# Supplementary material for: A high-density SNP genetic linkage map for the silver-lipped pearl oyster, Pinctada maxima: a valuable resource for gene localisation and marker-assisted selection
Source: BMC Genomics. 2013 Nov 20;14(1):810. doi: 10.1186/1471-2164-14-810 (PMC4046678; doi:10.1186/1471-2164-14-810)
Supplement: Supplementary file 1 — Additional file 1: Detailed statistics for all 1167 SNPs deemed suitable for mapping analysis. Detailed statistics on all 1167 SNPs suitable for mapping analysis. The source sequence from which the SNPs were designed is reported along with minor allele frequency and sequence length. All SNPs were assigned a destination of either 'Uninformative’: not returning sufficient informative meiosis within the mapping families mapped; 'Not assigned to LG’: returned informative meiosis but was not included in a LG; 'Assigned to LG but not mapped’: SNP was clustered during initial mapping but could not be positioned unambiguously; or finally 'Mapped’: SNPs which appear in the final comprehensive map. Map linkage groups, positions, informative meiosis and LOD placement cut-off are listed as well as the Kosambi cM for the sex-average, female and male maps. (XLSX 425 KB) [file 12864_2013_5511_MOESM1_ESM.xlsx]

## Sheet: Add. file 1
Additional file 1: Detailed statistics on all 1167 SNPs suitable for mapping analysis. The source sequence from which the SNPs were designed is reported along with minor allele frequency and sequence length. All SNPs were assigned a destination of either 'Uninformative', not returning sufficient informative meiosis within the mapping families to be mapped; 'Not assigned to LG', returned informati…
	SNP Statistics				Mapping Statistics
Locus Name	SNP	Minor Allele Freq	Source Sequence	Source Sequence length	#inf. Mei.	#inf. Mei. (phase known)	SNP Destination	Linkage Group	Position	SexAv K cM	Female K cM	Male K cM	SNP placement LOD cut-off
c78645	[T/G]	0.0825516	ATCATGTCTTTCAACGTCATCATCTAGGTCTCGATCGGTATAACATGGGAACCAATGAATTTGCATCTATCTACATCGAGCTGAACGCGGTCCAATGAACTCTTGTCTTGAGTCAAGATGACATATTTCTATGTAGTGTGTGATTTGGTGGGGCTGCGGGGGAGGGTTAAAATGCTGACCTGGACGGATCATTAATAACGTTTTTTGGCGAATAGCGATCAACGTAAAACTGTTTCTTGTACTGAACAGATGCGATGCTATTTATAACATGTATGGTAAAAACAGAACAACGGCAAGCATTCATACGTTTGGTTCATCAGAATGCTTCGGGGTTTTAAGACTCGATACTTTAGATC[T/G]ATTCAGTTTTATGGAGAGGCCTAGAGGTGCCCGCTCAT…	864	47	47	Mapped	1	1	0	0	0	<2
c2018	[T/C]	0.347458	CTGGAAGGTCCATCTAAATGTGCGCTGAGCTGTAGGGAGGTGGACGAAGGCTATGAATTCAGCTACACACCTTTCGCTGCCGGAAAGTACCTTGTCACTATTAAATACGGAAATATCAACATTGCCGGAAGTCCGTACGCACCGGAAGTTACAGCTCTCGGCGGCTCAGGTTCAGGCCGGAAGCCGTCTCCATTAAATGAGCAGACTAGTATGGTAGTGGAAACGGTCGACAAAAAGCCGGGAGCAAAATCATTGAGACGCTTTAAGGGAGATGCCAGCAAGGTGACAGTTCGTGGTCCCGGACT[A/G]AAAAAGGCAAGAATGAACAGTCAGCAGAGCTTCACAGTAGACGTCAAGGATGCAGGTCATGCAATGTTATACGTTGGTATGGTTGCACC…	1073	169	142	Mapped	1	2	0	0	0	>3
c16672	[T/C]	0.112754	TATCATATATTTCTTTACTTTTTTCTTTTCATAAAGTTACTGACCAGGTGTTAATAAATATACACTCAGTGCACCAATCACAAATACTGATTTCTTTCAATCAATGAAAGAAAGATAAAAAATGTCTAATAAAGGACTAGGTACATGAGTAGCAATAAATATCACATATAAATAATCACTATGGCAGTGTCATGAATTATGATAAAGCACATTCGTTGGGTTTGGCATCTGTAGTTGTGACTTTTCACATTGTCTGTATACATTTCTGAGTCGTTTCTTATGGTCTGCGTGACAGGTGATAAGGGGGCATCATCTGAGGTTTCCTCAGGGGAGGAACTTAGCTGTAAAGTGGGAGGAGTTTGTTCTGCTAGCTTGCCAAGGA[T/C]ATGAATCTGTTT…	709	33	19	Mapped	1	3	0.207	0.777	2.921	<2
c12397	[T/C]	0.2061	AGTAATTGTCACAGCTTTCAATCATATTCTTCATATTAAATGGTGCAATTTGTATATTGTTATGGTAATAATCTCCTATCTTTATATTTTTATTTGATGTGGAATCTGGGTACGAGGATATACCAATCCATTTGGCCCCAGATCGCCTTACATTGTTTATTGCACGCAGCCCTAACGATAACGGCAGATGTTGAATAACGTCTCTCAAAATGACCAGATCAGCTTTTGGGGGAAT[T/C]TTACTGGTTATATCCATCATTCCAAAAAGCATATTTTTGACAGGGTTTTTCGTTTTAGCTCTTGATACTGCAATAGAAGAAATGTCATATCCTCTATAAGCAATGTTTTCAATGCCTGGTATGTATCTCTGCCAGTTGGCATCTCCACAAGGTATATCT…	706	231	96	Mapped	1	4	6.114	0.013	6.467	<2
c14630	[A/T]	0.298148	CCTTTATGACTGTGGCACGGACGCCAAGTTGCCTAAGCATCGGTTGACGTCGTACTGAATTATACCACATATGTGACCAGTTAGAATTCAAGGTAATCAACTGCATCCTTCTTCCATAGATGATTTATTCCATAATGTTGAATGTAGTTTTTTGAATATTTTATGCATATACATTTTGACTTCCAAAGACCAAACTTTTATTCGCTGAAATGGTTCATTTTAATTTGAAAGACATTTTAAGGCAATAAGGTCTTTTTTTCAATTTTGCTCACATGTTAAATTCGCCTCTTAAACGATTATGATATTATTGTCCTTGTTGATTTTTAAGACTCAGTAATAAACATGAGCTTACTGAAAAACGTTACAAATTCTTGGACATCAGCACTTACTTAT[A/T]T…	717	420	0	Mapped	1	5	0.507	0.491	0.03	>3
c13568	[A/G]	0.17037	TTTTTCCAAAACGAAGTATATCTTGTGCGATGGGAAATATATCTTGATATTTACTAAAGGTAAACCTCATGCATGTTAGAGATCCTCTCAGAATGCATGTAAGATATCTTCTCAGAATGTATGTTAGAGATCTTCTCAGAATGCATGTAAGAGATCTTCTCAGAATGCATGTTAGAGATCTTCTCAGAAAATGTGACAAATATGTACTTTTCTGTGTAATCTCAACAAATCCCGTGACTTGCTTGAGAAATAATTCAGCAAGTTTTGCTGACAGATATTACAAAATCTGATGAAAAATTGTTGGAATTTCCTATTGTATTAAATCAAACGTACTGTGTAACTAACGAAAAGAGGGATAACTCTAAATTTGATTTGCAACCATACATGTAACATTGCAC[…	645	76	0	Mapped	1	6	2.203	0.23	4.666	<2
c13271	[T/C]	0.287431	TTTCTGGTATAAACAGCACACCTTTTAGTTAATGAATATAAATTCAAGAAACAAAGTACAATCTACACTGTTAAACTAGAATGTTCAGAGGACACGAACACATTTGTTCTTGGATACTATGGAAATTAAATGAACTTTAGGAAATGACAAAAATGAATGAAATTGACATTAAAATGAACTTAACATAAACAAAAGAAAAAAGAATGAACAAAAATGAATGTCCGTGAATTAATTTGAACCCAATTCCAACCACTATCCCAAGGTGAGAGGCTAGTCAGCAAAATCCAGTTACAATTAATTTTAGTGCCCCAAACTGGAAAGCTGTTGGTTAGACAAAAGCGAACGTGAGGCCCGAGGGGGACCTTTATCTGTCACTTGAGGACAAAATACACTTTTCAG…	585	431	36	Mapped	1	7	0	0.22	0	>3
c12356	[A/G]	0.0924214	TCAACTCCAGGAAACAGTTGTATACTGTAAGCATGTTTCTGGACTAAAATACCTAGAAATTTTGGTTTAGAGCAATGCCAACCTCCTATTCTTTTCACTGTAATGACAGAAGATAATATGAAAACAAAATGAAATTTGCGACCACAGGGTAGGGTGGTTTTTGTCCCGTCATGACAGTTCCAGATACTACACCAGAGATAGTTCTAACAAGTTTAGAGTACAAGTGACATTATAT[T/C]TCTGGATTACATAAAGTATCATCACTTGACATGCTGACCAAACAATTGATGCCAAGATAAATACAAGCTAGAACATTGACGAAGTACTTCGTTTGTCAGGGTAGGGGGAAACCAGATCACTCTTAGCTTGTACCAGAGGAAGAGGAGGACGTCCCTGTT…	638	46	46	Mapped	1	8	0.285	0	0.238	<2
c761	[A/G]	0.0841035	GATACAGAATTTGTCAACAACGAGTTTATGT[T/C]GAATACCGCATAACTGCATAATAGTCAGAATGGAACTAAAAGTTGCATTGCTATCGATAATATTTATCACTTCAGTTGTATCAGGGTCTTCTTTACTGGGAACAGAGAAATGTAGTTGGGGACCATCTTACTGGTGTAGCCATGTGCAGAGGGCCAAGGAATGTGGGGCCTTCAAGCACTGTATGGATACAGTTTGGTCAAAACAGATCATAAAGCAAGTCAATCCGACAGTTGACTGTACACTCTGCCAGATGGTGGTCAAGGAAACCAAACAATTAATCAAGAGTAACAAAACAGAGGCTGCTATTGCAAGTTTCTTTGAGAAAGCATGTAATTTTATGCCAAGCCCAGCTCTAAAGGACA…	1185	46	46	Mapped	1	9	0	0	0.238	<2
c2270	[A/G]	0.106482	ATGTCAACAGCTTCTTCCAAGTTTTTTTTTTCAAGTATCATTCATTATGGAAAAAATACAGAAATAGATTTTTCTTCCTGAGAAATAATGGAGTAAATTTCAGAAAGTATTTGTACAAATCATAAAGGTTTGAAAACACAAGAACAATTTGAAGTAAATCAACTTATTCTGCTGATACAATAGCATATTGACTTTGTGAAACTATATTTTGTAGAGAAAATAATCATAGGGCATACCTGGTATAATGTTTTTCCATGTCAAATTTCCATAGGGAATCACAGTATCATATAACTGGCAATCACATTCCAGCATTTTGTTCCTACATAGTGTAACAGTTTAGCATGCAAGCTTAATTATCATGCACCCATGAGCGGTGCCTGATATTTTATTTAGCTGCGT…	967	47	0	Mapped	1	10	0.022	0	0.238	<2
c2038	[A/G]	0.256932	TGTAGTTTGATTTATTTTCGTTCCAAAATCAACAAGATCTTAGAGGGTAATACACCGTATT[T/C]TTGTTCAATGCATAAGATGAATAAAGGTAAAAGAACTCAAACAGCCAATAGGATTGAATTTTTTTTTTTAAGGGGTGTCGAGACATGATTAAATAAGGGACCAAACACACAATCGCACCGACAGGCAACAAAATACTTATTTACTTATTACACGGAAAGATGAAAACAAATCTGTTCATATCTTTTTATAGAGACAACATGCTCGATCGACTATTTAGTTGCTTTTGTAACTTTGTCCGTAAATAGTAAACCATTTTTGTGTCTTGAAGGCAGCTTCTACCGAAATCATCGATTAATCCTAAGAGTCTCACCGCTAACTTCTTTGTCCCAGGG…	769	253	132	Mapped	1	11	0	0	0	<2
c13823	[T/C]	0.367837	TTTGGACTAAGGCGACATCACTTGCATGTGTATTTCCTCTTATAAATGTACTTTAATTTCAAGGAAAGAAAAAATAGAACATTTTAAGTAGCAATGAGGAGCAGTACATGTACAATGGATTATTTCTAGAATCACCTGTGTACATTAAGCATGATGCGTTTTAAATCCAGATTTCCATAAAAAATGTTATTTGTTTTACCCTCATATGAGCAATGAATGGTATCATCA[A/G]TATCATGAATTCAACCTCATTTTGTGTGTGTGTTAATTTTGAGGGTATTGTACATTATTGGGATGGCGATATTTTCCCATTTTAGAGAATAGCACAACTGGCTGTAAAGAATCATTGTATCTGACTGAGAGAGATGTGGGACTATTTGTTCTTTGTATACTTGCAA…	702	61	0	Mapped	1	12	0	0.052	0	<2
c15261	[T/A]	0.143253	TTGGATGTTTCTGCGTCATGTTCTGGTACAGCAACGGCATTGCATTTGAGATCTGTCCTTCTTATTGCTCTGAAAATCACTTAAAAAATGTAAGTTGTAAATATGACTTTGACCTTGACAACGGAACGGGTAGTGGTTTTGATGAACTGTATTGTTGAGGAACTATAAGGAGTATATCAATCCATCCTACTTGTACGCTTTGAAATCCAGTGACACCGCCTTTAATGGTATCTAATGTCCACGTACAATGTATAATTCTGTTCGAGTCACAAATCTTATTAATATATACTTCCGGTCTGAAAAAGTAATTA[A/T]ACTATGTTTGGAATTACAGAAAGGCCGAATTATATTCCGCCCATGTTATTGTGAGGACATAATCTGTTTTACTGGAATATGAG…	438	81	66	Mapped	1	13	0.861	0.038	1.419	<2
c20839	[A/C]	0.396296	ATCAAGATCATCTCCTTCA[T/G]CTAACATTCTATCTTCTCTGTCATCTTCATCAATTTCATCCTCTTCTTTATCATCTTTCTCCTCACTCATCTCAACTACTACTACATCACTGCTTTTCTGTTTCACACATATTTCCCTTTCAACCAAAGGACTGACATCAAATCTGGATGTTTCCTGCATTTTAGTACCAGACTCTGGTTGGCTTTTCTCTGTTACAGTTCTCATGCACTGCCATGTGTACTCCACAAACATTGCTTGCTGTAGTAAACGATTCATTCTCTGGAAGTGCCTCTCTGTATATGGCAACAGGGCCTC	319	69	19	Mapped	1	14	0.987	0.038	1.818	<2
c13332	[A/G]	0.012939	ACTTGGCTTTTTTTTCAGTTGCAAACAGAATATAACAAAATCTCTGCTTTAAAACCCACGTTTTGCTGTTTTTTTTTAAACTTTAATTTAGTATACTATTTTCACTCGATAAAGGTCAAGTGGATTTGGGACATTGTTTCTTTTTATTTATCAATTTCTCGATTAAATTGTATCGTTATTCAATTCCATCCTACTTATCTTTGAAAACGATAAACTGTAGTCATTCCTTAATTATTATCTATTTATTTATTACTCATATAGCGCTCATTATTTGAATATATTCATTCTTTATAAAATAACTTTCGTTTCATACTATTTTCAACATGGTATACCGGGTCATAATCTATACGACATAGAGATGTGTGTGTGTTAACAATGTATACAGCGGAGTTTATCGGT…	934	36	36	Mapped	1	15	0.148	0.095	0.082	<2
c4330	[T/C]	0.170055	TGCATACTAAAAGATACATGTAATTTACAGTGGGTTTTTGAAAAACTATTTTTCTTTTTGCATGAACTATGACTGT[A/G]ACTAGAAAGATACATAATATGATGAAACAAAATCTTTGTTCAGAAGAGTGCATGATACTGACGGAGACAAGAGTTGTTGTACATTGGCCTAAAAATGTTTTTTTAAGAACATTTGGCAAAATATACTACATGTACATGTAAATAAGAAGACATAGCTCTAGCAAATCACCTTTCTTTACCTTTGGCACCTTCTATAATCTGTCTACAAAGGGGGCCACTTTACTCCTTTGAGTATATCATGCATTAGTGACATTGACAGTCCCTCTGACTACCAATGTTATCAGACACAAGCTGCTATTAATCTTTTAAAAAAAAAGT…	679	51	36	Mapped	1	16	0.148	0.095	0.082	<2
c4168	[A/G]	0.270795	CCTAGTATGAAATGCCACACGAAGTATCAGTGACACCCCGCCAATATTATATTGTCAGAAATATTCCATATTAAAAATCAATATCCATAAACGACCCGTTATCAAACTTGTTCTGTGTCTTTTGGTTAACAAGCTATAGTCAATTAAATAACTGATCGAAATTGATTCCATTAAAAATGCGGAAACAGTTAAAAAAAATGAACTTTTCAATGTTTCAATGGGGTATACATGACAAATCCATAATTAAACTTTTGATATAGAACCTATAGGCTTTAAGCAACAACACCTCTGAAGGTATACTG[A/G]TCACCAGGTAATTATAAATATGGGAACATATAAACTTTTATAATTTTTGTGCGCCATATTCGCACTTCGACAAATTATGTGTCTTCAGTGAT…	643	65	36	Mapped	1	17	0	0.095	0	<2
c1431	[T/C]	0.270795	TTTATTTTGTATTTGACAATAATGGTCATGATTGATAGTACATCTTACTCATTATTCCTTTCAATTACTCTATATTAAAAGATCCACCAAATCTCTGGGGGACCTAAAAAACAACAACATAAATCCAACAAGTTGGAAGAATGGTTTTATTTAATGGCAGTTCAAATCTTGCAACTAATCCTTATATCAGG[A/G]ACGTATAAAGCTAAAAACGCCCCTGCTTCTATAAAAACATTGTTGGTATATTTCTATAGGTAAAAACAAGTTACATATGTCTTTTGATGGAAATAAAAACATATGTCTTTGTAAAAAGAAAACTAATTGAAATAAAAAAAAGAAATACTGGGTAAATGAAAAGAAAAAAAACTAACCAAAATTACCCGGACATGCGTTATCAA…	840	389	0	Mapped	1	18	0.695	0.211	1.686	<2
c13540	[A/G]	0.373383	AAATTTACTTTTTATCATCCAGCATTTGTACAATATATAACATAATACCTTCAAGATATACATATAATCCTATCATGTACTAATACAATGTACAATCAAATGACAATAATTTATGAGGTAAATGTA[T/C]GGGCTAAAATTATACACATCAACTTCTGTTCTCTCACTACATACTATGATTTACCTAAAATTATACACATAGCATCAACTTCTGTTCTCTCATTACATAATATGATTTACCTAAAATTACACCTGATGATCCCAACACAGTGCTGCTAAATTTCAATCATACATATAAGTAGCTAAAAATATTTTCTGAAACACAATTTTTAAAAGAGCACAGCCTTTCACACAATATACGAGGTCAGCATCCATGGATCATAACTACCTGCAAGTGA…	529	385	0	Mapped	1	19	0.473	0	1.147	<2
c96	[T/C]	0.4	TGTTTGGACAAGTTCTTCATTTCCTTACTGTCTTCCATAGTACTACTAGAATCTTCTTCGTTTCGATAAATTTGATTTGTTTTTATTTTTCTTCTTTTTCTTTTTTCTTTCCTTGTCTCACATATTGATTTTTGAGAATCTTTCCCAGAAACATCACTACTGACATGTGTTTTTAATGGCTTAATGTTTGCCTCATCCAAATGCATTGCCTGTTCTTTAATATGAGTAAGCTTTTCTGATTTCTGTTTCGTATTTTCGGAAACACTAATGTAATGTGTTTTTCCAGATGATTTAGGTTCAGCACTTTCTGAGATTTTGTTTGTACTTTTCTGACTACTAGGGATGTTTATATCAGTGATTTTCTCCACCACATTATCTGAGAACTTGGCTTTTTTTGGA…	2000	294	132	Mapped	1	20	0.183	0	1.101	<2
c2351	[A/C]	0.37911	AAACTTCATAATCAAATGATGAATGATTCAAATGTTCCGTCAAAGGACCATGTGGATTTTCCATTTAAATGGTTCCTACTATATTTCTCTGAAAAAAAGAAACCTGGATGTTAGCAAAGAAGACAATAAAAGACACATTTTAACATGTATGTAAAATTTCCTGAAGTTGTAAAATAATGTCTAGGAAATATGATGACAAAAGAAAACTCAGATTCAGAATATTGCATTTCAGATTTTATGAATGCCCTACTTGCTGCAAAATAAGTTCCTTCCCTTTTTAATATGCTTTTCTCCTTCCATCCCTCCTGCAAAATAATTTCCCTTCTTTCATTCTGCAAATAAATATTGCTCATGAAATGAACTTAATGTTATTTGAACTTTATAACATTTTACAACCAA…	1701	273	48	Mapped	1	21	1.22	0.915	0	<2
c12105	[T/C]	0.0147874	GATCTTGTATTGCATGAGTGGGCGAACGAACAAATAAGGCGGCG[A/G]GCGTCTAGAGTTTCCAGTCGTAAACTACCTTGCATTATTTCATAATGCAGAGCATGATACTGTAACACATAGCAACGGAAGAGAACTCGATCGGATGCAGCTATTGACAGGTGGTCGTAACAGAAACACAGATAATGAATTCCATACTAATGAACCCCTAAGTGGTTTTTCAAAATGTTTATAAACTGAAACTATTTCAAACATGCGTACTCAAAATTCAATGACGTCATATCCTTGCCGACTTCTCCTTTCGACTCCTTTCGTCTGAGCAGTGAATTTCTGGGTATGCTTGATCAATGAAATAGTTTCAGTTCCCGAGAAGCCAGTAGGCAGGCGATCGGGATTGTTTT…	608	36	36	Mapped	1	22	0.17	0	0.336	<2
c2798	[A/G]	0.435305	AAGTAAGCGGATTTTGTGTTATGTACCTCAGATTTTGCTATTTAAATTTGTGAAATCGGCTGACAAACTGAATCCGTTTACCATGTCCTTATAAAAGGAAGATCGATACTGTTTACAAGAAGTAATAGGTCAGACCTGTTTGGAAGTGAATATTTGATCATGTGACCACGGGCCAACCATTTTTCTGTATATTTCTGTTTACATTGGATACAGGGAAAACGATCTGAGTTATTCCGGGTGCAAAAAGTTAATACCAGTTATAAACCACTGTACTTCATTAATGCATTGATCTACTGCACTTTAAAGGCGAAATCGAAGATCGACTAAAGATAAGAACTGCAAAGTTAAAATGGCAACGGCTAGTGATCAAGATTTAGATGAGGTATGCAAGAAACTGAA…	811	362	129	Mapped	1	23	0.108	0	0.336	<2
c15358	[A/G]	0.190388	TTTTTTGGATTAATTAGACCAGATTTTAATGCATTTTGGAAAGAACTTGTTGATCCATCACTTTTTGGTTCTTTGTAGTCAAAAGCATAGCCTGTCTCAGATGTCAACAATCCATTTTTTACAGCCTCATCTACACTGAG[T/C]GTTCTCCCTGTCCAAGGTTCTGTGTACATTCCAGTATCAACATCTATGTAACCTTTTTTCATTGCATCTCTAAAGCGAACAGATTTGAGATCCTTTTTAATCTCTTCAGCAGTAACAAGGTTCTTCTTCATTGCCTGGGATACTTTCATGATTTCTCCTGTTCTGGTATCAAGAAAATTTCCCTTTCGATCTAGAATTCCTCTACCAATGGCATCTGCAACATCTATGGTACGACCATTCATTGTATCTACCAC…	484	266	47	Mapped	1	24	0.581	0	1.59	<2
c14161	[T/C]	0.336111	CCACTTATTATCTTTATGCAATCTGAGTAGAATTAGATGTTAGGATTCACTTACTATAAGCATTACACACACAGAACACAACATCTGATTAACAAGGTCAAAATTCAGCCACCAAGTTGTCATTGACAACCTACATTCTACTTGGTTAATCCAAAATTTGGAGAAATGTTAAGTTTGTCCAAATTTACGTATGCTTATTCGATGACCTGAAATTTTTCATGAATTTTGACCACTGGTTTCAACTCTGTTATCTTTGATGCCTGCTATGTTTAACAATCTCACCAAGGAGCTGTTCGGTTAGTTTAAATATGACCTTGTTGTGAACTCTGGTGC[T/C]GTTAAAAGTTGTCATAGCAATCACAGTAAGTGGATCCTGACATTCAGTATTATTTAGATTG…	631	249	49	Mapped	1	25	0	0	0	<2
c14627	[T/C]	0.263889	ATTGATGACCACAATTTTCAGTTTATTTGAATGTCTTAACTTACATAATACAACAAATAATGTGTTATGAAAACCTTAATCACACTTGGTACATTGGCGGTTTTAGAAAGAAAACTGCCAATATTAGTTAGTATATCATGTTTTACATTCAATGAGCATTTCATTTCCACCAAATCAATTCATTCAATAATACTAAGTTTTAAATGGCACTAACTGTGAAGTCCTTGCATACTATAAAACACCACAT[T/C]CGACAGGGAGAGAAAAACATTACAAAAATCCTGATTATGTATGTTCAGAATAGAAAAATAAAATCATACAATGAATGTATGGAGGTTTCTTGAACGAAAAGTTATTCTCAGATCTTTGACAAAAATATTATAGTGAAAAACATCACT…	624	251	101	Mapped	1	26	0.857	1.184	0	<2
c4010	[A/G]	0.174664	ATGAATCGAAATCGAAAGTAAAAAATGTAAACAAGATGAAAACTTCTATTATTTTAATTTTACTGACATTGAATTTATCCTCACTGACATGTAGTGCGGAA[A/G]AAGTGGATTACTTCAGAGTATTAGGAATAACAAGAAGGACTAGAAAAAGTGAAATAAAAAGGGCGTATAGAAGTATCTCAAAAAGAATTCATCCTGACAAAAACAAGGCATGATTGAAATTTCATTCACTCAAAAAAGTACTTCAAGGAGGGAAATGTCTCACAAATGGGGAATGATTCCTAATTTGAGGGATGTTTTCCATATATAAAAAAACTGTTATTAGAATTTTGATCATCTGTATAGACCTTTTTAAGCGCCAGTATATTTCAAATATTTGACCTTTGACCCCGCGC…	687	231	131	Mapped	1	27	0.63	0	1.729	<2
c6010	[A/G]	0.273568	ACACCGTGGCATCAGACACGAAAAGAAAAGATGAGTAGCGGAGCGAACAATTCAAATGACCCCAGACGACCGAATAAAGTTATAAGATACAAGCCTGCACAGCCTGGGGGTCCTTCAGATGATCCTACACCTGACTATATGAACCTCCTTGGAATGATTTTCAGCATGTGTGGATTAATGATGAAGTTGAAATGGTGTGCATGGGCAGCAGTTTATTGTTCATTTGTCAGCTTTGCCAACTCTAGGAC[A/G]TCAGAGGACACAAAACAAATGCTCAGTAGTTTTATGTTATCAATATCTGCAGTTGTGATGTCCTACCTACAGAATCCACAACCTATGACCCCACCATGGTCATAAGGTCAAGAATATATTTTATCAGAGAATGCATTCATTACTCT…	860	216	96	Mapped	1	28	0	0	1.729	<2
c17630	[T/C]	0.498152	GCCTTTCTGATGACTCCAACATCATATCCACGGTATAGAAGGCGATTAAGGAATGTTTTGCATTTTCGATGAAAATTCAGTCTTCCTTTAACCCGTCTTATTTTGTTAATTACGTCATCATAAAAGGAAGGTGGTGAAAAGCTATATAGGACAACTGAGTTGACACACTCAGTAATTAGGCATAATTCCATCATTGCAAGTCTCAGAGATTATTTAGGCCTATTCAAAGAAAGAAAAGGAATTTGAAATTGTAATTATCTTTTTGTAAAAATTGAAAACTTTATTATTCATTTACTTGCAACACTTTGAATATTAGATTTCCTAACTTTACAATCCGCCCTCGAACAGGCTACAGTATATATGTACATTTATGTGCTGTGTATGATACGCCTATCACAA…	752	305	148	Mapped	1	29	2.332	1.185	1.729	<2
c5362	[T/C]	0.288497	TTAGCTATTACTATATTTATTGCATTGATTAACATAAACAATGTGCATTGTTAAATTACTGATGATAAACTTTTCTCAAGAGAGTCTTTTCTTGAAGTCTTCTATCATTGCTTTCCATGTACCATCTGTCCAGTTCTCAAGTCT[T/C]TTCTTATCTCTGAGCCTTATGTGTTTGTTATGACATGCTGTGAAAACGATATGTTCCCAATAAGGAGGATGAACAGCACCTGTGATTTTGACTTTGTCATCTATGAGAATGTTCCCTGTTACCATTGTTTTATCTCTAGTAAGAATTAGTTTATTGATCCAGTTCTTCCCTAGATGGTTTTTCTACCCATTCATACTTTTCTTTAGCACTGTATTTATACTGAAAGAGAGGACTGCTGCATATAAATACT…	720	269	82	Mapped	1	30	0	0	0	<2
c2348	[A/G]	0.219963	TGTTGGATATTTAATTAACAGCACATGCTATCACTAAGCAAGTCTATGCTCAAATGCAATCAATGGATGACTTCTTTTAACATTTGTATATGTGTACTTGGAGTTTCTTTCAGCTGTCAATACATTTGCACTACTGTTGATGAATTCCTTTCCCAGTTATGTATTTCAAAACTGGGATTACACAAATTTCTTATATTTGGCACTTATTGCTATCTAACTAGTTCAGATGGTACTAAAACACATTTCCTCAGCACATGACAACATATTCCACTTGCAAATCATCACTGCTCGTCGAAATTAGGATAATTTAGTGCACCATAAATATTGTTGTTAAATAAAGCATCAGTATCCTTGACCTTTTGTTGAACTTCCTGGAAGATCATCATCATGTGAGCCACT…	1645	233	114	Mapped	1	31	0.256	0	0.653	>3
c9942	[T/C]	0.341035	ATGAAAATTAGGGATGGCGGATCTGTAAACCAACAAATTAAAAAAAAAAGGCCTAATGAGTAAAAACTTGAAAAACCTCCTCTCTTCCTGGACATGTACATCCTTTGTAGTGTATACATATACATGTACAATAACTGTAACATAAAAGTAATTCAGCTAACAAATGTGCATAAGAATCTTTTGACATAAATTGTCATATAAGAGGAAACTAAATTCAATGTTTAATGTTCATGTAATCCAGTCACATCATAACATTCAAGAGCTGCAAAATTTCACCAAAACTCCTTCATATTCTTGTTTAGGAATATGATAAGATCAACATTCTCGGTCGTAATTTCAGATGAGAGGGGTTCCAACCATTATGTGAAACATGACTTCATGAA[A/G]AATAGCTAAAT…	634	192	131	Mapped	1	32	0	0	0	<2
c14458	[A/G]	0.226433	TAAAATTCTGTTGTCTGAGTGACATTGACCTTTCAGATATGACCTTGAAGGACCTTATGTTCCAATCTTAGTCCTGTGTAACATTTGTATGAAGCGTTACCATAACCTGCTGACATTACACTAAAATATAAGTCTTTTTGGTATTTTAAGTCCTATATTTTCTGGGTGACCTTGAACTTAAGGGACTGACCTTGGATGACCAGGACGCAAAAGTGTGATCTTAAACCAAAGAATGTC[A/G]TGAACATATATAATTGCGGTCTGTACAAGCAGATCTGGTTCAAATCCATCCGTGACGAAATTCATTCAATGTCTTTTCTTTTAATCATGAAAACTAATGAATATTAATTATGAATACACATAAGGTAAATACGTACTGTTTATTCTAACATACTAAA…	477	110	0	Mapped	1	33	0	0.044	0	<2
c17081	[T/C]	0.0759259	GGCTTCATGACTCTGGACTGTCAATGAACAATGTTTTTTTTCATCCACTTAACATGATAGCAACATAGGCAGATTGGCTTTTTAGCCAGATGAAATGTTAAAGTAACATGCAATTAATTCGTCCCTGCTAAGCCAGATATTTAGACACAACGTAAACGCGCACTAAACCTAAGAAGGCTGTTAGGGGTAAGTGTAAGTCAATAACTGCCTCGGACTTCACTACACCATTCTTTGCAGCATGAAAATCGACTGAGCAGCTTATCATTTCCATGACTTTCTGCCTTTCGATAAGACTCAAGCAGCAAATCATATGTCTCT[T/C]AAGAAGCTGAATGAAATTTGACAAAATGAATGAGTATCGAAAATATTAACTAGATATGACGCTTTTTCAACCCAAT…	1736	63	0	Mapped	1	34	0.486	0.044	0.915	<2
c2292	[T/G]	0.169444	AAGGAATAGGAAACAAACTTTATTAGAAAATTGACTCAAACATGTAACATGATTGCAGTTTTATGCAAATTAGGAATT[T/G]TTCTAACAAATGCACTTGAAAAACAACTTGATGATTTACAATACACTTAGCCTCTGACATTATAAAAAAAGGTTCTTTGTTATGTGTAATTTGCTTCTCATATACATTGTAGATCTAAATGTAATAAAAAACCGGCAACTGCAATTTGTCTCTATATTCTCATGAAATTTATAAAAAAAGTCTATCACCATAAAGACTAGACACCTACATGTATCTATAAATGGTCTAGTATTTATGCAGCTTACTTTATTCTCTCTAGAGTAAGATGTTCTTCATTTTTTAAAAAAACTAGCAAAGTCTGCAAAACTCCACACTA…	751	78	49	Mapped	1	35	0	0.044	0	<2
c16107	[A/C]	0.194392	CTTTCTTTTTGAAATTTATTTTGGAACAGAATTAACACTAATGTCAGAAACCATTTTGGGCAGTGAAATTTAAATTCTGACTTTCCAAAGAAATCTAATTAAATTTAACACTATGAGAGAATGTTTTCTAAGAATTGTATTGAATTAAACATGAAACTGGCAAAATTCTCTGATCATTCATGTCAGCCAGAATTATCC[A/C]TGAATGTGGAGGAATTCACATAAAACCTATGCTTATTGATCAGCAACCTTACAATGAAAATTCAAGCATCACTGAAAGATATTATGGTTTGATCATGCATATACACTGGATAGGTTATGGTTCTTATTCTGACAAGGAAACTACTCTGTTTTAGTATACTGTAATATTTTAAGTTGCACACAGTAACAAGTACCCT…	771	62	0	Mapped	1	36	1.313	0.031	2.477	<2
c12956	[A/G]	0.146026	CGGAGCTGATCGTGCGTGAGCCAAAGTTTTAAAAAGCCTGAGAATGAGGCTGTTCATTCTCGTCTTTTTCCTAGTGGGGCGTACCCGTTTCCTAATGTACCTTGGTGCTACGGTAGTAGATTTCGGTGTCATAATGAAAGTGTCACACAAATGACCAGTTAAACCTGGTGGGCATTCACACTGTCCATTCTTGCA[A/G]TCGGTGTTAACGCATTTACCGCCATTTTTGCAAATATCACCAAAAATATCACAGTACCTTAAGCCGCAGTCATCGTCTTCACCTTGTTCTGAAGGCAAGGGTGCCGCAAATACGCAACACAATAACGTAAATAATACCAACATGAGTCGCGCTGTCAGCATTTTTCTCTTTCTTCCCTATTCCTTCCTGTTTATATTGT…	993	81	19	Mapped	1	37	0.315	0.031	0.595	<2
c4138	[T/C]	0.260628	CGATCTCCAGATGGAGAGAAAGAAATGTCATGTACCCAGCCTCCTCCACCATTGGAAAATTCCGCCATCAAATTTCCAAAAGGCATCTTGCTTCCCCAG[T/C]TGGTGGCAGATGGTTTACTCTCGATTTCCTTGATATAGGCAGAAAATACCCTGGCTTTAAAGTCAGAGGATCCTGCCCCGACCAAGATGTTGTTAGGATGCCAGTCGAGACATGTAACTGTAGATCGAATTGGTTCTTGATGTGCTTGCTGACCCACCAGTTGTTTTCCTCCTCAAAGTAACAGATGGATATCACTCTTGATCCACTTCCAACAGCAAACTTATCCCCTTTAGGTGACCAGCGAACACAGGTGGCAGCACGGTTGATACGGAGGATAACGAGATGTGGTTTCCCA…	758	355	47	Mapped	1	38	0.226	0.031	0.431	<2
c15379	[A/G]	0.440741	AGTAAACAACATTTTTACAGAAGTGAACATATTTCTGTGTCGCCTGCTAATCAAAAAGGCGCATAGGGATCACTTTGTCCTGTGTCTGTCTGTTTTTCCTTCCATCTGGTAGTCACACTTTCACATTAATGGCTACCACTTTCTTACTATGTGTGATCCATGTATGAATGTTTGAAGGGAAGGTCCATGGTATTGAGATACAATACCCAGTGAAGGTCAAGGTAATATTCTAGGTCAAGGTCACATATTTTCACAAAAATTGTTATAACTTATCATTTGTTGCAAATGCATTAAACTTGCTGGCAAAGTAAAGACCTAGGTCACA[A/G]TTGTGGTAATGGTCACAATCAAGGTCAAATGCAGTAATTGCTATAGCATTATCACATATGCATGATCTC…	672	411	93	Mapped	1	39	0	0	0	<2
c14267	[A/G]	0.262208	CACATCTTCATTTACCTCCACTAATATTTTATAACAGCTCGTAAAATCAAATTGTCTGAACGATTACGTTTACATTAAAAAAAAGGAATGGCGAATCGTACTAAATCACGCAAATTAGTGACGTCAGCCTAAGGAACATAAAAATTTACAACTCAGTTGATGTTAATATATTGCATCCATATAAAACACGAGAAACAGAA[T/C]ATGGTATATCGAACATGCATATACCAGAGGGGATATGAATAACAGTTAAATATATAAATGTAAATATTGGTAGTAAAAGACTATGGCACCCAACATATGTGCATGATAAACTCCATATATGGCTACTATTTTTTTTAATATTTATATTTCGTTTTTAAGTTACGTTCTTTAGATTCATTATTATTAAATCTGAA…	676	304	46	Mapped	1	40	0	0	0	<2
c11015	[A/G]	0.162037	TTTTTACTCATTTTTGACATATGTTCGGACTTTGTCAGAAATTCATGTTTTTGTGTTGATTAACTCAATGAAGGTATGGTTTTATGTACTCATTTGATATATATATGTAGCAGTTGACTAACTTTATACATTGATTTAGATTTTGACCTTTAGATTTGTTATAGAATAGAATGGAATAGAATAGTAATTTATTCGAATTAGAGCCGCATGACATAACACAATTACAATACATACTATAGATGAAGACAACTACAGATACAGTAACTATCAATTAACTGTACATGTCAAGATAATTATGATAAGAG[T/C]GTAAAGATTTGTTACATATTGTAATGCAAGCTGAAGTAATTACTGGTACATGTACAATTTGCTATCTATATGGAATAAGAAGCTGAATG…	581	82	68	Mapped	1	41	0.127	0	0.294	<2
c15892	[T/G]	0.361368	TTTGAGATGTATAATTGGTTGCATTTGATTTAAGATATGAAGACATTTTGTGACCATGGTTATCGAGGGTTTAATCGATGGCCCTTGACCATTCGTTGCTGTTCAAGAGCTCATATTCACGTCTCTACAGAGAAAGAAACGTCTCTCATTCCCTCGTCAAAAGCGCGAAACAAGATACTGTCAGGCTAGATAAGTGAAATACGTCACCT[T/G]AAGGTGTCTGGTACATACTTGTAAGGTGTAACCTTTTGGATGTGGTAGGGACTGGGGATGGACAAATAATGTTACTTATGAAATGAAAGATCTCTTTGCCCGATACGTATCATTCAAAAGAGGGAGATTAATCTGTGAAATTAAAGGTGTTACATCGTAGTTGGTTCAGTATCTATTATATCAAA…	764	471	36	Mapped	1	42	0.08	0.072	0.091	<2
c16348	[A/C]	0.154344	TGTGCTAAAATGTATGAAACCTATTATGACTAATGCCAACTTGACTTCTATCATGTATTTTCATGATCGGCCTGTTTGAGATGTTAAGTTTTGCATTTGTGAGGAAAAGATAAGATTGAAAGCCAAAATAAAATGGGTGGGATGTAATGTGAAGATTTTCACTCCATAAGCTCGACTCGTCTTCTTAGCAGTGGATCAATGAAAGGACGATTCGTATAATGGTGATATCGCTCCATTCACATTAGCATTCCGTCTGTGA[T/G]CGTACAAATGGTGAGGTATTGGCTATTTATTGCCGGGGTTATTGGGCCAAGAAATATTGTTTTAATGGAGGCTTGGTGTAGTGAATATTTACTCGATGATGAATGTCTAAAAACCTTTTTCCTCTATCTCCATTA…	495	252	148	Mapped	1	43	0.629	0	1.263	<2
c12408	[T/G]	0.281076	GTTCTTTCACAAGTTCATAATAGATTTTTCCAGAGCAGAATATAAGTCTTTTTACAGAGCCACAGTTGTCACTAGCTATCCCAGTCTCAGGATAAAGTCTATGGAATTGTGATCCCACTGCAAAATCGTCAAGCT[T/G]TGAGCGAGCTTCCTTTAGACGCAACAAACTCTTTGGTGTCATTATTATCAGGGGTTTTCTGAATGGAAGGAGAATCTGCCTACGTAAACAGTGGAACAAGTTTGCTGGCGTTGTGATATTACAAACAAACCAATTCAAATCGTACAGCTGCTGCATTTCAAAGTTCTCATCCATGATAGGCCATGCTGCTGGATCATCACTACTCATCTGAAGGAAACGCTCCAAGCGAGCACTTGAATGCTCCGGACCCATTCCTTCA…	632	433	49	Mapped	1	44	1.144	0	2.33	>3
c15420	[A/T]	0.399261	GTAACTTTATTTATCAAAGCAATTTTCACATCTGCATTTCATGTGAAGAATCATTATTTTCATTTAATGTCAAAGAATTGTCTTTTCCTTCCATATCTGATGACAGCATTTTTCTCTTTTTCATGAAATCAAGTTTTCTCAGCTGTGTCAAATGCACACTTGTCTGATCTCTGTAATTGTAGTCCAATAAAAATGGATACCTCTGACAAATGTGCTGATACACATGGCACAAACGTCCTACTTCTTCTACTCCTAGTTTGAAGCATGGTAAA[A/T]ATGGATTGATATCAGCTATTTGAAACATTTCATCAACCAATTCTGGCATGTCAGTAGGAAACAAATCCTGAACACCTCTTTGACATTTCTTTTGTCTGTAATGAAACGTACATCCTACTACC…	410	460	36	Mapped	1	45	0.574	0	1.074	<2
c7937	[T/G]	0.128466	GTATTTATGGTGATGGTATGGTTGTGTGACGTACACATCCAAAAAATCCATATGTCTGGAATGCATAATGATCATTAAATTTTCTGAAATCATAATTATTTGGAATAGTACTGCCTCCCTTTGCATAAGGTGCTT[T/G]ACTACAAATATGTCTTTTCTTCATATGACATGCTGCATTATTTATTTGACTTGGCTCTGAATTTGACCTGCTTTATAGTCCCCTACTGGCAAAGCCAAAAAGGACTGTTAGTTTCGTCTTGGTCTGTACTTCAGTACATCTGTTCATCCATCCATCCGTCTGTCATTCTTTCTCAGTTTTTCCAAACTTATTTATGTAATGGTTTGAGTATATTCAACTGAAATTCGATACTTAGCTTTGTCTTGGATAATTACAGATC…	571	346	104	Mapped	1	46	0.301	0	0.517	<2
Calreticulin_c2420_1	[A/G]	0.285582	TACATCCATCAACTATTAAGCATACAATTACACTCATCTGCTAACTCATACATACACATGCACTCGCATAATAAAAATGAGAATAATCAACAAGTCACAAATGAGGCATGTTAGAAAATGGGAAACAAAATGACAAAACAGAAAAGAGTGTCAACTTTTTCCAATATGACACTTTAATAGCTGGCATAATATTTTGGTTCAAGTTCAATCCACTAATGTTAATTCATGTGTTAAGTTCTTTTAAAAGTCTTTCGTCTTACAACCCCCCTCCCCTCCCCCAATAACATTCTTTCTAACAAAAAATAGAATATAAATAGCATTTTGATAATAGTCCTAGTAATAAACTATTCTTATAATTCATCATGGTCATGATCATCACTATCATCTTTCTTCTCCTCC…	1680	423	55	Mapped	1	47	0	0	0	>3
c7320	[A/C]	0.213494	CAATTCTGCGCATCGTGGCATGTGCTGAAACAGAATTTAGAGAAGAAAATAATTCTTCAATATTCTTATTTAGTCGTCCATTGTTCAAAAATTCTAATGTATATATAGGTTAACTTTTCTTGAAATATTATTTCAAAATTTTTGAGGTGAGTAATGAATTTTACGTTGAGAAATATATGACAAATGAGAGATAAAAAAACCTCGTGTTCGTCTTCCGTTTCCTCGGACTCGAAATGGTGGTGGTTTTTCATGGGGATTTTACTGAGAAACTT[A/C]TGGAAAATGCCGTCACAGCATAATTTGTACCGAATAAAGTATGAAAAACTATGAAATACTGATATTACTACGTTTGTAGGAAATTTTCTGGCCCCTGCTAAAGGATAATGTACTCGCCTGTC…	878	241	197	Mapped	1	48	0.94	0.087	1.874	<2
c13819	[G/C]	0.239371	CAAGAAAAAAAAGAAACATCCTGGAATTTTGATTTTTTTTGTTGGTAATAAGAGATTAAATGTTAATAATGAGAATGAATATTTATGTTGTATTACATGTAACTGCACATCCATTTTGATCCTCATTGTTCGTTCTTTATAAATTGCTAAGTCCAAGGTCCTTAACTCCTCTACAAATAGGTCATCAGAACCCAAACT[C/G]CAAACTTGATTTGTAACCCATTGATACAAAGTCATGTATAAAATTTAACTTAACAGGGATAGCCAAAGAAATACATGAAAACTGTCCAATCTCTGATATTTGCTTGGATAAAGTCCAATTTTCTGAGTGACCTTGACCCTTAGGGAGTGGCCTTGAGTTACCTTTGTTTGAAAGGTATTACTCTGAATAACAATAT…	700	271	153	Mapped	1	49	0.995	0.662	1.605	>3
c3082	[T/A]	0.239815	ATAATTTTAATCTTTCATACAAGGATATTGGACGATATGAGGAGGATTTCCTTAAATTTCCTGAAAGGTCATTCAAGTTTATGCAGGGTTCTCAGTGCCATTTCAAGTTGTAGTTATTTCATGCTATTACTTTGATACAAATTTATTGCTCAAATTATCAGAAATTGAGGAAACAAGTACCTGACTAAGTCATTTATAGACAAGCCCTTTTTACTCTCCATATTAAATGACAAAACACAATTCTGAAGCTCAACTGTATCATACAGAAGTCCAAAGATATGAGATTCTTAAGCTTTTATTTAGGCATGTTCATGTCTGTTCATTAAATAACGGGTACACAATATTTTTCCATGTAGTATGCCATCTGACAGATTGAAATGACTTCAAGTTTGCTCTCAT…	922	96	82	Mapped	1	50	0	0	0	<2
c12551	[G/C]	0.188662	TTAAACAAGGGGATTCTGGTGCCTCTGAGTGACTTAGGAAAAATGTTGTTGGACGGAATGGAATATTCGAGTGTTTTGGAAAGATTGATGGACCTTGGACCGTCTGCCATAGATGTCCAGATAAGATCGCTGTCTCCGGAGGGAGGGGGATCGGTAGATGTAATGGTCAGCTTTGTAAGGTTCATCCATTACATCATTCGTACTAGAAGACATTTTGAATTAGCAAATGCCTACCTTGGATTATTCATTAAGATCCACGGTGACTTTATTTGTGGTGAGCC[C/G]CATGTTATACAAGAACTTCAGAGCTTACAAGCCACTCAGACGGAATCGTGGAATCGTCTTCAGCAGTTATTTACACCAGAACTCTCTGCCTTGTCAACTACCTGAGGACTGTC…	482	97	82	Mapped	1	51	0.371	0.752	0	<2
c894	[T/G]	0.155379	GGCGTCCTCCAGCGACTTTTACTTGCGGTATTACGTGGGTCATAAAGGAAAGTTTGGACATGAATTCTTAGAATTTGAATTTCGACCTGATGGGAAACTGAGATACGCAAACAACTCAAATTACAAGAATGATACAATGATCAGAAAAGAGGCATATGTGCACAAATCTGTGATGGAGGAGCTGAAAAGAATTATAGAAGACTCAGAAATCATACAGGAGGACGATGCCGTCTGGCCACCAGCAGATAGAGTAGGCAGACAGGAATTAGAGATAGTAATTGGTGATGAACACATTTCATTCACAACATCAAAGATTGGATCATTGGTAGATGTCAATCAGAGCAAAGACCCAGAGGGCTTACGTACCTTCTACTACCTTGTACAGGATCTGAAATGCCT…	761	113	36	Mapped	1	52	0	0	0	<2
c5535	[A/G]	0.323148	AATTCTGATAAATTTGAAATAGGAAAGAAATTTGGAATGACAGAGGGTGTGAATCCCAAGGACTATGATAAACCGATACAACAAGTTCTGGTAGAAATGACAGATGGCGGACTAGACTATACATTTGAATGTATTGGCAACGTTGCCACAATGAGAGCTGCATTAGAATCCTGCCACAAGGGTTGGGGCGTGTCCACCATCATAGGTGTGGCAGCTGCCGGACAGGAAATCTCAACTCGTCCATTCCAGCTTGTCACAGGAAGAACATGGATGGGCACTGCTTTTGGAGGATGGAAGAGCAGAGAAGGTGTTCCCAAACTAGTTGATAGTTACATGAAGAAGGACCTAATGGTTGATGAATTTGTGACACACACCATGGGACTAGACAAAATCAATGAG…	1231	156	142	Mapped	1	53	0	0	0	<2
c15490	[A/G]	0.11183	GTTTGAGTTTAGATCGGCAAATCCCGTATCATTGTGTCAGTTTTATGTTATGCATGTTATGTAGAGGCTAGTTAATGTCAGCTATGGGTGACAAAGTTACTATGGTGACATTTGCTGCGTTGTCAGGAAGACTGTCACCCATAGCTTCGCGGATTGGGAAGTTTACTGTAAGTAAACAGAGACCGTCTCTGCAGCAATAAGATTTAGTTCTTAAAATGATACAAATCCAT[A/G]GAAACAGTAATGGAAAAAATCAGAATCCAGCTATATACATCCCTGATTTTATATAGTTTGAGAAACTAACTAGCAAAATTAAAGAATACCTAAATATAGTCAAGAAATATTTAGATTTAAGCAAAGAAAAAGTAGAATATAGTATAAAAAGAACATTTCTTGGA…	909	110	95	Mapped	1	54	0.797	0	1.634	<2
c1726	[T/C]	0.234259	TATTTTACCTCGTGTTGCTGATATATGTTGAACAGTCAGTCAACATATAGTGATACTTAATTGCGACAAAGGAACTTTACTTTGTGAGATATATATTGATAATTAGCGCAAACATGACTCTTACCACGGATACACTTACAAATGGAAATAAAGAAGTTTCACATCAAAGGAAATCTGAGGTTGGTACAGCCTTGATACAGACGATAAAACTTGCAGTTGCAGACAGTCGCCTTGTTTGTGGGGCATTTGAAAGTGCGGACATGCTGACCACGTGTCCAGAATCCATCACCCTGTGTATCCTACCCGAGTACAAGGACGATGCCGATGTTTCCATACTGATACAGCACAAACTGATAGAGGCTTATTGCTGGGAAAACGACATCCCAGTTATCAAGGTCA…	1226	254	58	Mapped	1	55	0	0	0	<2
c1464	[A/G]	0.231776	GGTATTCACATTTGTTCTTGACATGTAAGGGATGAGGATGAACCCCTCATCCCCAGCTGATTTGACCTTCTACTGTAAAATCGTCGAAACGTTTGACTGCAAAGACGATAATGGGAGGAACACTTGGATGGGAAAACTTCTAACCACTGCTCTGTCAGAAGAGCTTCTACTCAGACTGTGGTACACTTTGATCATACATTTCATCTATATATACTTCATAGCATGACAAAATAATGATTTTTCTAGATTTATTGCATTGAAGGACTATAGTTCTTTAATATAGTTATTTAAATCTAAAAAAAAAAATACACATACATATTTACTGTCGTAAACAAAAAATATTTCCAAAGTTGCTATGATAAATTTCTCTGAACATAAAATGTTTATCAGAGTTCCTCG…	1363	253	58	Mapped	1	56	0	0	0	<2
c1957	[T/C]	0.409427	TTCATTTATTTGTGGATTTATTTTTAAGCTGTAGAATATGCAAATTTGTCGCATAAATAAAGCAAAATCAAAATTGAAAGACGTATTGTAATAAAAGGACAATAAAATGAAATTATCACAATATCCACGTGCTAGCAATGAAAACAAAGTTTCTTTGATATCGATAGGTTAAAGAATGTAGATATGTCGAGGTACTTTTCGTCCTTTTATACGAAATTAGCATTCAGCAAGAGCTCAAGTAGTGGACTTTGTTCTTCTCTTTGTCTTTCCTGAAAGTCTGAAGTAAGATTGGGGAAAGTTGACTTCAGAATTCAGTTTTCCACGCCTTGCCTTGTTAACAACTTTTGGTAGAGCCCCAAGTTGGTCGGAGGATAAGTCCGTAGTCTTAGTGAGGAATAC…	1137	358	107	Mapped	1	57	0.657	0	1.118	<2
c27433	[A/G]	0.373383	TTTAGCAAGTAAATTTTGTCTGTCTTGGCC[T/C]CCTTCATGCATTCACAGGGAAATCAAAGATTACATAGCTCACCTTGTTACAGCATTTTAAATGCTTAAATTCAAATGACCGATGTTTATACATTGATATTAACATCAATTGAAAATTTGACAAAGTTTGACCAAAGATGCATCCAGAGTGCAAGTTTCGTACATGACAGCTATTTTGACTTTGTCCTTTATTAAG	230	387	77	Mapped	1	58	0	0	0	>3
c9608	[A/G]	0.05666	AAGAAATGGGGCTCATGAATACAAAGAAAAGAGAGTAGATATTAGAGAAATGCAGGCACAAATAGATGATTATATGAAAGACTATGACAAACAAGTGGAAGAAGAAAAACAGAGAGCATTAGAAATGGAAGGTGTTCCAGATGAAGATGGCTGGATTACCATAACCAGGCATGGTAAAAACAAGGGACTTCCTCGCTCAGAAAACATGGAGAAAAAGGTCACAGCAAAGGACAAGAGGAAAAGGAAACAGAAAGAATTTTGCGAACTTCTACACATTTCAAATAAGTGACACCAAGAAAGATCGAATTGCAGATTTAAGGAAGAAGTTTGAAGAAGACAAGCAAAGAATAGCATTGATGAAAGCATCAAGAAAGTTTAAACCATACTGATGACACATTT…	639	46	46	Mapped	1	59	0	0	0	<2
c6844	[A/C]	0.32963	GCATATCATTTGCATCAGGTTCGTA[T/G]CGTGTGGCAAGATAAGGTGGCATACATCATGGAAGGTTATGAAGAGAACGATGATCAGACCAGACTGATGGAATTAGCACCCAGTCCTATGGAGAAACTGAGAAATGCCTGTCTAACGAGGGGAACTGGCAGCATCAAAGGACTCGGCAGGAGTTTCCGTATCATGGACGATGACGGTAGTAAGACCTTGAGTTACGAAGAGCTGTGGACCGGACTGCGGGATTACGGAATACTACTTGATGATAAAACCGTTCAGGAAGTGTTCCGGGATCTAGACAAGGACGGAAGTGGAAAAATCGACTACGATGAATTCCTTGTCGCCATCAGGGGACCGATAAATCATCGTAGGAGGGTGATGGTCGAGAAAGC…	905	93	0	Mapped	1	60	0	0	0	<2
c15624	[C/G]	0.321627	AGTTAAATTAATAATGGTAACGTTTTAGACATTTGTTTGCTCAAGATCTACTCCAAAATTACTGTCCGAACACTCTACTTCGCGTAGTGTCCCTTTAGTCATGGATATAGCACTTTCGTTTCTATTATCCAAGGAATTATTTACAGATAATCCTCCATGCGATATACATATATACTTCTTTATGAAATTATACAATCCTTTGAATAATTCACGGCGTACTAGGATGTAAACCCAAGGATCCAATATTTGATTGAGCGATGCAAGACGTACTACGTACAGTTCCAGAAGCTCCCCCTGTTGTCGTGTACATACTTTGTTCCAGTACTATCACAATCATGAGTGGAGCCCAGCAGCCTACAAACACCACTAC[C/G]ACACCAATAAGGAAGATTATCATT…	763	296	142	Mapped	1	61	1.04	0	1.97	<2
c12609	[A/G]	0.303339	ACTCTGATAAGCCAAGGTCAGTTGATAATGAAAGATTCTTTATTCACGGCAAAGTATGTTCTAATACGCAGTTAACATTTTTTTTCCAAATTCATATAAAACGATATATCTGATTTTTTTTAAAGAAAGCGTCTCGAGATCTGCTCTTGCTTAGATATACTTCCCTTATGAAATTTCCAGCTTTCATTGGATAATATTTTGTTGTGGAATGTGCAAGTCACCATTAATTAGTATCATGATATTTTTTATTCA[T/C]CTAGGGGCTTAACCGAAAATATTTAAATGATAACTAGTTGAAGGTAAAGTCAAATTTAACGGTCATTCAATTCTAACGCAATTCTTTTAAAAAAAAATATAAAAGTTCATTCCGCATATTTCAGGTGCAAGATGAGGCAATT…	686	319	83	Mapped	1	62	0	0	0	<2
c16935	[A/G]	0.4	TTTTTTTAACTTTAAATATGATTCTATGATTTTTTTCATGATTGAGAACAGACAAAGGATAACATATCTCAAAACAATTAGTGGAAGCATCAGCAGATATACTGAGAGTACATGTGTACTGTTAGCCAGAGAAATGTCAACAAAGCAAGGTACATCAAAGATATAAAAGTT[T/C]AGTTGAATTACTATATACTGAGAATAGAGATCCCCAAAACTGATTCCCCAAATCTATACGGTACATTCTTAGTTTCTGTATAAATTAACATTAGTATATCCATAACAAGGGTTTCAACCTCCACGACATATTGATGGCTTTGAGGCTTAACATAGCTGTGAATTTGACCTTTTCACCTCTGACATTGACTACATACTGAAATGACCAATTCATTATAAATTTT…	404	211	148	Mapped	1	63	0	0	0	<2
c12226	[T/C]	0.184843	ATTCATGAGAAGTAGGCATTTT[A/G]GTTCATTACGTATTCACAACTCGAGTTCGAGCGAAAATTTGCGGTAAATTCTACCTCGTAAGCTAAGTAGCAGCTATGGCACGTACAAAGCAGACCGCTAGGAAATCCACAGGAGGAAAAGCTCCCAGGAAACAACTGGCAACAAAAGCAGCAAGAAAGAGTGCTCCATCAACAGGTGGTGTGAAAAAAACCCCATCGTTACAGGCCTGGTACTGTTGCCTTGAGAGAAATCAGAAGATATCAGAAATCCACTGAGTTGCTCATCAGAAAACTCCCTTTCCAGAGACTGGTTAGGGAAATTGCACAAGACTTTAAAACTGATCTCAGGTTCCAAAGTGCAGCAATTGGGGCTCTTCAGGAAGCCAGTGAGGC…	971	143	129	Mapped	1	64	0	0	0	<2
c23091	[T/C]	0.152495	CACAAGAAACTTTGGGATTTTTTTTTCACCATTTTGATCAATCATTCATGAAGCACCAAACGATACATATACATGTATATAGTCAACCAATATACTGTAGAATCTAGCTTTTCAAGGAGTATATTGTAAAGCCATATATGACTGCATATAACAAAAGAAGTG[T/C]GGCTAAAATACCTCTGAAATATGAATCTAAATCAAATCAATGTATTCAAAATATAATGTTTACCTTAAGGTATTTCAATGGGTAATGAACGAAATTTTAGCCAATAATATTGAAATTTGATGTATTTATC	297	114	85	Mapped	1	65	0	0	0	<2
c17160	[T/C]	0.337338	AAATGAGAATATCTTTATGTGATAATGTCCACATATAACAGAACAGACAGTAAATTAGTAACACTAAATTGAAGAAACAACAACAATAACTAAGT[A/G]TTGCAAATATGGTGTAAGCTTACGGTCCGTTAATCCTGTCTAGGGAGATGAGGTAGATATAGGCCTAGGATTGGATTGGCTAAATTCCACTTCCGCTTAAAATTTGGTCATGGGGTTCATTTCTAAAATTTGAGTTAGGATTCCTTACCATTTCCTTTTTATTTTTAAACTAGAGTCTAGTAATTAGAACGTTGACTTTCTTGTCTGAGAGTAACCTAATTTTCCAGTGCACGTAAACTTCTAATTTCACCTTCTTATATCATAATTACTTTATATCAAGTAAAAGTATATATTTTTGG…	477	416	46	Mapped	1	66	0	0	0	>3
c10243	[T/G]	0.260185	AAAAGAAACCTTACATTTGTACCTCATTCCTACCAATCTCAAGAAAATCCCCATGTGGTTCTGTAAAAGAATTTTAAAATATGAAAAGGTTACACCAGACGGACACTGAAGGAACGGACATCACGCTATGACATTAGCTCACTTAACTTTGCCTTTGGCTCAAGTGATCTAGAAAGGAAAATACATTTCATAACAGAACTCGTCACCAGAGATCAACATATATTGTGGGAATGTTATTTGTTGATAAATCGTAGATTCTCACTCTCAGAGAAACGCGACACTCTAATTAACAAATGCTAATTTTCACATGGTGTTGATGCATTCTCTTGCATCATTTGCTTGGTGAGGCATAATTTAATTGGCATTTTAAAACATCAAGTCGAGCATCTTTAATTAAAT…	1305	260	178	Mapped	1	67	0	0	0	<2
c1167	[T/C]	0.18207	GGTTTTAAAGGTTTTATTTCAACAATTCGGCATCTCACTATGTAACTGGTTCAAGATTAAATATTTGTTTTAGCATTCAAAAGCACTGAAAAAAATAAATAGAGCAAAAGTTCGAACTGACCTTGCACATTTTTACAAAAGATACTACAATAGCAATACATAAACATCACATATAAAGAGAAGCGTCATTCTACAAGCATCAACAACATACAAAAATATAACACTTAAAATACCCGGGCAACCACGTAAGTCTGGATCGTAGACTTTCAAAAATATATTTAGAGAAATATTGACTTTCTCACATCTATAGGTAATCAACGTAAAAATATATAAATATTTAGTATCTTCAAATATGAATGTATATTTCATCGGGACACAGTTCCCGAAAATAATTAAGAT…	1149	286	71	Mapped	1	68	1.454	1.829	1.683	<2
c16467	[T/G]	0.452865	AAATAAACCCATCAAAACCATTTACATGTCCTTTTACTGTGCATTAGTGAGCCTATTTCTGCACACAATTCCTTTATTCGCTGTACCCTTTTAGTCATTAGTCAATTTTTTCATCCATTATTCTATAATTTAAAGTGAGAGAGAGACTGAGCCTTAAGACTGTAGGTTAACTCTGAAAGGTTCCGTTCTGTTGACAGTTGTTCACTTGTATAAAACTTCACATTCCAGATTGCCAGATCTTAAATCTCTAAAACATCGACTTTCAACGACATACACATTATAGACAGTAGTAGTGATAACCATGGAATTTTCATTGTGCCATTTTTCTTTACAAATACAGGAAAAGTTAAGTCGATTTGACGTGACAGCTGTTGCCTTCCATCAAAGAATTCTCGTGCC…	948	272	153	Mapped	1	69	1.893	0	0.763	<2
c14166	[T/A]	0.342884	TTACGAATTTATTGGAAGGACCTTAGTACAGAAGCAAAGTGTAAGTTAAATTCAGGGATTGCAAACTTACATATTAAGGCAGTGCATTGTTTATAAAAGTGAAGAA[A/T]TGACTCAAGATACTTCTTAAAATCACCATATTGGCCATTTTTGTAGACAAATCAGCCCCTTGGATATAATTTTGATAAATTACCTTAAGTAGTTACTTCTAGCTTCTTGTGATGTTTTGAGGAAATCTGTAAAGTGGTTGTAGAGGAGTTGAAAATGTTGTAAGTTTACAATTATAACATCAGACAGTAGATCACTTGAGCCTTTGGCTCAGAAGACTCTTGTGAGCTAAAATATGTTGATGTGAAAGTGTTACTTAGTATGACAAATATGATTTGACAAAAAATCCT…	933	233	22	Mapped	1	70	1.119	0.573	0.922	<2
c2577	[A/G]	0.318518	GATGAGAAGGAATGGCAGGACATTGGAAGAAACAAAGGACACATTGCTCTTTGTAGCCGAAGGATGGGCTAATGTCCAAAGGATATGTAAATTTGGAATGCGTTCGAGAGTCAAGAAAAGGAATGTT[T/C]TGGGTGATACAGATTATGGGGTACACATGAACAGAAACTACGACATCTTATTGAGATTCATGACATTTAAAAATTTTCAACAAGCGACAAACATCATCGTTTTCAAGGGGATATTGGGCAGGAAGAACATGGTTAGGGCCAGACTCCGTGGAGATTTTAGTTTGCTTCAGCCTAATCCACACTTTGACTGTCACTTGTCCGACAGAAAACCATCCTTGAAAATGGATATATGTGACGCAGTAGCACATAATTTCGCATATATTTACG…	549	307	131	Mapped	1	71	0	4.046	0	>3
c2924	[A/G]	0.434334	TTTCGAGGATTTTAATGAAACTTAGTTCAAAGAATGATTACAGTATGTAGATGTGCATATTACAGGGGAATGCTGTTCAAATTATTACAAGAGTAATTTATATATACATATTTGTATAGTGGAAGAGGTTGGGGTGTAAACCTTTAAACCTGTGAAGTAGAGGTGGGGGTATCATTTAGATATGTTATAGTAACGTTGCTGAAAACAGTCTTAGAGTATTTACATGTACCAAATTGTATATCCGTCATGCCAAATTGCGTGCATATCATGTACCGGTTGAG[T/C]GGTGCCCTATTTTTATACGCACTGTTCGTACGTCCATCTGTTTGTCTGGTCGTCCGGTCCCAATATTCTCGTGGGCAGGATACATACTAAACCGTTAGGCCTAGGGTGATCAT…	778	296	154	Mapped	1	72	0.924	1.715	0	<2
c2986	[T/C]	0.377778	ATGAGGAAGAGGAGAGCAGGGTAGGAAAGTATGAGCAGGCCTCAATACGTTACACTGGGAAACATATTCCCTCGCCGTCCTTTAGAGTTTTACAGAGATTTGCAAACGAATCAGAAGCATCGGCCCCACCCCAAAAACAAGCAACCAATGAAAGTGATGATTATTTAGACGACACTGATGATGGTCTTCCGGACACGCTCAGTGATGACGCTGTAACAGACCGACGGTATATGGGAGGTCATATTCCCTCAAGGTCCTTCAAAGCATTACAGATGTCAATAGGTGACGACGGCGGTTCAGAACTCACTACACCAGTTAAAAAGGAGCCAGTTGCCTCCCCTGCGCCAGCTACGCCCCCACAGCGGCCAAAGGATTACTATCATAACACGCAGTAAAGCC…	1408	417	36	Mapped	1	73	4.485	7.379	1.245	>3
c80651	[A/G]	0.3222	TTATTAGAAAGAAAGTTGCATAATGATAAACAAATTAATTATATTCCATCTGAAATTTATGATGCATACTGTATAAATATAAAAGCACTTTGAAAATTCATAAATCAGACTTTGTCTGTCCACAATCATTTGTTATAATATAAAATCAACACTAAGCAA[A/G]TATGGTTGTTTTTCATACTAAACAATCTTTAGTAACTGTTTTTAGCCTTGCACACTATTATTCTAGATTCAACTGTCTGTAAAATTTGGTGCTCTTTTCTCTGCAAATGCTGTCATTCCCTCTTTTCTGTCATTAGTTGCAAATGTTGCATGAAATAACCTCTTCTCAAAATGA	338	315	66	Mapped	1	74	0	0	0	<2
c3503	[T/C]	0.180077	TCTATAACATTTTATTTGGAAATATACATGTAGTTCATTGTACAAATTGTTATATATGCATGCCTTGGAAAATGATTCCTATTCATAACAAGATGCTTGTGAAACAATGATGCCCCCAGATGGCACCAAAGATCCCTTAGTTTCTAAACAGGTCAAAAGCCATGAACAAGGTCACAAGGTAAAATA[T/C]TGGTACCATGTGAAAGGTCTTGTCACAAGGAATACACTTGTAAAATATGAAAGCCCCATCACATACCATTCGAAACTTGTGCCCAATATTACATTTTTTTTTTTGCTGTTGGCAGACATACAGACAGACCAAAGCTACAAACCCCGGATCTTTGATTTCTGGAAAGAAATGTCTCTACTTCTAAAGTCCATAATCCATGAAGTACTTG…	861	160	85	Mapped	1	75	0.251	0	0.456	<2
c12690	[A/G]	0.0926276	CCGTTTTTGCCATGACATACTGTTGACTGCATGCCGAGATGTTTTTTCATCCACAAGCACCTGCCTGTCAACCAGCAGTAGTACTGGGTAAGATTCCTCTGGCAGTAAGTTTATCTCTCAGCGTGTTGAAAACATACAATTGTTCTTCAGGTGGTAGAATCAACACACTCTGGACTATCTTGGCAGCATTGGGTGCCCTTATAAAACTAGCATAGTACACATGGACAAAAGTTGCCATCAGAAACTGACAATCAAATCTGTCCATTATGCCACCGTGCCCTGGGATAGTATCTCCAAAGTCCTTTATTTTGAACGCTCTCTTGAATCCACTGGCAAAGAAGCCTCCAAATGGACCTATTACAGAAGCAAACAGTGACATGGAAATAGAGTGCAGTATGA…	1083	144	82	Mapped	1	76	0.698	1.4	0	<2
c15564	[A/C]	0.16141	AAAGCTCCAGTTGTGTCGTCACAATGAAAATATTGCCAAACAATGACATGTCGGGTGTCTGTCTACAGTTTGGAGAAATATGAAATTCATCTATTCAGATAACATTTCATGATTATGATCTTTTTCAATAGTGGCATGCTGGGGGTTATGGGTATAAATCTTAGAGGCAACAATTATTTCTCGTTTTGTTCATTCTGAATTGTCTGATAAAATGGTCTCCACAGTTTTCTATTGATTGATGCCATCTTTGTCTCTGTTGTAACAGCTGCATTGCTTATGTTTCTTATTTATACTTTTTGTTGTCATTTAGTATTTTATTATTCAGTAATAAGTTTAAGATCTGTTCCTAAATGGCCTAATGTTTGTATATGGAAATACAAAAATATCATTGAAAATGGT…	807	373	77	Mapped	1	77	0.903	1.782	0	<2
c1079	[A/G]	0.491604	ACTTCATTTTTATTACAAAGCTGTACAGAAGTTTCTGTCTGAAATGAGATTGAATATGAGAATAATTCTGCTCTTTCATCTTTTACATTATATTCTGTCATGGTTCTTAACCAGAATCAAAACACAGTTATTGTACTTCACAACAATTAAGCATAGTATTGTAGGTTAGCCTTCTTCTTTGCTTGTACTTCAATAATGGCATCCATGTAATCTTCATGGTCTAATTCTGTGGCCTCTCTTCTCAAGGCAATCATACCAGCTTCAACACAAACAGCTTTTAACTGGGCTCCATTAAAATCATCTGTACACCGTGCAAGTTCTTCAAAATTTACTTCTTTGTTGACATTCATCTTCCTGGAATGAATTTGTAATATTCTGGCTCTGGCCTCTTCGTTTGGA…	1444	367	85	Mapped	1	78	0.496	1.034	0	>3
c18635	[A/G]	0.451763	AAATTCTACATATTTATTCTTGTGGATTGTAACAAGAGTTATAACTTGTCAGAGTGATATAAAAATAAGATTTATATAAGCAATGTGACCTTAAATCTCAAACAAGAGAGGACTTTATACAACTTTCCAATGGGTTTTTCTTTTTTACAAGAAACTTCATACAATCATAAACAAAAAGTATATTTCTGGCAAACACT[A/G]TAAGATATGAAAAATACAATTGAGATTTTTATGTTCAAAGGCAAAAAATAAGTAACTGAATAGATGTGACATTCACTCGCATGTTTACAATAACAATGTCTGTGTACTTGCTGCATTTGTTCATATGGCAAAGCTAAAAAATTAGGTAGCAATTTATCATAAATTCATAATATTGCAGTTCTTAACAAAATGAATAC…	423	444	0	Mapped	1	79	0	0	0	>3
c6579	[G/C]	0.123845	TTCTACGTCTCGGCTACCGTCAGACGTTAGGTGATTGTATAACAGAGATGACGGTGTGCAACGTGAAGCCCAGTCGATGTCGATACCCCTCCGACCTTTCTATACATGACAGTGAAGATAAAAGTAGAATTGTGACCAAAAGTGGAAATTTTAACATCAGACTAAATAATGTAGATTCGAGAATTCTGCACAACTATCTGAAAGATGCTTTTACGACACTAGTGGATGCGAAATGGAGGTGGTCCATTCTAATATTCATTCTTGGCTTTATGATTACTTGGTTATTTTTCGCTGTATTTTATTGGTTATTCAGCTATTTACACGGAGACACACCCGATTCTTACGAGGAGGGAATTTATGGTTACCCTCCATGTATGTCTAATGTATATGACTTTAGTA…	1433	80	19	Mapped	1	80	0	0	0	<2
c1031	[A/G]	0.147388	GTAATCAGCATTTATGTCATGTGACTTATTTCATTCGTTGAAGTATAATACCATTTTAAATAAGCACATTTGACATCACCGAAGCTTGATTTACTCTGTTTCATTTAACATAGATATATAAAAGTAGTTTTCTCAAAACTTGTATTTTTTG[T/C]ACTTGTAATAACTTGACTTAATCACATCTTTATTACACAGACGTTTGCTTGAATCCTGTAACAAACACATTTGTCATGTGACTGTCATCACTGTCCAACACTTTGACATTGTTCTGTTCCTCAGACTTCTCATCTTTTACATTTTCTGTAAAGTTTTTGTTGCCTTCTGATTCCCCAGTGTTAAGATCTGTATCAATCAGTGTATCATTGGTCCCTTGACTTTCAGTCACCACATCCTTATGA…	1192	83	36	Mapped	1	81	0	0	0	<2
c81827	[A/G]	0.0628466	TGCTTTATGTACTTCAATTCATTCATCAGATTAAGACGACACAGAATCTGTTCTGCAAATTTATGTAAACATTACAAATGAAAGAAAGATACAAAATGAATTGAACGTTAATAAGTATTAACAGTTGTCCTAAACCTTTATTATACAAGAAGACAGAGAGTACATGATCAACAACATTTGTTAAGGTTTTAAAATAATATTTTTAGTTTTGCTTGTTCGTTTCTTTTGTTTTCAAAACAACAAACACACGAACATCTATAAAACTGTCAGTATATATATTTTCCTGTATAAAAATATATAGTATAAACTGTTTGGAATAGTGTCATAGATCGATTTCTAGCATCGTCTTTCTGAAACTTGGAAAGCGCAGCCTATTTGGCCTGAA[A/G]CAAAACTTC…	873	49	49	Mapped	1	82	0	0	0.07	<2
c83677	[T/C]	0.125693	GGGAATTACTTCGGAAAATGGCTCTTGCAAGGACGTTC[A/G]TAAGATCGAAATCGATTCGGACACTTGCAAGACTTTACTCGTCATCTGCTGGAACCGTTTCCGATGGGAAAAACGTAGATCAGGCAACTCACACTGGACAGGTATGGGACAAGGAGGATTATAGGAGAGTTCGTTTTATAGATACAGCAAAACAGGTAAAATCCTTATTTTGCCATAGACCTGATTGAGGAGGATCCAGTGGTGGTAGTCAATGCTCGTTTTGTGTGGAGTGACAGTGGAGGGGCCTTAGGACACCCTAAAGTTTATATCAACTTGGATAAACCAGAAGTAGGTGTTTGTGGATATTCAGGGAGAAAATTTATTCAGAAGAAATTCTACGATGAAAAAGTGCATGG…	546	247	104	Mapped	1	83	0	0	0	<2
c3932	[T/G]	0.498978	AAATGCACAAAAGAAGTGGAAGAAAACAGGAGTGGGGCTGTGTTAAGATTTTGATATGTTTTATTATTCTTTATGTGGGTTAATGACTTGAACTTCCTTGATAGCTTATTTTGAAAACGTGCTTCATTATGAAATATTGAAGGGCGTGTAAAGGAGGGTAAATAATTCACCAGAGATAGGATTAAAGATCAAAATTAAGCCTTCCAAGAAGTCAAAATAATGACATTGATAGTGTTATCGGTCATCATAAGATCT[A/C]ACAAATATACATCATTTGCCACGTTCTGCAGCAGCTGCAGAACTATTATTACTAATATGATAACCTGAAGCACCGAAGTGCATATGGTATCATTCCAATTTGTCTCCCCTGATAGTATGCATTCACGATGTAGCTGCAC…	959	252	136	Mapped	1	84	1.672	0.473	0.226	<2
c17043	[T/C]	0.478431	ATATTACACACACACCCTCCCTAGCTGACTCGATCTATGTAATTGCATAGATGTAAAACCTAAAAACCTGTACATGTATATTTAAATACTGTATTGCACTGCATCAGAAATTTATCATTTATGACTTTTATCCCTGAAATTAATTCAGTCTGAATTTTCCATGGCTGAATAATTTGGTCTGAAATCCAGGTATTTCGTTGCCATCCTGATTAATAAGGTATAGAAATACGGTATAGAAATATTTTACCACAAGTATTTTCCAATAAAGTTCAGTTTCTTTGATGTGGGTATTGGAGCCAATGTAGGATGTGTCAGT[T/C]TCTCCTATAGATCTATAAGTAAATTTTCACATTCCTGCCCATGACAAGTATATTTTGTAGTATTATTGGAAATTTGAT…	575	314	136	Mapped	1	85	0	2.55	0	>3
c17673	[A/G]	0.242144	AAAATTGGCTCTCCATGGGGGAATTTTCATGCATGTTGGGATATATCGAGACCTTAAAGAGATTACTATCTCATATATGCTATTTGCAATCTCGCAGTTACGAGATTCAATCATTTCTCGTAACTACGATTTTGTACGAGATGTGATCTCGTTACTATGAGATGCTATCTTGCAACAACAATATGCGATCTCGTACTTATGGTAATTTGGATTTTTTTTTCTATACATCACAGTCAGTTGTACACAAACTTAGATATTCAGAGATTTGCAGCAAGTTTTTTCCCCATGTATTCGTTCACTGCATGATGATTACTTTGCCCTTATTTTAGCGATTTTAGCCTTCGTTTTCTTTAAGAATGAAGGGATGCCATCTGTATACATTTTCATCTTCTTCTACAA…	721	218	22	Mapped	1	86	0	0	0	<2
c17847	[T/C]	0.243993	ATTATGATAACATCACAAGGGACAGCAGCGTTCCGTGACAATTACGTTCGAGTGACGACTTGTCGGAATTATCAGCGGGTGAATCCTCACTCTGGGTTATGGAAGCCTAAAGCGAGTTTTATTAGTTAGAAATAACGCCAGAAATGTGATGTCTGTCTAGTGAATGTAC[A/G]TTACTTGGCTCTGTAAATGTGATGACGGAGAAATAAAACTTACATCGGTTGTCCAAAATTTACATACGAGACTGTGACTTTGTTTCATTATACTCGTGTCTTCTGAAGTTGTCGCACTTTATCGTTACAAAAGATTTTAATGTTGGATTGAGCCATTTCCAGAAAAGTAAATGAATATTTGTTCGTCGTTTGATAGCTTATTCAGATCAAACTAATCCCGTTAGT…	606	400	170	Mapped	1	87	1.039	2.666	0	<2
c5844	[T/C]	0.0221812	AGCTGTTTATTAATAATCTTCAGTATGGGCATCAGTATCTGTGAATGCATTACACTGAAAGTTTTACAGTAAGAATGTAAAATGTACTTCATGCAATGAACAGGGGTACAGCAAATATTGTACATGCCAATACAATAAAATAAACCAGAAACTTATATTAGTAAAATTCA[A/G]TATGATTCAAAGGGAAGAAGATTCAGTATTATGAAAAGTACCGTGACCCTGAATGTATATTATTTAATATTCAATATAAATACCTTTGGTATACGACAGTCCCTAATTGTGTTAATAATTTTCTTGCACCTAATAAAAAGGTATTAATTTTTTCTAACAAATTAAAAAAATAAAAGGTGGATAAATGTAAATTACATTTTTCACAATGTAAATCATGAAACCTT…	675	49	49	Mapped	1	88	0	0	0	<2
c3109	[T/C]	0.311445	TTTCTATTCTTAATGTTTGTAGTGGTGCTGTTTCAAAGTATTATTTCCTACAAAACATACAGTACCTGCAAAAAGGCATAAAAAATCACTGAGCATGGTACAGTAATACGTAGAAAAGTATGAAAGTCTTATATTCATTTAATTTAGATATTGATCCAAATTATGCTTGAACACTGGTGGTTTTAATACAAAACAAAAATTGTACACTAGCATCATTTTCCCTTGTGTTCCTCATCTTTTAACTGTTGAGCGTATGCCTCCCTTA[T/C]ACATCTGAAAGCTGCTAAGGTGGCATACGGAGTTTGTGTGATAGGGTCAAAGTACTTTGCAGGAAGTTTTGTAACAGGACATAACTGTTTCATGGGAGTTTTCTGGCGTCTCCTGTGAAAACATTCTTT…	1244	272	176	Mapped	1	89	0	0	0	<2
c14910	[G/C]	0.206049	TTAAATTTATGAATTTTCACAAAAGTAAAATGGTATACTTCTTCAGTACAAAATTTTACATTTGATATCAT[C/G]GATTTCACACTCAAACATGGGTTTGCTATGCTTAAATCTTCAGATCATTATGTGAGAAATATATTCTTAGGAAGAAATATAAGCCAGATTCTATTTTGTTCAAATATATCACATCATGTATAAGCATCATTTAAGATATATATGTACATGTACTTAAATTTCTTTGAAAAAGAAGTTACATTCTTATACCTCAAAATATTTTAGCAGAGGGATGAGGTATAAGATTTTAAAAAGTTGGTCAAAACACAAAGGTTAAGGTATATACATTCTATCACAGGAAAACCACATGAAATATGGAAGACCATACTGCATACCATTCAAAT…	821	260	178	Mapped	1	90	1.845	4.471	0	<2
c10004	[A/G]	0.310185	ATTACTTCTTCCCCTCTACATGGATTTCAATAATATTTCACAGAATTGTTGCTTAGGACCCAAGAGTGTGTCATGATCTTGAACCAAGGTCATAGGTCAAAGGTCAGAGGTCAAGGTCACAGTGCTTGTGATTGGTAAAACCTGGTTTTTAAAAAATCCATTATAAATTATGTGTAACTCCAAAAAAATTTGACGGGCGTATAATGCTACGTTTGCGTTGCTCTTGTTATTTTTTTTATTCTTCTTAGAAAAGGAAAGGTGGGGGAGGGGCACTTACATACACGTGGAACTTACATCTACTGGATGAATTTTGATGAAGTTTTATAGGGATGCGCTCATAGTCACCTACAAGTGTTTTTTGCTTTTCTTGCGGATCTGGAAACAAGTGGCTCAACCATA…	741	405	151	Mapped	1	91	0.373	0.884	0	>3
c13798	[A/G]	0.0961183	GATAAATTTTATTTCTTTGCAACACAGTGAAAGAATCCTATGTAAACAATTTGTTGGACTACAAACTTCTTTTTAATATAGAAAAAAGTTAAGATTTGCACTTACAACAATAAGGTTTGCATAATTCAAAAGCACATATGGTTACCTCTTCTCAGTTAAATGCTAGTTGACCGTTGCATAAAGATATTGTAAAGAAATTCTAATAATATGGAATGTAATTATACAATAATAACAGTATTTATCTTCTGAGACACTTCTAAACCTTC[T/C]CTGCACCAATATCATGACTGAGTGCATACAACTTGAGTATAGCTCAACAGTGTCCCCCTGACACAGATGTTTTGATGCTATTTATTCATATCGTTGCTTGTTATAGTAAAGGCACCATGATCTTCACT…	408	277	173	Mapped	1	92	3.375	8.169	0	<2
c866	[A/C]	0.278704	AATACCAATTTTATTACAAACTTAAAAATATGTAGCAATATAAACAATACAAGATTTAACATTAAAGGCCATGTGATAACGTATTTTGACCAATCAAACGTTCCGTATTGCACATTCCACCTGTACCATCAAGTGATGTCCGTAATTCTGGTATCGACTGTATAGCACATTACTGAGACGATTTACCGTTACATCATAGGAAATTGTTGCTTCTTTCCCCCTCAGATACATTTT[T/G]CTACAAGATCATTGCCAAGCTACCTACATTTTTGGCCGGTTCCTTAATAATTAATTTCTGTTATTTAAAAGCTCATTGTGGTCTCTAAAAGAGTTGACATTAACTAATGTGAAGAAAGCATGGTCAAAAAGGAAACACAAGACGTGTTTTAGAGACAAGA…	637	352	126	Mapped	1	93	0	0	0	<2
c13532	[A/G]	0.477778	TATCCTCCGTAGCTGCCTTCCTTCTCTCTGATCGTCGTTTCCTAAGTCTTCTGAAGGATTCTCTCAGTGACTTCTTAAAAGACTTCCTCCTTGATATTGGGGTGTCTGAAGTTCCTGTCATGTCTGTAGGGTTCAGTGTACATCTGGATGTAACTTCTTTCTTTTGAGCATAGTCAAACAAGGCAAATCCATGGGCTGTACCAGCTGCGACAAGCTGCCACTCGGAATGGAAAGCCAAGGCTGTACATGCTGC[T/C]GGAGGGTACAGCTGCATTACAGAGTTAGGCTGGAAGCCTGCTGGGTATTTGACTTCTCCATTCCCTTGTAGTTAGAGCTTCATGTCCCTTCCACACAAAGCTATCTCTATCACTGACGATGTTGGCCGTCACTCCTGACAC…	575	334	124	Mapped	1	94	0	0	0	<2
c19984	[A/G]	0.0804066	CATTCTCCAGATTCCAACAACGGGGACCTGGAAGAGGAATGGCCTCCATTTAAAAGGTTGGTAACTATGATCCATACAGTGATGATCCACGCCTGGGGATTCAGAAGATAGCACTCTGTCCCCTGAGTGAGACCTTAGTGGTTGCAGGGACCGCTGGACAGGTCATCGTCATGCAAATGGAGCGTGACGAAAGGGATCAGGAAGTGTCAGGAGTGACGGCCAACAT[T/C]GTCAGTGATAGAGATAGCTTTGTGTGGAAGGGACATGAAGCTCTAACTACAAGGGACGGAGAAGTCAAATACCCAGCAGGCTTCCAGCCTAACTCTGTAATGCAGCTGTACCCTCCGGCAGCATGTACAGCCTTGGCTTTCCATTCCGAGTGGCAGCTTGTCGCAGCT…	410	36	36	Mapped	1	95	0	0	0.298	<2
c77140	[T/C]	0.155268	TTTTTCCAATCTTTAAAATAACCCCTACTGTTTTTTACTCAAGAAAATTCATTGACATTTTCATAACACTGGAAAAATTTGGAACACCTTTGATAAATCGTTGCTCCCATATAGTTTGCTTTATTCCTGGTATCAACTCACTGCATGAACTTTGAATTTTAACTCTCTTC[A/G]AAAGGGAAAACCTTACCAAAATTTGCACGTCCCTGACGTGTGACAGTGTGACTACCAAAAGTGTTACTACAGGATAGACAGACAGGCAGATGCCGGACAAATTGATCCCTTTGTGCTGCTGTGCATCGCAGGCGACATAATAAACTACATTAACATGTATGCATTAAACATAATTATGTTCAACAATGACTACTGTAAAAATTCAACATTTAAAAGAATACAAC…	534	291	173	Mapped	1	96	1.164	1.883	0.298	<2
c8612	[A/G]	0.038817	ACGGGGGGGCACTCTTCGCCTTTGCTTTTCCAGTGTAAACATGGCTCTGTTTCGGCCTCTTTCAAATACTCCTAGATTGATAAGGCAGTGTAGCAAA[A/G]TAGTAGCGACGCAGTTGCAGGCATCAAGGAATTATGCTGATATGCCTCTTACATTTGCTTGCCCCTCTGAAGTATTTTTCAGTGAACAGAATGTGAGACAGATTGATGCTACAACAATGAGCAGCACTGTAGGTATCCTTCCTAACCATGTACCCATGCTGGGTGTTCTTAAGCCAGGAGTTGTCAAGGTCATAGTAGATGATTCAGTCACCAGAAACATTTTTGTAAGCAGTGGATCACTGACTGTGAATCCTGATGGTTCAGTACAGATATTAGCAGAGGAAGCTACAGATGTTG…	683	61	46	Mapped	1	97	1.689	4.269	0	<2
c1641	[T/C]	0.410185	TGACAAAATTTTATTATCAAAAATACACAATTAGATATGAATATTTCATTTCAAGCAATATGTTAAATTGTTTATCTTCTAAAAAAGTATCAAAATGACAAAATAAAAAATTCACATGGTATTTTCAAATTAAGACACATATACATGTACAATAGCAGGACAAGTTCTTAAAACGCAGTCCTTCCTTTCTTCAACAGCAGACATTTTCGTTGGAATTCTGCCATCTACCATGTCGTCATATTAAACACGAAGTGCTCATTGTTCATAGGGTATGTGTTGCTGACACCTGTAGGCATGACGATGTCAGGATATCTCAGGAACTGCCAGTATTGTCTTAGGGTCGAGTTGGTTGCTATTCCACCTATACTTCGGATAGATTCTCCGAAAGAAAATGTAATA…	752	321	132	Mapped	1	98	2.815	6.009	0	<2
c8032	[T/C]	0.303704	GGAACAAAAGAGGAAAATGAAAATGTCTTTCTGTTTAGACTTCATGCAGTGTTGACTTGATTTAGTACTTTAGGTGTCAAGTCTTGAGACTATGACTAATGATATTGTCAAATATATCTGATCGTGAAGTCGCAGGTAGCGGATAGCTTTAAGGTGGCAGTGTTTGGTAGTAAGTAACAAATTCTGAATAAGTCATAGATGACAATTTCTTCATGTAGAAAAAAATACCTAGTATTTCTGACATTTTGACATACCAGTTGTTTATTACATATTTCATTCTAATGGACACAGCATTTTGAGTATCTGCAGTTATGTGGCATTTTAAACTTGTTATTTATTGAAAGGTCTTTATCTAGTCTTATTGCAATATGAAATGTGCATAATGGTTTTTGACCATGC…	1045	296	142	Mapped	1	99	1.141	1.374	0.991	<2
c17875	[T/C]	0.5	TTTGCAATATTCATGAAATCCTGAAAAAAGGTCCCGACGGCAAAAGCACGCCGAACACAAATTGCAATCTGTATAGCTCATTG[T/C]AATTCTGAGCTGACGTATTGGTGTATCAAAGCAATAATTCCTTTGAAACAGAAAGCTTTTAGCATTGATGTAATTGTTTCCCTACAAGTAAAATGACAATTCATTTTCACCAGAGAAGAAGTTTTTGATTGTGGAAAGTCAATTTCGTTGACAAATATTAATTTTTGTGCCCCTCTCTAAAAGCAATTTTGATAATTTCATTTCCTCGTTTTCATTGAAAGGAACGTGAACTTCTGACAAGTCCCAGATTATTGCTATATTCAGAAATGGTCGTCTGCTCTTGGTGGTGAGAATGGAAAAGTACAATGCAT…	540	372	95	Mapped	1	100	0	0	0	<2
c15993	[T/C]	0.374307	AAAGTTATCCTTAAGTGTTGCCATGTTTTACAGGCGGACACATGTTCCTTGGAACACCCTCTTGTTTGTCTGCGAGTAAAGTTTCTGTGCAAATTATCACGTTTTTCTTCATAGGAAATGTTTTGCACTTTCCTGCTTGGTGTGTTTGTTCATCAGTAGGCAAACTTTATCCCAGGAACAAAGAAT[T/C]CTCAAATTTTGTTCTTGGATTTCTGGTCTTTTGATTTATTATCCTTTCTATTAAATTATTTTTGCCGAACATCTGTTAAGAAATCAGATCCTATTGAGAAATCAAATGCGTTTTCAAGAACAGTCTAAGACCTGTTTTGGACAATCTCGTGATTTTGATCAGACACTCTTAAGTTATGCATTACATTTTTCATTTTCCCTGAATGTCT…	673	392	46	Mapped	1	101	0.89	1.475	0.496	<2
c1791	[A/G]	0.183086	GCCCAAGATTTTTATAAGATCCCTTTTTAATCAATACACAATAATAAACAGTAGTGTCAAATAAATATTGAAATAAGAAATGTGCACAATGAACCTAATAAATTTGTAGATCTATTTGGTAAGATGTCTTAACTTTACTTCCGTATGTGTATGTCTTTTTCACTTTCTGTGCTGAATCGTTTTCATAATTTATAATTTTTTGTCAAGAATTGATCACAATATGTGAAAACAATATTCTTGAGAAAATTGAATAAGAATAAGAATTAAAATATTGCCGTTTTTTTTCCAACCAGAAGTTTAATTTGCATATTTTGCTGACTGGATTCCAAGAATTTTAGAAAAGCACCAACGCACAATGGTTGTCAGTGATGATCCGAAAACGACCAATTTCCTTAATGG…	1135	304	117	Mapped	1	102	0	0.492	0	<2
c18613	[A/G]	0.49537	ATGTCTCCAGCAGAAATTACCCCTTCATTTACCAGAAAACGAACAATCTTCACAAGGTGCAACTTCCTCAGTAAAGTTCATTGACCAGTACATGGGTGGGGAGTATGAAGCAACAATGAAATGTGAGGAAGCAGAGAATGAAGCAGAAACCAAGTCAACAGA[A/G]AATTTTTATCAGCTCAGTTGTTTTATAGAGAAAGAAGTGAAATATATGCAGACAGGATTACGGAATAGGTTAGAGGAACACATTACAAAGAATTCTCCAACTTTAGGCAGGGATGCTGTATATAAGAAATCTAGTAAAATCAAAAGGTTACCAGGATATCTAGCTATTCAGTTTGTCAGATT	349	421	46	Mapped	1	103	0.362	0.244	0	>3
c16799	[T/C]	0.344156	TTTTTTAATGCATTTATTACATGTACATAAATGTAACAGTTTTCACAAATAGTATAGACAAAGTAACCAGCACTTTCAAAAAATACAGATATATGTGAAGTATTACACAGTATTATAAAGGTCTGTAAAAGCATTGCACAACCGAGGAAATTCTATGCCTTGAAAGTCTGATATATAAAAAAAATAAATAAATATGACTCATGCATCAAAGTCCCACATGTATTGTTGCTACATAATATTAATTTCAAGCAGCTGAACACACTGTGAGGTCAAGAGGTGACCAGCTTATGGGTCATTAAAATGACCGTAAAAACCCATATAGTCAGCGATTGACCCATCTCTTCATTGATTCCTCCCAATCTGTGCCTTCCCCCTTCCTCATCGTCTGTTCTGATGTAG…	734	80	19	Mapped	1	104	3.951	0	4.52	<2
c4312	[A/C]	0.0508318	CAACAAAATTTATTTTTCATTATCAAACATGGGAGGAACTTATATATGCAATTTACAGTATCTAATTCGAGAAACAGTCATGACAAATTATGGTATTAGCTAAGTACACGATAGTTTACAGATAATTATTTACTGTAAATAATGTAGCACACCTTCAGTTTCTGTACCCACCTGAGACAATCCTTATTTCCTTTTCACAAAATCAACATTAACATTCAGTTTTTAAAATGTCTATGCAAAGATAATTTACAAATTAAAAAAAATAAGTAATTAAAAATTGAAAGATGACTATACATTGTATGTAGCACTAGTTATCAACAGTATGATAAGTCAGTAAAATCTCGCATGGAATTTCAAAAATGTTAAAACAAGAATACATGTCATTTCTACCTGAGTAAA…	773	47	47	Mapped	1	105	0	1.686	0	<2
c88534	[A/G]	0.356747	AATTCTCCAGAGAAGCCCAAGCAAAACTACGTCGCTCAATGGAAGTATCCCAAGAGAACAGGGAAATACAGATCAAAGCCTTACAAGAAAAACTGAGAGAGCATGAGAAGAAAATAGAAGAAGTGCGCCGTAATAAGATGTC[A/G]TTGTCAACCTGTTCCATGGAAAGGAGCACAGGAAATTAGCAATGCAGAACAATCACATTACCAAATCTTGTGGAGTCAAAATCCAGAATAATTTTACAAGTTGACAGTGTTGCGCTGTTCGTTTCATGAAAAATGCCTGTTAATGACCTAATGACAAATACATACGCATACTGAATATGCTTAACTGTTTGA	339	407	46	Mapped	1	106	0.019	1.686	0	>3
c12760	[A/G]	0.313093	CTTCCTTTTATGTCATCTAAGATTTGTAAAGGGCAATACGTGATGGTTGTTGGTAAAATGCTCAGTGCTGGACATTGTCCAAGTCTACATGCAATCAAAATCCAAAATCTGTGCGATCAGGAAAATGCCAAAAAATCATGGCCAGTTGAAGTTATAGATCAAATCCTGTATGCATCTTAAGGCTAACTGAAAAACTTGTAAACCATCTCCATGTAATAAGTGCCCTTCACTCAAGGATGAGCCATGATCTTGACCAAAGGTGCTTTGCCATAAA[A/G]TTCTGTGTATTACTATGACTCTTTCAACAGTAAGTATAAACAGTTTCTTTCTATGGCTGTATATGTAATATCAGTCATCATTGCTATTGATTTTACATTCAACCAGAAACATTGAGAGAC…	626	150	114	Mapped	1	107	2.762	0	3.275	<2
c19440	[A/G]	0.183333	AAACATAGTAATATGCAACACAGATACAGTTCAGTAGATGTTCATTTTAATTGACCCTATCAAAATTCATAAACCTAAGTTAATAATAGGCTACAAAAATAGTACAAAAGTGACAATGTAATGTTACTTTCTTGTATACTAGTATTCTATACATGTGTATTTGAAATGACAATATAATCTATAAGTAAAGTATAATTACGTGAACAGATTTACATCATGTTGATAAGGTGGACTCTGATGATCCATGTAACTATTCTGCCAGCCAGCAGCATTTTTCAGTTTCAGATGGATGTATGAACAAGCTTTTCAGTACTACATTACAGGATAAGAACTACTCAAAAAACCTTATTGAACTACACTTTAATTTCATAGCGCATAGGTACTTATGTGACCTACACT…	841	268	164	Mapped	1	108	0	0	0.012	<2
c20325	[T/C]	0.0536044	GGTATAGACCTACTTGGGCCTCTTGTTTTTAATCATGAACTTTATGTATGATATAAGAGCTGGAAGTGAAAGTGAAGATTTCTGACATTTACATCTTTATGAACTTTTTTTATTTGAATGATTATAACTGAAATAACTATTGTGCAAAGCAGAAGTATTGCATGTTCCATTCCATACTTGCACCCTGGATCTTGAGTCAGAC[T/C]TTTGCATTTTGGCCTTGACCTAAGTGATTTTGCTTGAAATCCATAGCATGCGTGCACATAATTATGGTATATTTCAATAATCATACATGAAGGTGGTTGATAAAGAAGTATGTATGAAGTACTGTTAAGTGAATGAGTTTTGATGGTTATAATTATTTTAAAGGACTGTTTTCTGTTTGTGCCATTCTAATT…	403	146	131	Mapped	1	109	0	0	0	<2
c15710	[A/G]	0.203327	TTTTTGGGGGATAAGAAATGTTCCATGTGCAAAATTTATCTGTGCTTTCACCAGCTTATAATTG[A/G]TGATAGATATTTTTGTTTTCTTCTTCAACAGTACACAAAGTATATGCATGTTTAACTAATAAACATGTCAAAAACAATTGTTGTGTGAATAAAATGGACTAGAGTTAATCTTCTTTTAAATGATAAAGAACTGTTAACTGTGAATTAAATTCTACCCTTATAAAACTTTATGAAAATGACAATGTACACTAACATTTAATTAAGAGGTAGTTACTCATACAGTATCACTCTGACTTGCTCATTTGATTATTTGCCTGTATGGGCCTCACTTTGGGTCATTAAGTTATCCTGTATGGGCCCCACTTTTTGTCATTAGGGTATCCTGTATTG…	845	112	112	Mapped	1	110	0	0	0	<2
c6078	[A/C]	0.225417	AGAAGTATCATTTCATTCTTTCCAATGGTCTCACTGATTTTAATGTTTTCATCATGATATAACCCTCTGGTCGACTACCAATTACAATACAGAAACATACAGATCATGTATACTGATATTCAACTAAAATATAACATAACAGTCATGACAAAAAAAATAAACACGAACATCATTCAAGTGACTTGGACAATGTGATGGACTGCCCATAAACTGACCTGACATCCACAGGCCATTTGCTGTGTGAAGGAAAAGTATCTATACCACAGCATACAGGGATATGTTCAAATATGAAGTGAGGTCATCATTTGAACTGAATGAAAGGGACATGAATTTCTCATAAAAACTATTCTGAATGGAAAAGAATGCTGTGGCAGAGATCTCCTTCCCTCACTGAAAATA…	892	393	131	Mapped	1	111	0.366	0	0.422	>3
c5213	[T/C]	0.439926	ATCCATCTACCGCATGAGAC[A/G]TAAGTAATTACAGGCAATTGTCTATGAAGTATCCATCTATTACAAAATGCAGTTCTATCAAGTTTTTAGGAATATGCTCTAGAATAAGAATTATGTTTTGATTTTAATCCAACATGCATTATTATTCAAGGACATGCAGTAGAAAATTATTCAAAATAACTAAGAGGCCTGTTTTGAAATATGACTTGCTGCCCAAGACTTTCTATAGCTTTTTATTTGTTACATTTTCTAAAAAAAAAATTAGCTATGAAAGACAGCATGTTTCCTCCACTAAACTTGAAATCTACCTCAAAAACAATTTGTTTTGAGAAGCAGAATTTTTTTCCTTCAGAATATTGTCTGGATTATGTCAGGAACAATTGATCCATGAGTCA…	1441	267	134	Mapped	1	112	0.701	0	1.621	<2
c3340	[G/C]	0.0924214	ATTGAGGTCATTTTAATGGATCCAAATGCAAAGTTCAAAGAGTGCGATAAAAATCTGACAGCATACAGTATAGACGTGTACAACCTTTCACTGACCTATATCACCACTTGTTAATTTCTGTACATTTTGTATTGCACAAGTAGCAGCTTATAATAGCTAAATAGATAACTGAGATATAAGAGGTACTTAAACAGTGCTATCTGGATTTGAAATTTTGAATATTTCTATAGTTAATATGATTATATTGGTAGCTAAAATTGCAGCAATATGCAGTGCCATTATTGGATGTGAAAGGAAAAATCGTCTCATCATATATCTTGCCCAAAAAGGAAATGAAAATCAAGACAGAACAAAATAGGAATTCAATTATTATAAATCTTATAAATTATACTGGAAATG…	914	36	36	Mapped	1	113	0.166	0	0	<2
N19_c591_1	[T/C]	0.0573013	TTCAATTGCATCTTTTACATTTTAGTTGGAACAAAATACAGGCACTGTACATAAACTAATCTCAACATTTGCAACAATGCTTATAGCACATTTTTCTAATACATATCATTATCTATATCACCCTATTGCACATACACTGTATTGTATTCCCCTCACCTAAAACTGATTGTCACCTATGATATAATCCAAGTAACAAAT[T/C]TATGTGAACAGATAAAGCAAAGTCTCTTTAAATATGGGTCATTTCAAAGAAATGCTCATACAAATACATCCTGAGCCAAGACCCACATCTACTCCTCTGATAACTAAGGCTTTGACAACAGGCCGTGGGCGTAAATGCTGATCTTGTATCAATATCCGAAAACATGCATGTTTGGTGCACTAAATTTGGGTTTTAG…	1919	36	36	Mapped	1	114	0.136	0	0	<2
c12496	[T/C]	0.27037	CAGGCGAACAGTAAGGCAGTACGTAATAGTTA[A/G]TTCGTTGATAATAATACAAAACTCTAACAATTACTTGTTACGTACACTGATCAAAACAATTTCATCGTAGTATCTCATTTGGAAAAAAATAGCACCAGAATTCCCATCCAAACGAACAGTCGTATCGACAGACAGTCAGACGAGATCATTCAGAACGTCCGTGTTGGTTTCTTATACTTACAGGTTTTCTTCTTGAAACCTCGACTCGGATTTTCCGGATGAGACGAAGCGGGAACTTGCCCGAGTATGTAACTTTACATCTTTGCGTGTCAGCCTTTATAGCTATTAAATATTCTGTAATCGTCTACCAAATTTTCTCACAAATTACGTATTTCAAACATTACCCGTCCCTGTATTTGGAG…	848	366	55	Mapped	1	115	0.136	0	0	<2
c13774	[A/G]	0.328386	ATATATATAATTTCGGAAACGCATCAGAGATCTTTCAAGTGGTCACCGACTTCAAACAAACTCTAAATAGAGTTTGCTCAATGGGCAGTATTTTTAATTCTTAAAATGGCCATAAAATATATGCCT[T/C]GGGTACTCATCGCTTTTTAAATCTTGTTCGATCTTATCTTTCATGATTGGTCTTATTTGGATATCTGTGTGCTTTTCTTCGATAATTATCATTGAGTCTCATTGAAGATCATTGTCTTCTTTCGTAAAAATCTCTTTCATTTTCAAACGTCCCTTGTTACACAATCTTTCAGGGGGGTATGAAAGCTGTACTTCTAACAGATTCTTTCCAAGTCTTTATGATGTTCGCTGGACTTCTGGCCATACTGATTAGAGGGAGTATGGGATTT…	924	66	19	Mapped	1	116	0.874	0	2.127	<2
c7508	[T/C]	0.466981	CGGAGAAGTACACAGATCAGATGACAACTGTGAAAATGAGCACTGAGACATTAACATCAACACTGTTATCATCCTCAACAGAGGAAACTCCACCAACGCTGGCCTCTTCAACTGAAATACAAAAACAAACTGACAGCATCATCTCTAATCCATCATCGATAGAACAAATATCAACAACACAAGTACCAATAGCATTTACAACAATAACCAACATTCTGTCAACCAGGAGATCTACAATATCAGACACAACCATTGTGCAAAAAATCTGAAACTACTCCAAATAAAGCTTCCATTTCTACAACACAGGATAAAAAAGATAGCTTACTGACAACATCAGAAACTGAATTTTCAACCATTAAAATACAAGATACAACAATAAAATCTAGATCAAGTAAACAA…	993	339	114	Mapped	1	117	0	0	0	>3
c14212	[T/C]	0.279113	TTTTTGCATAATTTGAAAGATTCTTACAGAAATTAATCATATTTTCATCCTAATGACAGTTTTTTCCTTTCTCTGCACAAGGTCTAAAATATTGTCAGTGTTGTAACTACGAATGTATGAAAGGAATATCTCTGGTTTGGAGGAAAATCATAAGTAATTTCATTAATTTCGGCACAAACATTCTCTCACTGACCTCAAAAATGGCTAATTTTTGAGCTATTGAGAATCAAGGGTTCTTGAATTTTGAATGTAATCTTGGGATCCTC[T/C]GCTATACGTACATATACATAATGATGACTAGGTTTCATCCAAAAACATTATATAGTTGATCAAAGTTATTGAAATTATATCGATTCTTGAGAAGAAGTGAAATTTAAACAATTTCAAATTTCATTATA…	701	369	85	Mapped	1	118	1.6	0	3.371	<2
c773	[A/G]	0.208872	GTCGGCATATCAACAGAACACCGAAATGTTTCTCGCGGACTTGTCAAAGAAATGTTCATCATCATCGTCATAGACTAATCCATAAACTATGAAGATACATGCAAAGATATGGACTAGATCAAGGCTCTAATAAATCATGATTATGTCCGACTCCGTCTCGGACTCTCACGACTTTATGATCGTGTCGGCGAACGCACGGTCCATATAGCGTAAACTTCTGTTCGTGAGAGGAAATGAATACCATCGTAACTAGACAGTGATTATGATATGACTGACAAGCGTTCAGACAGCGACACGCCACGACACTTTCCATAGC[T/C]GAGAGACCAAATTGCGAGCTACTATCTGAGTGACCCTGTACACAGCAGACTGGACAGACAGCTACTTGTCAGTGACCT…	1780	334	0	Mapped	1	119	0.526	0	0.823	<2
c959	[A/G]	0.0582255	CAAATGTTGGCTTCGCCTGATTTAAACATGCTTAAATTGGCATCGCCTGAGTTGGAGAAAATGATCATCCAAGCTAATGGGTTCGTAACGACAACCCCAACCCCAACTCAGTTCATTTTTCCGAAGTATGTCACCGAGGAACAGGA[A/G]CAGTACGCTCGGGGGTTCGTAGAGGCACTTGCAGAGATTCACGGTAAGCAGCAAGTACTAACCGTACCCCAGGGTCAACCGCCACAGCAAAAACCTGTGGCGCTCACCAGAAGAGATGATTCTTCGGACGATGACTCTAACTCGTCATTCCATCATTCAAACGATCCAGTGGTATCACTGGCAACCACAACTACCCTACCAGGGGGATTGGTTACCATCAATCCAGCAGTCTCGCTCTTTCAAAGTGC…	1150	46	46	Mapped	1	120	0	0	0	<2
c4385	[G/C]	0.469444	TCAAGAAAAGTGTGAAAATATACCCATTTACATGACCACAAAAAGGTATACCCATTATTATACCCCTCTTGTGATCCATTTTTGTTTAACGTATTGATATATTTTTTGAATAGACGGATATCCATTGGTATATATTTGAAGAAAAAATGATACCCATTGACATATATAAAAGTTTACTCCATTCCAGCCGCACGTCTGTATTTACCTTTATATAGGAAGTTAAACCCTCCCCCCCCCCCTCCCCCGGTTGAGGCAAAAATAAAATAGGTTGATTCTGACATAAGTACGCCAGGGTGGAAGATTTCAAAAGGAGGGAGGGGTTTTTCCAGGTATTCAGATCTGAACCCTTTAGAATTATCGTAAAGTACGGCAAATAAGTAGAAAGTCGACTTTCTTTTT…	1166	376	46	Mapped	1	121	0	0	0	<2
c17989	[T/G]	0.358333	ACTCTTTTTTTTTTCCCAAGTATAAATCATTTTAATTTCTTTCGGCAAAGAAAACATTATACAGGTATTTCAAAGCAGTTAAATG[T/G]TTATTGCTCAAAACATTTTCTTTAAATCAGCAATATAAACTCATTTTTGAAAACCCTTTTAAAATTGCAAAATTTTATACACATAAGAAGGTACATTGTTATATTTACCCTTTACTTAAAATTGCATTTTGAGGAAGGGTAGTGGGGACAGGAAAACAAGATGGGGAGGGACCAATGGCAAAACATAAAACTGTGCCCGAGT	292	378	164	Mapped	1	122	0.596	0	1.298	>3
c13197	[T/C]	0.195934	TAAATAATTTATTGCACATTTATATCTTGTTATGTACAAAGAAACTGTCAAAGAATTGTATATTAACAGTACTTTATGACACAACCTTTGTCTCGTACATAAATTCCTCTAACGATTTAAAAACACTGCTTACTTCTGGAATTTTGTCCAAGTGTGCACAATGAAGAAGTATTTCACCATTTCCTGAATTCTTCAAAAAGACATATGCCCTGTACAGTGCATAATAGTCATTCTCTGCTTGCATCAGAAGTCTTTTAAGGGTATTGATACTTTGTATGTACTTGACTTTCCC[A/G]GCTTCTATGATTTGCCGAATCTGGCCAGGATCCCTTATATTTGCTGTGTGCAGTAACTTCCCCCAGTCTTCACAAAACTTAGTGCAACCTTCGCATGAAAAT…	451	456	0	Mapped	1	123	0.577	0	1.158	>3
c1878	[T/C]	0.186691	AAAAGTCAAAAACTGAAGAAAAATTTGTAATTATTTGTTAGTATTTGATCTGCAACTTGTAAAAAGGTTGTTTTACCTCTATATTATACATTTCAAATGCCTAATTTAATTCAGTAAATTTACCCATAATGCCGTAAATCATTATGAGTTCCCATCATTAAGTGGTTGAATCCTTTGCTAAAAACAGAACTCTTGTGAAAAATGGTACATTGAAGAAATGGATCTGACATGGATTATTAAAAAAAGTCAACACGTTTATCAATATTTAGTAATTTGATATACATATGCAAAAGAAAATCTTTTACATGCTGATTCTAAATATTAACAAACTGACTGTGTGAAATACCAGGCAAAGTTAGACACATAGAGTGTACAATAAAATCAAGAGTCCAGAATCTC…	2000	156	0	Mapped	1	124	0	0	0	<2
c13268	[T/G]	0.127542	ACCCACGTGAGAACACAGCGCGTGCAGTGATGACCGGAGCTCTAGCATCTGTTTTATACGTCATATCAGGGATCCTAACATGGGTTGCCGTGGGTAGTGTAAGCTCAGAAAACGTCAAATACCACGCAATTCACGACCACGGACGTGCCTTGGTCGCTCATCGTCTCGGCAATCTCCGGCACCGTACCCATTTTATTGGCAGTTGCAATCAGTCATAAAGCGTGCAATAATTACGAAGCTCTTCGGAAGGAGAGAATTCAAAAGCAGAAGACCAAAGAATTCTTTGAGCAGAAGAGTTGCCATAGCAGTATGAACAT[T/G]CTAAATTCATCTGTTCATTCTAGCATGCATTCGCTAAACTTTGTCTTTCCGGCGGATGGACCGCGACACGAACTGTG…	1053	220	114	Mapped	1	125	0	0	0	<2
c18305	[T/C]	0.390892	ACAGATCATTTAATAAATTCTCAACAATAATTAATGTAAATGCTTTTTGCAAATAAAACAAAAGATGAACAATGAATCTGAATCCTCTAAGCTACCTACATGTCCATGTTG[T/C]TTACTGCAAAAATGTGCTCTTATTGTTGGCAAGTGACAATAGCTCATGACTTGGTTGTAGTAAAATATCTTTCCAGGACATATGTAATTTTCTCAAAAATCAAGAAATCAAAATTCATATTGTAAAATTAGTGTTCAAGAAATGCATGTGACACCTATATCAAGTATCACTCCACCAAAGACCTTTACCTTCAATGGGTGTTGTATTTCGTCAACATAAACCTTCCAGGTGAGTTTCATACACGTCCGACAAAAAAT	373	296	114	Mapped	1	126	0	0	0	<2
c3900	[A/G]	0.231413	AAAGGAGGAGGATGAAACCATAAAAGCAAACATGTA[T/C]GACCCCAGCAGTGGCTCAAGTAAAGAGAAAAATGTTAACAGGAAGCAGAAGTCACAAAATACCAGTAGAGAAAAACAGACAAAAACAGATGACGAACCTAAAGATCCTGTCAAAAAGAAGACAAAAAAACCCAAGAATGTAGACACAAAGGAATCAGATACAAACAACCGTCCACTGTCCCCTGAAATAACATCAATAAGATCAGAGCAGGAAGAAAAATCATACAAAAGAACTCGGAAAAAGAATGACCTTAATGAAGAAAAAACAGCTGCTAAGTCTTCATCTGAAGAGCATCAAGTAAAAGAAGAGAAGAAGAAAAGGAAGAAGAAAGAGCCTGTTGTATCAGAATCAAAAGAAG…	748	413	104	Mapped	1	127	0	0	0	<2
c17928	[A/G]	0.386322	TGAACTCCAGTTTCCGTTGAGATTATGACCTATTTCACAGTGCGTTACTTGTATCCCGCTTCTGAACATATATGATTTGGTATCTCTTTGATCAAATGATCGCAGCGCTAAAGTACAACTATACAGAAGATACCCTGTATTTCAAGTGATATAGGTGGCAGGTAGATCAAATAAAATTGTTCCGTAAATGTTGGGGAAAAATCATTTTTCTTACGAATCGGGACTTTTCTTACAAAGAATATAAGACTTTAAACATTTGTTTACTCTCCGATACGATGGAAAGTTTACGAGCATTCCTCACGGTTTTATACAATGATTTTTGATGCGATATCATGATAGTCATCTCT[A/G]TAATTGTGTTTATTTGCTTTATGTATGTTACATACATATCTTGACAT…	427	249	114	Mapped	1	128	0.318	0	0.789	<2
c14544	[T/A]	0.437963	ATAACTCCAGGTCTCAGGTCAAAGTTTTTCTTCACAACATTTAGCAATTCCTTTTCTGATAATTTTGATGTACCATAGCTGAACACAGTGATGGATATGGGCTCAGAAATACC[A/T]ATGGCATATGATACCTGGACAAGAACACGTTTGCACAGTCCATTTTTGACGAGGGATTTTGCCACCCATCTTGCTGCATAGGCTGCTGATCGATCTACTTTTGAAAAGTCTTTTCCTGAAAATGCCCCTCCTCCGTGGGCTCCCCACCCACCGTATGTGTCTACAATAATTTTCCTACCAGTCAAACCAGCATCACCCTGTGGTCCACCAATGATGAATTTTCCTGAAGGCTGTAAATGGTACACAGTTTTACTGTCTAAGAATTTTTCTGGAATCACAAA…	650	66	66	Mapped	1	129	0	0	0	<2
c14109	[T/C]	0.35	TACCATGGATGTCAAGGGAAGCAAATGAGTAACCAATCTTTGTCTATGAAGATACCCTCTGGCTTGCAGGAAGGGGAATAATAAAGAACTAAAGTTTCTAGTGAGGAAATGGGCTGTAAGAAGAAATTTACTTACAAACAAGAGGTCTGAAATACTGAATTACATATCCCATTCTCTTCCTTACAAAGACACTACTGAAATGTTA[T/C]AAATAGACTGACATATGTATGAATCTTGATAGGTGGTTTGTATATAGCATATTATTAACTGTATGTCAAACCAAATGACCAAATATCAATTTGACAAAGAATGGCCAACAGTTGGGCCAATCATTGAATATTCTCAGTGACAAATGGAATCAATGTAATCACACATTTAATTTTATTTGATTTACCCAC…	732	356	164	Mapped	2	1	0	0	0	<2
c1173	[A/T]	0.430189	TTTTTTTTTTCATTTTCCATGAGGTGTCAAATTGGGAAAAATTAGTCAAGAAATTGGGAAAAAAAGATACTATTTTGCATTGGGAATGGGGCCGAATATCAGCCCCAAATCAGGCCGATCGAGAGCCCTGAGATAGCATCCTTTTGTGAGACAAAACGTTTGAAAATCAATTTTTGTGTTTGTTACTTAATGTTTTTGTATAATTTCTTTTTTAATTTTTTTTTATAACAAAATCTTAATCAGTGGTTGAAATTCACAACAAATACTCCTTTTGAGTGGACAAATGGATTACATTGATAACTACTCAATTTTTTGTTGCCCGAGTAAAGTCTAGATCATCAGTGAAGACTGGATGACTGCAAATTTCAAATCCTGATAACACAGATGCAGTATAGACTT…	1771	273	173	Mapped	2	2	2.197	0	6.364	<2
c15025	[A/G]	0.0333952	ATGGCGCCATTGGCTTGTTATTGTGTATGATCCGATTATTGGAGGAGAGAAACACTGGATGAGCGCATGCGGAGGTTTTATCAAGTTTAGATATTATGATCGAAACATCGTTATTTCCAGTGTTGATGAACATAAACCCCAAGTTAACGAGACCGAGGCAATGGGTATTCTTGAGAGTCTTCCCG[T/C]GTATGATAGTGCACATAATTTCTACCATGCCCTTCCATCATATGTGCAATATTCATGTGCACCGTTTGCCTCCTCAGGCTGTTTGAAATTTGGATATAGTGGTTTCCATGTGGGTATGGGATTTCGATCTTTTTATCTTCCTCGCAACGATGCCCAATTCACACTTCATTTGTTTGGATAAATGCATATGCTATGCGTCTATGCTTAAC…	485	36	36	Mapped	2	3	0.52	0	0.398	<2
c79591	[A/G]	0.240777	TGAAAATGACATGAAATTTGTTTGATAAATCTTTTATGTCCCGTTCCCGTGTATATAGTATTAAAAGAAACTGTCAAATTAGTTCCTAAATCCTTAAAAGAAAATATGTTGATGTGAATAGCGAAAGCTCGTTAAGAGGTTGTTAAAACACTTCGTAATCCGAGTAAATAGGTCAAAGTCGCCATTTATGGGCCAATCGGTCCTTAATTTCCTTTAATGTGACCATGATACATCAGAAAAGTCAAAAGTCCCATTTATATAAACGATCCAACCCGGGGGCATATGTGACCTTCACGTACTCATTTTGATATATATAAGCATGGTAACATGCGGTGTTAGGAAATGAAATAGGCTTATTTACGGTCACGTGTTTTTGAAAATTACTTTTACTATGATAAC…	663	139	81	Mapped	2	4	0.021	0	0.398	<2
c19703	[T/C]	0.45632	ATTTCAGGTTCTGTGAAAATATTTTTTTATTTGATAACTAGTCAGTTTTAATTGATATTTGAAACAGTATGTCTTCCCATTATTTTTTCAGTAATTGATTATGAAAATTTCCTGATTCTCCAAAACTGGATACCACTTATTAC[T/C]CTTAAGGAGTAAGCATCTGCTTATGTTAGTGTCTGGTATGCCACAAAGTTATGAATGTTTACCGTATGTTCTCTAGATGATGGTACATTATAATCTATTGGAATCTTATGATTACATTTTATCTAATAAAGTCTGATGTTACAGATCCACTATCATTTCTCAGACATCTAACAATATCCCTGTTAGAAATTGTATCAGATTGCAGATCAGATCTCAGATTCGTGACTGTGTATAATAT	386	520	46	Mapped	2	5	0	0	0	>3
c15514	[T/C]	0.424214	ACAGCAACAGGCCGGTAACACATCCTATAGAGCAAATACAAAGAACGTTTTGAAAGACGCTGATCTATTTTCCAATGTAATTATGAAGATGATTCTAAGAGGTGTTAGTTTCCTTTTCTTTTCTATTTGTATTATCTATGTAAAAAGCGACACAAGTTCGGACGATGGGTCTTACCAGAATACCTTCCATACAAAGTTGATTCAAGTTATAGAACGAGTATCTAATAAACTTCAGATCATTGCAGACAATACAA[A/G]TAGCGATCGTATTCACGGTACGATTTTTGACGAATTGAATAAATTAAAGAAGGAGAATGAACAAATACAAATAGACTTGAAACTGCTGCAGAACACGACGAATAACATGCTGATGAACCATACAGGTTTTATGAGCTTAT…	489	421	46	Mapped	2	6	0.2	0	0.374	<2
c4247	[T/C]	0.294824	AAATTAAAGAAAGGATCTCATGTACCCTACAGGGACTCCAAACTTACTAGACTACTGCAAGATTCCTTAGGAGGAAATAGTATGACATTAATGATTGCCTGTATTTCACCATCTGATAGAGACTTCATTGAAACACTCAATACACTTAAATATGCTAATCGTGCTCGCAACATCAAGAATAAAGTCATGGCCAATCAGGATAAAGCAAGCAAACAAATGGCTATGTTGAGATCTGAAATACAGACTTTACAACAAGAGCTTCTAGAATACAAAACGGGTAAACGCACAGTTGATGCAGATGGTGTAGAGAGTGTCAATGATATGTTCAATGAGAATACAATGCTACAGACAGAGAATGACAAGTTACGACAGCGAATAAAAGCACTGCATGAAACAATA…	2000	370	136	Mapped	2	7	0	0	0	<2
c7431	[A/G]	0.451941	AGAGAAGTAGAGAACGAGATCGTCATTATGAGACAGAGTCGTCATCATCTTCATCGAGATCTCATCGAGACCGAGATAGGGAGCGAGATCGAGATAGGGAAAGGGAGTACAGCAGTCGTAGACACTGAACTGACAGGTAATGTGGAAAATAGGGAATGAAGTGATTATTGTTGTAGATTAAAAAAAGTATTCAGGGAATGAAACCTTGGTAAGGCGCCATTTACCTTTAATAA[A/G]CAAATCCATATGTTGTAGTGTTTTCTTTGCTCTTGTTTTAATTACCATGCACTCTCCATGTGCTTGGTTTTGACATATGGATAAAAGGATTAGTGGGTTCCAATTTGTCATTTCACGCAGTGTCACCAGATATGCAAAATCTGGGAAGTGCATATTTTTAT…	823	349	136	Mapped	2	8	0	0	0	<2
c4220	[T/C]	0.351224	CTTTTTGTTTGAGTTTCTGTACCCAGTCAGGGTCACACTTGTAACCTTTAAGTCCGCTGGCCACACTGACCATAAAACTGGCCACATCCGCTTCTACAGCTACAGTTGGCTTCCAGAACATGTCAGAATTCTTTAAAAGTTGGACTTTGTCCCTGTTTATGGCCACGATCTTTGATTTCCTACTCAGTGTACGACCATAGCTTAACCTGAAGTCTGCTACTGCACCTGCTAATATAACCAAGTCAGCTTCTTTCAGTGCCTCTCCACGTTTCTGTCTTGCTTGTATAGGACTGTGTCTCCCTAGCAACCCTCTGGCCATCCCTCCCAGGAAACCAGGGAATCCCCATGTCCTCTAAAGATTTGCGTAGTTGTTCAACAGGTATAGGTGGTAAGGTTGCT…	751	236	104	Mapped	2	9	0	0	0	<2
c19761	[T/C]	0.150926	AATCTTCCTGCCCACCCATCCCCCATAAAAATCAAATGGTTGCTCCCTTATTAAAACACCTTTGTTCCGGTAAGTGTTTTGTTATCAGTGGGATAGTATGTTTACTTTAATAGTTAATAAAACAGACCTAGAATATTTTTACAGTCATAATGCACTTCTCAAAGTACATTTATCATCGCGGTACTAATTAGACAACATTCTAACATTCCACAGCAGACATTGGTACAAGAAAATTCAGATTTTATTATAATTATATACACAAATTTTTATTTCTAAAATTTGAGAATCGCCTTATACCAAAAAAAAAAATTACAAAAATAATTCTTTCATAGTATTTGTTTTCGCTATTGTTCCTTCATAATATACTTACACTGAAATGCATCTCTAGCTCCTCT[A/G…	518	244	68	Mapped	2	10	0	0	0	<2
c830	[T/C]	0.227528	CCACACTTCCACATTTGGACTATTGATACATATTTTC[A/G]GTTCCCATGCGCCTCGCTATGGAAATATTGTTGTAGTTTTCGCTTTCTTTTTTCAGATTGAATTTCCAAGAGAGAAGATACTAAAAAGGTATTTTCCGGGTCAAATCACTTAGGCTGACATAACTATGCTTAAAAAGGAATACTTTCTCCTTGTATGGAAAAAAATCCAGTAATCTGAATGATTAACTCTCCTATTTTTTCCTCATGTTGGTTTAAAAAAAAATTGATTTTTTTGTCATTTTGGAATTCTTTCCTGATGGTAATGCAGAATTAATCTATCCTTGTCTTGAACTATGAACAAGTATACAGTTATTTTAGAGGCTTCATTTATATCTATACAAATAGTTAGCTTCTACT…	758	309	22	Mapped	2	11	0	0	0	<2
c14414	[A/C]	0.108333	TTTAAGGTTTGTGTTATATAAGAAGGTTCCCAAGTGATATGACATATTATTATGTCATACAGTGAATTAATGACAGCTTTTTGTAATCAAATAAGGGGGAGGGGTGTCATGAGATAACATTCTTTACTTTTTTATGATAGCTTTTGTTTAAACGCTAGGAGAAAAGAGTTTGTCTGTACTTTTCGAAAGAAAATTTACACGTGGTATTTATTGTGATGACGTCAATTTTCTTATTTGCTGGTATTAGATAAAAAAGAACCCCCAAAATATGGCAGTGTTTTGAAATCCCCTGTACAGTAAGAGAATACGTTTTAGAATTAAATGTACATGTCCAT[T/G]TAGCATGCAAGTCTCCTTCATTGTTAGGTTGTGTTATGATGTCGGTAACTTAAAATAAA…	535	161	58	Mapped	2	12	1.658	0	3.707	<2
c2737	[A/G]	0.12939	ATATGACATCCATCCATATGACACCTACCCATGTGACACCAGTCCGTATGACATCTACCCCTGTGACACCTACTCATATGGCATCTATCCTGTGACAGTGTTCATTATGGTTTTTCTTGCAGTCTTATAATGTATCATTTCTTCATCAACCCTCACAGTAATTTATTGTATCGTACAGTTAAGTAAAATGAATCACAATTTTTACAGAGCCATATTACAGAATTTGGCTTGCATGGATCTTTAAGTATCAAATATATGAGCTGTAATGACTCAGTCAGTGTTCTCCTATTCATTATTTCATTTCATACACATATGTATTAGAATATGAATACATGTGGTTACATATAAAGACACATGTTTTGGCT[A/G]CTATGTTGTTTTGTTTTAAAAACTGTTCT…	1016	257	151	Mapped	2	13	0	0	0	<2
c501	[A/G]	0.433457	ATACCAATCACCATACATTATGAATCTTTATTTCAGTAACATTTGCAATGAACAACAGAAATGGATTTCAAAAACATCTACTGTTACGTATACGCACAGCATAAAAATTACAACAAATTGATATGTAAATCAATCTGATTCCAGCATATCATCACATGTATACTGATGCATTTACATGATATGCTAATATGATGTCAGTATCTATTTAACAAGATGATGTCAATCAACCTTGGTTTTATGTAAGTTGTATGTGAATTCATGACGGGTGACTGTTATAAGAAAGATGGACGGCACGAGTAAATGGCGATCTCGTCCATATATCCCTTGAACTTTGAACGCCCTTTTCCAAAACCTATATGGATTGGAGTATGTGTTGATTGTAATTTACCAAGAGCACTT…	1639	433	22	Mapped	2	14	1.277	0.295	1.436	>3
c12698	[C/G]	0.357407	AAAATATTTCAAGCATGATGATTATGAACGAGATAAAATATACACAGAACAGATAATATATGCAAGCTCTGCTTGGATGAGCTATAAGATTTGACAGCCTTTAACATATTTCAATACCAATCACAAGCATATTTTTTATCACAGTCTTTATTTTATTAAAACTTTGTCCTTTCAGACAACTTACATTCACAATCAATTGGTAATGAACAGCACTTACATACTACAAAGGATTTCAGAATATTTAGTAATCAAAGACTAATCAATTTGACCTGATTTTACCTATATCATGATACAGAGATACATAACAAACTTCACAGCATACTAGTTAATTCTCCTGTTGATGAAGTGTA[C/G]AGTAAAACAATTTGGAGATCCATACTTTTTCATATTCTGTGTCA…	1171	277	22	Mapped	2	15	0.064	0.017	0.779	<2
c3015	[A/G]	0.105495	GTCAAACTCAGTTGATTTTAATTTTAATTTTTTTGGCATAATGATTTAGAAATAAATACATTTACACATGCAATGCATATTTAAATCCCAATCATAAATGACATCACGTGAAGATAAAACTGACAAATTTTCATTAACAACTTGAAGTAAAAACTTTTAAGTCCAAAGCGTAAAATTGTCCAGTTTTTAATGATTAAGGTATGGAAACATTTCCCCATAATATTCAACATTTTGAACATGTTAAGGCAAACACCAGTGTTATACATAGCACTGAGTATAATTTACATGTAATTTTAATATTT[T/C]CCTTATATGACCCTGCAACAAATGTAAAAATAAGTCAACAACAAATTGGCCAGTTACCTTTGTTCTAATGACACAAAACAGAATATTACAAA…	694	162	58	Mapped	2	16	0	0.07	0	<2
c6392	[T/C]	0.211359	AAAAATCCATAAATAAGAGTACGAAAAGTTTAATGGTAATCGCTTATCATGATTTTAATCAACGAGTGCCTTTTTTTAACTAAATCAAACATGTCTGTCAGTTCAAATTATGATATCAAATGAAAAACATAAATGAACAAAAGTATTACAATACGCATAAAAATCAAATAGACCTAATTTACAACATTTATCACCTAAAGTTGCATGTACTATATAGTCTACATAATATTTTTTATAAACAAATGTAATTGACACATTCGACATCTGTCTGGATTGAAATAAGGTATATTTTCAATACGAGTTTCCTTTTATAACTGCCTTTGAAGTTGATCTGTATCCTCTGCCGACTTCACAATACTTTAAGAATTACAG[A/G]TCAGTGTTAATAGTCATATAAA…	601	181	77	Mapped	2	17	0	0.07	0	>3
c8557	[T/G]	0.144177	TACGGGGGGAGTGCTAGAAATTAAAAGATCAGGAATAAGTTTGCTTGTATGATGGTAAATACATAGTCCTTTCAGTAAAATAATTGGAGATTTCATTTTTATTTCCTGTTGATTTTTATTGCTATGAATTTACTAATGTAAGTTGCTCCTTTTGGCACCTTGTATTTTTCCGTCCTTCAACATTTTATTTTCAATCTAGATTGGTTGTATCAAGTATACGAAACCTTCACCTGTCCATTTTTTATATAATTTTTTACATTGTTTGCAAACATTGCATGAGTTTTGATTGGTTTACATTTGGTGCTGATTTTCACCCACCTTGAAATGGATATAATTTTTTTGTCAACACTGAATCTCAATCACATATTTATTGTGAAAATTTTTTAAACCGATTGTTAC…	1441	162	58	Mapped	2	18	0.314	0.07	0.543	<2
c18163	[A/G]	0.0693161	ATACAATTCGTTATCTTCTAACATAAAGACATCTTTGTAGGCTAAGAACATCTTAAAACTATTAATACCTTTCTCTGCACAGAGAA[T/C]TTCCATATCCTTGGCCACTTGTTCACTCCACCATGTAACACCTACATGGAGGCCATAATCACAACAAACCTTCCCATCCGCCCATCCTCGCCACTTGTCATACGCCTCTAGTAAGGATACTCCCTTTTGGTCCAGAACAAAATCAATTATCATTGTTGTTCCGCCAGCCAGGGCTGCCTTAGTACCACTGTAGAAGTCATCTATGGCATGTGTGCCCATGAAGGGTAGCTGCATGTGAGTGTGTGTATCAATCCCTCCTGGGATAACAAGTTTGCCTTTGGCTTCAATTGTTCTGGCTCCACCAGGTA…	402	265	161	Mapped	2	19	1.526	0.07	2.624	>3
c13048	[T/C]	0.406654	CTGGAAGTATATCTCAAATCATCCGGGTA[A/G]TACTGCTGCGCACGCCTGTTCGTGTATACTGTCCTGGAATTCTGGTTATAATAATTATATTGTGGGTTATTGGGATCCGACGTATAATAATTAGCATCGGGATAATACTGTCCTTTACTTCCAGAAGAAGTGTATTGTGGGTATACCTCTCGACTATATCGGGATTCACTCCCTGTAGGGTAGTACTGATATTGCACCCTATTATCGTTCAGTGGCGTGTTACTCTGGTAACTTCCTCTCGAATAAGACTGGTAGTCATTATTTGTATTTCGGCTTGGACCATTGTTCTGTATATCTGTTTTAGTCCTTGAAGAACCGGAAGTGTCACGAGAAGGCGGAATGTTGGGATCTATCTCCAAGTCGAA…	843	128	114	Mapped	2	20	0	0	0.667	2>LOD<3
c14481	[A/G]	0.120148	TTAACTTAAGTCAAGATGTACAGGTTTGTACATCTGTAAGTGTTAGCATGTATACATGTTAGTTGATATATGGTAAGCAGGAAGTTGACTGTTGAGAAGAATCATACAAGTACATGTACCAGTATCAGCATGATCATATTGTACTTGTAGTCCGATGATGATTTGTTGCTGGTTCATTACATGGCATGCATTTTAACATGCTTACTTTTATACATCATGTAATATAATGTAAACCAAAGGAATTGACCTTAAATCTACAAATGAAATA[T/C]ATGTATACTTTTTAATGGTTCAACTTCAAAGGTTTCCTTGTCATCTGCTGTAGACATTTTTTTCATACTGGACTAGTTCTGAACTACACATGACTACAGGTACAGAGCTTTTTATGGCCATTAGTC…	679	104	104	Mapped	2	21	0	0	0	<2
c15921	[A/G]	0.075	AGCTCTCCAGAAGTCATGGAATTTCAAAATGAAAATTTTCTAGTCAACACATTGAAATTTGTATGAATGTATATGTTACATATGAATATAATAGTAAATTAGTTTATATTACTTCCTACCAATGGGGGGTACAGTTTGCTTCTGAGAACTTTTTACCACAGAATCTTTGAACTTGTCAGGTTGAGCAAGTTGATGAGAAGACAGGCTTTAATGAGAGAATGCCCTATTTCTTTTTACCATGTCCACTTACACAAATCAGTGACATGACAGGTCATTTACTTATGACATCATAATGTCAAAGTCAGCCAGTGGGGGTGATGTCGGGCATTTGGCCATCAGTCAAGTGGTTTACAGATCAGAGGTTTAAT[A/G]CCACTTGGGTAAATGCTGTTATTAAA…	763	61	46	Mapped	2	22	0	0	0	<2
c15424	[A/G]	0.330869	AACGGGGACAGGGATGGGCAATAGCATACGGGAAACGAGGATCGCAAAAATGGTCCATGGCTTACGGAAAAAGAAACTCCTTTTTTGATAAACAACGTAACAGTCCTAGTCCAAGATTTTATCCAACTAAAAGGACTTTTTCTACTGACCAGTCGTATTACACATGGGGTGAAAAGCCAATTAAGCGACAACAGGGTTGGCATATAGCGTATGGAAAGCGGAACATCTTCCT[T/C]CCAGAAAGGGACTACTGAAGGAAGACATAACAGCATTTTAAATGCTTGCAGATTTAAGATGCCTTTAATCAATACAATGCTACGAAATAAATCCATCCTCATAAATGTTTGATCATACCTCTGTACGAATATAAGAAAACTTGTTATTCTTTAAGGGTTTAT…	740	356	164	Mapped	2	23	0.24	0	0	>3
c16685	[T/G]	0.146568	ATTGACAATTTGTGAGGGTATTTTTTTTGGTTGATTTCATTTACAAATGATTCAAAAGGAAGTAAAAGATGTTAAA[A/C]TGCATAAAGAAATGTGTACTGATAAAAATTCACTGTCTTTACCAATGAAAACAAAACTTTTCTACTGCCATTTCTGGAAGACTACATCCTTAAGCCTGACAAAGAGAAACTGTGCAAAGTCCACTAAAATAAAAGAGTTATCAAAGAAAATGAGTATCAAAAATGAAAAAAATATTTACTCTTTTTGCAACATTTTTGTTATGAATTCACGTAAGTTATTTTACATTTACATTAATTAAGATCCTACAGTCAAAAGCTGCATCTGTAGTATTTAACAAAGAAAATAATTTTGCACTGTAAAATCCAGTGAACCAAACG…	437	227	71	Mapped	2	24	0	0	0	<2
c5258	[A/G]	0.165736	CTTCCGGTTAAAATGGACAGGGCATCCAAAGGTCCACAGCAGTCCGTACAAGTTTATGGCCGTAAGAAAACAGCTACTGCTGTAGCACATTGTAAGAGAGGAAATGGACTGATCAAAGTTAATGGACGTCCATTGGATAACATAGAACCACATATCCTCAGATACAAACTGCAGGAACCAATATTACTGTTGGGTAA[A/G]GAGAAGTTTGCTGGTGTGGATATCAAAGTCCGAGTTAGGGGAGGAGGTCATGTGGCTCAAGTTTATGCCATCAGACAGGCAATCTCAAAATCCTTGGTGGCTTATTACCAGAAGTATGTAGATGAAGCCTCCAAAAAAGAAATTAAGGACATTTTGATCAGCTATGACAGGACTCTGCTGGTAGCTGATCCCAGACG…	622	214	71	Mapped	2	25	0	0	0	<2
c5772	[A/T]	0.35	AATGAGGAGTTATGTCAGTCATGGGCCACCATAGAATTTATACATGGTCTGCTTGAGGCCATCAAACAAATTGGCTGTCACCATAGTGAAGCATTGGAGACGTACTTACACATACTACAGCTGTTTTCCACCTCAGAAACGGGGGTCCAGGCACTAGTTGATTGCTCTGAGGAAGTAGAACAGCCCCTGATGAAGTACCTCAGTATCGTATGTGAAGATGAGATAGTAGGGTTAGAGAGTAGGGAGGCGTGTCTTGCCTCTGCCCTATCTGTACTCAACATCATCTTCTCTGCAAGTGAAACAACATCAAACAGAATGATCAAGGATGAAAAACTGATCCGAATTTTTCTGAAAATTATTGAACCACTTTATCCATGGTTACAACAATTAAATGGAACC…	745	320	200	Mapped	2	26	0	0	0	<2
c957	[A/G]	0.0972222	GAATAAAAAAGAATGTGTATAGCATAAATGTAACATCAAATTGCTAAATCAAAAGATGCCAGAGATCTGAGAACATGCCACCGCCTCAAGGAAAGTTTTCACATTTATTACTACCTTAACCTTGAGCATGATTGTGTTTGACCCACATCAACAAATTAATCTCTATCCAATAAATACATGTACTGGGTTTCCAAACTCTATAAGACTGCCAGCAATCTCATTGTTTTCTCATATCCAGTAAACTTAAGACAATTTCTAATCATGTTCTGAAAGAAAAACAACAATCTTTGGTGACATGCCTTAGAATACATACATGTACACTATTCCAAAACTCTGCAATATCATAGGAAAGCTTAATGAACTATAACAGATCAAATTTTAGAAATTTTTACAAAAACC…	635	249	107	Mapped	2	27	0.37	0	1.014	<2
c5363	[A/G]	0.134259	TTTATTG[T/C]TATTTGTTTACCGATGAAAACATAACAGCTATGCGCCAACTGTCACGTTTACCCTAATGTATTTTCTTTCATAATGCTTGTCGACATGGAAATATTTTACATTTTATCACTAGTTAATTAATCATATATCTTTAAATGGAATAAACTTAAACATGGACATAACGGCCACGCCCACCACAGTGCGATCTTTAAAACATGATGAATTATCAAGTGTTACTTTTATAAACAGAACAAGGAGAAAGGCTTCTGTATATTGGTTTGATTACTCAGGGAAGTTAGTACGGTATCAGATTTTGTTTCCGAGAAAAGTTCTGTACATGAACACATTCATGACGCATCCTTGGTGCGCAAAGGACTCGGATACGAACGACGCTTTGCTGATCGACA…	697	214	71	Mapped	2	28	0	0	0	<2
c17031	[A/G]	0.449168	GGACTTCCTCTATTCTCACCAGAAATGTTAAATTTCAAGTGGACATTAGTCCTGCACATGCTAACATGGGACCAGACTGTACTATGTTCTGCCTCACATTTACTCTAATTTCAGGGCCATCTAGAAGATTTCGTCGTGTGTGTGAGCACCTTCAAAATCTAATTCTGGGACCACGGGGCGACGCCCTCAACCAAAGGAAAGTGAGTACAGATAGTACGTCATCGTATACATCAGAAACGGGAGAGTCCCCGCGACACAGTAGCTCAACAAAAGAAAATACTGAAGAAGAGGTCTTTTGAGAGGCACCAAAGTCTGCGAATATCAAAAAACTCCAACACCTGTAAGGCGGGAAGTTCCACGTGTGATTACTAACGGAAAACGAGTGCTTGT[A/G]GACC…	657	214	71	Mapped	2	29	2.964	1.209	4.962	<2
c13525	[T/C]	0.203327	AAACAAAACTAGTAATTTACGCGATAAATAATTTATACACTGTACAACAGATTATGAACAGCACTTCATATGGTTTAGAAGAGGATATAGAGAAGGGCGGGGTTAATGTTTTGAGCAAATTGTGATTATTATTTCTTTGAAAATAAATACACATTTTTTAGTCATATAAATGAGTTGACATATCTTAGTCATTTGTTGGTGTTCCACTCAGAAAACACTTTTTTTTTAGAAAGTCACAAGAGGTTGATTCGTTAAATTGAATTATTTTTCACGCAACGGTAGTGACAGTGTAAAAGTT[A/G]AATCTGTCAAGACAGCCACACAAGAGTTTCCGGAATGCTTTCCTTACTTGTACATTGACTATTCCATAGACGATGGGGTTGGTTGCATTTCCGATG…	695	257	151	Mapped	2	30	0.615	0.504	0	<2
c17990	[A/G]	0.262082	GCAAATTATCATAGTCTAACGATTTATCGTATCGCTTCTGGATAACTTTGACTGGTCCATCAAACATCTGTGTCAGCTTGGTTAAAGGGGAGACAACCAGGACACTTACATTCTCTAGAAATTCCGGTAAAAATGTGTTATCAATTTTCTGTTGCGCCTGTTG[A/G]AACTGCTGTACTGTGGGACTTTGTTGTCTGTCATCATAAAAGTCAATAATATCTGCTACCAGGTTCTCATGGAAACTCACAGAATCCTGAATCTGGGTAGTAAATGTCTGTACATCTCTGACAAATATCTTCACTACTTTTTCCAGTTGTCTGAATCTTGTCTCTTCATTTTCAAAATTTTCATCTCGAGTCTGAGGACTGAAGCCAAGATTGGTTGAAATTCTTCCTCTG…	410	99	85	Mapped	2	31	0	0	0	<2
c4785	[G/C]	0.361111	AAAAATTCTTATAGCAACCAGATGTGGTACATGTAGTTTTAATTTTCTTTTGTGAATTTTCCATGCTTGTTGCATTAGTGGATTCTGTAGGATTATAAGCAAAAGAACTTTTAATAGAAGGGTGAAACTGAAAGCACTGGGCGTTCAAGTGAAATGATCTGTTAGGAATGTTCGTACAGTCTTTATTAAATGTTTTTTCTTGCGTTGGATATCCAGCAAGGACTCCAAATAACGGCATCTCCATTTTAGGTACTTGAAGTCTTGAATCCTTCCCTACAGAGCAAGTGTAACTCAGTTTATCAAAATGACTCATTTCTTTATTATTATGTTGTCTGTTAACACAAAGACTCTGTCTACCAAAGAAGTTCCCTTTATTCATAAGAGTTGACATTCCCATAC…	918	423	36	Mapped	2	32	0	0	0	>3
c7414	[T/C]	0.288889	CAGACCGTACTATGTAAGACCAAACCTACAGCCATGTGGTACTTTGGGAACAAGCCAATCAAGAG[T/C]GGCGGACGATACAACCTGGTTATTAGACCTGTCAATGACGGATTCCTCACAATGATGGAAATCAAAGACCCAGTAGATGCCGATTCAGGGGAATACAAATGTGTTATCAAAAATCCTGGTGGTGAAGTCACTACAACATCAAAGATCAACCTCAAAGCTTTGCAACCAAAAATTCAAGGAGAAGGTCCAAAGTTTACACAGAAGTTAGCACCAAAGACAGCTTTGGATGGCGATGCTGTGGACTTTATCGCCAAGATAACCGGCACTGAACCAATCACAGTCACCTGGCAGAAAGACAAGAAGCCAGTCAAAGAGGGAGACGCATACAA…	693	260	178	Mapped	2	33	1.276	1.555	1.183	<2
c5358	[A/G]	0.37061	TTAGCTCCAGCCTCTGCACAAGCTTGGATTGTTGAGGGTCCAACACCTCCATCTACTTCTATGTCTAGGTCCTTAAACCTTTCACGTATATAGGCAACCTTTGGCATCATATCCTGCATGAATTTTTGACCCCCAAATCCAGGCTCCACAGTCATGATGAGAACCATATCTACCATGTCTAAAAACGGAAGCAGCACTTCTACAGGAGTGTTAGGTTTAATTCCTATACCTGCCTTCATTCCAGTGTCCTTAATTTTCCTTATACAATCTGTAGCATTGTCTGTGGCCTCATA[A/G]TGAAAGGTGTACTGATCTGCTCCTGCACCGCTCATCTCTTCTACCCACTGTTCAGGTTTCTGGACCATCATGTGCATGTCAAAAAATACATCCGGAAGTTT…	589	381	0	Mapped	2	34	0	0	0	>3
c1012	[A/G]	0.189464	ATCATATTAACATTTACAAGTTTTATGTAGCACTTATTCATAGCAACTACAAGGAAATTCACCTTAATTACGGTATCAATATTCATGTCATAGAATATACAAAGAATTTCTTTAGTTAGTCTAATGTTCATTTGCACTTCCGTAACAAGGTCTACCTTGTATGTTTCCATTTCTTCAAATATCCCTTTCAATGTGATGCATGTAATACATGAAATGGGTATTGCTGGATACTGAACACTATCTGAACAGCTGTCATTACAGCTAATGACAAAACTGCCTGTAGAATTGCATGAATGAAGTCAACATGTCACATATCCTTATAGTTCAGCACCATTTTAAATGAGAATCTACTATTGATAAAATTAAAGCTTTTCATACAACACTGTCTGGTGTTATTAT…	1692	327	114	Mapped	2	35	0	0	0	<2
c4542	[A/T]	0.0789963	AATAGTTTTTAATGATTCAAAATACAAGATCAGTGAAATGAATAAAGACATAAAACTTCTACCATATACAATGACAATGTATATTTACATTATGCTACAAGATTTAGGATGAATGCGAAG[A/T]GCAATAATTTCCTATTTGGTAAAAATTGAAGTTTACCAGTACGAATTTTGTCCAAACAATACTTTACTTGTACTTATATTGGTGTAACCAAACTTTAGCACAAAAAATGTTACGTATGAAATACATGTATTAGCTTAGCCATGATTTTGCACAATTATTTGGATCTCTCATATAAATTACTACTATTGTATTTATCAGCATAACCATAAACTAGTGCATTTGAGACCATGCTTATCTTGCTAAACTTAGTACATGTACAATATAATCTGTCCAA…	465	217	68	Mapped	2	36	0	0	0	<2
c36	[A/G]	0.163569	TTCTTCTTAATTTAATCGAGCCATGATTTTTATTGATGTATAAGAAAAAACAAAATATGATTAAATTTTACATTTGCACAGGATGAGTTATGTTTTATAGTCAATATACACAAAATAAAACATTCGCTATATATATTGGAAAATCCAATACTTGTACTTGTAAATTTGCAAAGTATTCACAATATATCAAATTGTTTTTATGACAAATAGTAATGTACAGTACACTGTTATTGTATGAAGACCACATACTTTGCTGTCTGTTTCCAAATAAAACACAGATAAATCACTATTTGTTGATTTGCACAAAGGGCACCTGTTTAAGCCCTGTATGTGATATGGGACGTGAATGATGGTACAGGATCACTTTTCCAAGGGAGCATAATTGAGGAGTTTCTCAAT…	640	174	114	Mapped	2	37	0	0	0	<2
c7295	[G/C]	0.263551	TTCATATTTATTATCAAGATTTTCAATATTTCAAAAAAAAGGAATTTTCTCACAATATTCATCATTGCTCTGTACAAAACTGTACATGTATAAATAGACTCCAAGT[C/G]AGTAGGTGTTTCAACAAAACTGAGATTCATGAGAAAATATATGTATCTGTATGGAATGTTGAGTATTGGAGGGAATGTTAAGAGATTCCTCATTGCAAATGTAAAGAGATTCATAAATAAGTAAAATTCTATCTTCTTTCAGTGCCTTTGACAAACAAACTTTTTTTAAAAAAAGAATTCAAGATATATGATACTGAAACAAATAATGACTATAGTTGAAATGAGCATCATTTCATTCACCCATGTAAATCATGATGAAGTATTTGTCTTTAAAGCGTATGTCATGTT…	678	80	19	Mapped	2	38	0.187	0	0.423	<2
c15432	[A/G]	0.173752	TGTTTATTTATAAAATAATATCTAGTTTAAAAATTCTACTACAGGGGCCTTAATTGCTTGCATAAGCACTATTTGCTAATATGCAATTTCAACAAAAACAAAATCCAGATAAAATACGTGTACAAATAATTTGTCATATTTTAACAACATCAACATAACAAATAACCTTTTGGTGCACTGTCAAAGCATC[A/G]GGTTAGCATCGGAGATACTGGTTTTAAAAATACTCAATATAAACACAAAAAACACGTGAAATATTAACCAGGACTAGAGGATATACAATGGCAAAATGTATTTTTCTTAATGTTTATCTATCACTTTTTTCTATTGCCATTATTGTTAAATTATTATAGTTAAGCTATATCTATTAAGCCCACTCTACTGTCTATATGCCAACC…	541	82	68	Mapped	2	39	0	0	0	<2
c17109	[T/C]	0.225655	GTTGCATGTTGTTCTTCCCTGTCTTCTTGTACAAGATTAAATGTTTTGACTTTATATAAATATTCTTTATACTTTTTCCATGAAAAAAACATAGCTGAATTATTATTCATGATAAGCATCTGATATTCTCAACATGTTTTCTTGATTTTTCTTTATGGCTGTATATCAAACAAATTCGATTTTTTTTCTTTAATTTCTAAATCATCAAGGGTACCTGAATAGTAAAATATTAATGAGAGTCTAAGCCTTTTTATACAAAAAAATCACACGTAAAAGATTGTCGACTTTGAACAGCAAACCGGATTACCTGCGCAGGCACACAAATATCGATAGTATTAAAACATCAAATACTACTGTAACAGATAAACCGGCGAACCTGTTTTGAATGTAAGGACGGTC…	1243	96	82	Mapped	2	40	1.227	0	1.482	<2
c3674	[T/G]	0.334566	CCTATTCCACGTTACTGCGCTCACAGAAAAATACCTCTATTGATACATGGTATGTTCCACCTAGTTGCTGTAATTCCATCATCAGTATTGATGACAATGACAACCTCTGCTGGAAAGAAGCTCAAGAAAGAAGTAATAGCCCTAAAACACAGCTACGTACTGAGGGATGCTACAACAAAGCAATGAGCTATGTTAACGACAACATTACAATAATTGTAGGCGTGGTCATAGGTGTGGCTTTTCTTGAGATTGTTGGAGTTATTTTTGCCATCATTCTTTGCCGAAACAGAACAGAATACTGGGACTGGGATTGATTTGTTTAATACATTTTTGTTTTCATCAGAGCTTTAAGGTCAAAGGTCAAGGGATATCACCTTTGTGCACAACTTCAAACAAGTG…	1143	345	95	Mapped	2	41	0	1.003	0	<2
c2120	[T/C]	0.051756	ATCGAAATGAATCAGAATATGAAGCATTTCAATTTCGATCAATTTGCCAAAAATCAAACATACATATCGTTGTACGAATTCAAATTTTGGGTATAAAAACTGATGAAGTGACTCATTAAGATGAAGATGAGAAGGATAAAATTTCTTCTGTTCCGAGCTGTTGTCCACTCAGTTTTGATGCATACCTTGACTCTGAAACTTAAGGAGTTTAAATAGTGACTGCTTTCAAAGCAAAATTCTTCTCCCTTACCTGTTCCTGCTTCTCCCTTTGTTCGGATCATGGCAGCACCCTCAGAGATTCGTCTCAGAGCTTCGCCTAGGTCCCTTGCTCCACATACAAACGGAACTTTGAAGTTATGCTTATCAATGTGATTTTCCTCGTCCGCTGGTGTTAGTACT…	1036	47	47	Mapped	2	42	2.862	0	3.254	<2
c1133	[T/C]	0.487896	GATTTGATATTTTAGTAGTCGCGTAATATCAATGCATGATTTTAAAAATAAATGTACCATATATTAAAACAACATTACGTTATTTTGTTACAGTACTTGTAATGTACACATGACGATTTAAAATAGTCATTTAACTTTTCACTGTATTATACACGAGACATTACTTATGATGTTGA[A/G]AATTTTCAGTAATTCGGTATGAAATGTTACGACATGCGTGAAATGACGTTTCAAAACGCCGATGAAGCAAAGTAAATATAATGCATCCCATCTGGAATGAAGTTTTCTTCAAACCAGAGTATGGAATGATCTAGAAAAAATAAAGTAGAAATGATAATTAGTCGTGACTAAACAAGTTGTTACGAATCCAACCAACATTGTCTATAGATCTTTTATAT…	1588	395	49	Mapped	2	43	0	0	1.254	>3
c6296	[T/C]	0.414815	TACGTCGTTTTACTGCAGACTGGTTATTTTGTCTTCGGTGTTTTACATAGACTCTAAAAGCTCTGTTTTCTTTAAATTTTCCGAGGTGCGTTGTCTTTACATATCTTCTGGCAGGTACCACAGCAATTTACTCCTGCAACTCTATCAACTTCGTTAGCCTTGTTACTTGAACTACATTTCGTGTTACAACTTTTCTTTGTAATTTCTTTGGCACAGTCATATTTTCCATCTATCGCATCTCCAAACGGACAGTCTTTTGTCGAGTTCTTGCGGTATTCGTCACATTGCTTTTTACATGCTGTACGGATCTGCTCATTGTAGCAGTGGCCGCTTACACCGTTCTTGAATATCTGTCTGCATACATCCTCCATCGATTTTGCATTTGCAATGACAAATCGC…	604	310	69	Mapped	2	44	3.946	7.695	1.828	>3
c16011	[T/C]	0.323585	CCCTCCTCCAGGGCAGCTTTGAAGGCAGCTGGTAAAGATATCAAAGACATGCAAATTGTAGAGGTAAATGAGGCTTTTGCACCCCAGTACTTAGCTGTGGAGAAGGAGCTCGGGTTGAATAGAGAAATAACCAACATGAATGGTGGTGCCATTGCCCTAGGGCATCCATT[A/G]GCCGCCTCAGGGGCCAGAATTACAGGTCATCTTACACATGAGCTTCAGAGGCAGAATAAACAATTTGCTTTAGGAACAGCCTGTATAGGGGGAGGACAAGGAATTGCAGTGATTTTGGAAAAGTGTTGATTGACTGATTACTAGAATGTGAAACATTCTGTACATCTTCTATAACTTTTGTACTGTGATAAAATGATGATTAGGCCTGCTACAGCAGTGTTGGG…	503	351	128	Mapped	2	45	0	0	0.016	<2
c3827	[C/G]	0.0983302	ATAGACTGAGATTTATTGCCAAGTTAGCTCATATAGTAGAATACCTTTTACACATGTAAACTTGTAATATACAATTTAGTATTGAATAGACAAATCTTAAAATTACATCAGAATCACCATTTACAGCTGAGGTATGGGAAGGCAAGTGAACAAGGAATTGCTGAGGTCCCCAAAGGATGTAGCACTGAAAGAAAGGCCAACCTAGCAAGCAACTAGCTCTACATTTTTAGCAAAATAACAACGTTGAAATTTCTATGCTAAATAATTTCTCTGTAACACATAAATATATATATATAAAGCTGTCATCTGCAAAACCAATTTAAATTCAAATAAGGAAATGAGATAATATTTGAAAGATTGATTAGTTTTATCATTGTTAGTATGCGAAAACAATTTTAT…	1151	93	46	Mapped	2	46	4.001	4.009	1.334	<2
c18408	[A/G]	0.368762	ATTGTTTTTTAATAATAATTTACATCCACCCATTGAGAGATAAGACAAAAGTCATTATATCTACAGGTATCACAGTAAAATGGACAAAATGCTCTTACGCAGTGTAGGCCGAGCAGCAGAAAATAATGGGCAACAGTGAAAGATTTTGAGGTACAACACCACAGGTGTGTAAGCGTAGCAAGCACTAACGATAACAGACAAGTGTTTGACATATCATTTGGTGTAACTATTGAAGTCTAGGAAATAGGTAACAGTAAAGATTATCTGATGTAAATTTTTTTGACAGACAAGTATCACTGCAACAAATTGTTGTACAGGTACATGTATTTTAAAATTATTCAATTTCACTACCCAAGTGTTCAAGAAACGTATTGATTTTCATGTTCTATGTCATAGATT…	962	321	131	Mapped	2	47	3.984	10.75	0	>3
c3487	[A/C]	0.241604	ACATTTTGGACGTTTATTGCCAGACTTTGTT[T/G]TGATATTAATGATAATGTAGGTATATCTCCACAGTGATGAGGTTTACACAAATGAGCTTACTGACAAGGAATATGTAACAAAGTCATAATACAAACATATTTCTAAAAATTGCCTCACATAAGGTAAAATAACAATGAGAAAAATTTATAAAAATTTCCAAGAGGAAAAAAAAATTAAAAATTGAAATTGCTAGTCAATATAATATGATAAAAGATGATTTCTATATTGAAAAGCTGGAATGTACGTCTTGTAGCAAAACCTGCATAGTCATAATATGAGATATCAAAAATACGTAAAACTTTTATAACGTCTTACAGAATGGAATTGGCCAAGGGTCTTTTTTTTATACATAAATTCTCTTA…	911	316	124	Mapped	2	48	2.012	4.016	0	>3
c13471	[T/G]	0.090573	CTTCTGTCTTTTTGTTCCAAGGGCTAAGCCATCAACATGAGCTTCCCCTTCACTGCTTGTCAAACTATCAGGTACAGTCACAAACTCATCACACTTTGAAGATCCTGTATTTGCAGAGTTATATCCCCTGTCTATATCATCTTTTCCCCTGAATCTTGCTGT[T/G]TTCCCATTTTCAATAACTGTCACACTATTTACATCGTTATTACTTATCACAACAGCATTGTTATCACATTCAATAAAATCATCGTCACATTCAATATCATCATCTTCATCATTCATTTCATCTAAATTGTCTACATTATTATTGTTTGATTTGGAATGTTCGTCTAAATCTGTGTTGTCTTCACCCTCTGATAACGACTCTTGTGTAGACTCAAATCTACCTCTGTTTGTAG…	650	33	19	Mapped	2	49	0.039	1.332	0	<2
c10346	[T/C]	0.174115	TTTTTATATTTCTAAAAGATACTTGCCTCAGAATTCTGAAATGGAAAAGACTTATTAAAAATGAAAAAAGGTAGAGTTTTACAAGTAGATCTTGACTACTACCTTTTCAAAGACGGCTTCGTGTTAATGTCATTTTGCTCTATATTAGATAAGCACTATGCAC[T/C]TGTTGCAAATTGCTTAGATGTTTCTACTTTCATGTGCTTGTGCATAGAAGAGAAGCGAAGCACTTGGACAAGTAAAAAAAAACCATAAAAAATATCAAATTTATATCAAGTATCAGTAAAAATAAAAGTGACAAAGGCTTTTAGTAAAGTGAAAACAGCAGTGTTCAGTTACTTCAACCTGCTCAGACAACACCGAAAACATATTTACACACACTTAAAACAAAATAGTAA…	673	49	49	Mapped	2	50	0.047	2.163	0	>3
c1120	[A/T]	0.339695	ATAGATAAGACCACAAGACTAACTATTCAGGAAATGAAGGATTTCTATCAAGTGAATCGTTCATTTGATTCAGTATTGCTGCAGTTTTTGGAACATTCTATAAGTTTTACTGATTTTCTGGGGGTTTTTTTTGCTTTTAATGCAAACATCACTGAAATAATTTTGAAATACAAATTCATTCAATGAATCATTGCCACAGGCTTAGATCTCTGTTTT[A/T]GTTTATTGTTGAGTTTGTAGGAAAAAATCATGAATCAGCAAATTTTGAGAGTGCTATAACTTCCAACAAAAGAAGTACTTGCATTGTTACATGTATAATAAGTACAGACAGTGTTGCATGTATAATCATCTCTTAACTAAGTAACTCTTGATTTTACCTTTCTAAATTGTCATGATAG…	809	323	115	Mapped	2	51	3.008	2.163	0.267	<2
c12457	[T/G]	0.405838	AAAATATACTTTAATTGCATGCACAATGTATACATTGAAATCATTTATTCAAGCAATAAATTCATAAGTAAGAGGTTGTACAAAGAAGTAATGAAGTATGAGTCAGAGTAATTACATAATATAACAAATTTAATTTGAAAAAGACTAGGAGGCAGAATAAATCGGTTCAGTTTCATT[A/C]AAATGTATCTCATGATTAGCAGCTTACCTGTTTAGCCACTTAAAATGTTATGGAAGCAGCGAAATATAGTTTCTGACTTTTTTATCTCCTATATCTAATGTTACATAGTCCAACCAACAGTAAAGAAACAAGGTTTTATTCCACACTTCACGCTTTTAACTAAACACAATGTGAAAAACTAATAGCCATGATGTTTCCTACGAGGATGTATGATTTC…	703	458	22	Mapped	2	52	0.606	1.088	0.117	>3
c4668	[T/C]	0.333641	ATCCGTATAATTTTGATCTTGAAACAAGCGAGGAAGACAACTCAACTAAAGACAAACGGTACAGTAGCTTCGTACGCATAGGGAAAAAGACAATGACAAGCGGCTATCAAGTTTTATGAGAATTGGTCGATCGTATCTGCAAGATGACTGGAGCGACAACATGGAGTCCATTCCAAGCGAACATAAACGTGTGAGTTCATTCCTCAGAATCGGAAAGGGAGATCCAGGGTATGAAGCCGAAAATGTCAAGAGGATGAGCAGCTTTGTAAGAATTGGAAAGAATGGGGGTACTGAAAATACTTACACTGGTGACAATGCAAAACGCCTTAGCTCTTTTGTAAGAATCGGTAAAAGTACAGACGGTATGGACGGCCTAACATATCCAGAGAAGAGAAGAAT…	2000	146	131	Mapped	2	53	6.679	12.885	0	<2
c5482	[A/C]	0.437153	AAAAGGTTTTTGATTCTGGAAAGAAACCAGCCAGAAGTATCTTGAAACGAAAAAGGCAAATTTAGCGGTAGTGACAATGAATCTGCACCAAATGAAAATGGTGCAAGAAATCCTGAATCTGACACAAAGGAGAACATGGATATGGCATATAATCTGTCTGATATTGAGGCTGCATTGGATAATACAGAGAACAAAGATGGTGTGATGCAGACATCTGCTCATGTTTGTCGTGCACCTGCTGCCGATTTTGTTCCCATAAATAACAATACTCAGATGACTAATAGTGACTGTATTCCTTATTCATCCATCAGTGTTGTACCTAGAAGAGGAATTCTTAAGAAAACCAGTCAAACTGATCAGAAGAAGCGATGGAGTGCATGCAGTGGTGGATCCAATTCA…	904	471	46	Mapped	2	54	0	0	0	>3
c1785	[A/T]	0.107209	AAAGAAATACTAAAACTTTCGTATGAAATTTTTACTCCTTCAAATGTTCATTTGATATCCATGAATGAATGAATGTAATAATGAGAAATGACGATAAAAATGTTACATGAAAGTATACAAAATGTAATGTACGAAACATCGGTGTAAAGGTGTCTCTCTGACCCATAAATTCTCCATCTCCTGGCACCAGATGGTGCTGGTATAGCTAGGAAACTTCATACGATGGGCAAGAAAAGACACCTCATACACAGAGGCAAAAAAATCATTCCAGCATCACCCTCCAGCAAGGGCTCTGCTTTATAATCAATGGCGTAGATCTATTTCCTTTTTTTTTATAGAACAACTTTCAAAAGTTGATTTTTTTTCCTGACAATTTTCTTTATCAATTGATTAGCATTG…	1832	100	85	Mapped	2	55	1.985	3.469	0.137	<2
c14583	[A/G]	0.330869	TATCATTCAGAAGAGACTCTCTCTGTTTTAGCGTCGGTCAGTTGTCAGTTCTTTGTGCCCACTTTATACTGGTTCTCCGGACCAAAAGGACAATGGCCACGAAGGAGAGAAAAGTGGTCATCGCTCTTGACGGAAGCCACCATTCCGAGCATGCTTTTGAATGGTATTTGAGAAACTTCAGACAAAACAATGACTTCGTCGTCATTGTACATAGTTTCGAAGCAAAATGTGCATCCCATGTTGGAGTTGGCGCTGACGTGAAGGCGCTCAGTCTAATGTTGGAGGAGGAGGCCAAGCATTGTGAAGCACTGATACAATCCTTTAATAAAAAGCTAACAGATAATGGGTTGAAGGGAGAGGTGAAGAATGTTCCTGGTAAACCAGGAGAGGTTGTCGTCT…	691	411	46	Mapped	2	56	0	0	0.611	<2
c14316	[T/C]	0.308688	AAACTTTCTCTGCAAGCGCCAGGTTACTTGAATATTTTATATGGCAAGAAGGTTCATTTCCTGAATGCTGCTTACTATATTGCAATGTATATGGGTTTTAGGTGAAGCATGTTGTAATTTATTTATTGTAGGTTATGTTAACTTTTATGGTGATTTATTTTCTATCAAGTTGTAAAAAATTTTGTCTTTACCTTAAAAGTACACAAAGAATATCTTTGTTACAAGTTACAAAAGTTTGCATTGAAGATTGAAATATACTATGCATATATTGTTAGTGCTGATTTTAAGACGAATATAAAGGAAGATTTGAGATTTATACTTTTACCCTAGGTTAAGCTGTGGTGCACAGTAACTAGTCTGATGCTTGCAAGTGTATTGGGCA[T/C]TTTGCACTTTAC…	745	401	47	Mapped	2	57	0	0	0	<2
c15521	[T/C]	0.480592	GTATTATGTAGAGACCCATTTTCCTTCTGTAATAGTCCCACTTTATGGAAATAAAGGACAGGGTGCACTTACCTCTTAAATTGACCCTTTCATGAAAACTTCAGTTTAAGCAGTTCATTAACTCAACTGATGACATCAAGATGTAATGTTAATGTCTTTGATGTCATTATCCTCTAAAAGTGTGATGTTAAGTTTTTGGGGAAAACTTTTAAAGTCTATGTATGGTAGCAAAATTTGGCCTTTCTCACTGACAATTTACAAGTAGGTACAGTATTTTGAATTTGCATGAAGTTTTCCATGGATTGTAATTTAATACAT[A/G]TAAGTGCTAAAACCTATTCATTTCTTTTAATTTCCATTGCACAGAATTCCTTGCAGTCAGAAATTAAAATCTGACA…	508	391	47	Mapped	2	58	0	0	0.239	<2
c14301	[A/G]	0.155075	TTCACTCACAGCGATGTCAGATCATAATAGGACCATGGAATTTAAAAAAAAAATCTACTTTTACAGTATCTGAATAAAAATGGTTTATTTGTATCAAAATCAGCGATTTCATACACAATCTAGAAATTATGATGTGGAACTTCCAATGTCATCTTAACCCATCATAGCTTCATAGACAAATATCACAAAACCCTGTGATCCGAATAATTATCTGCTATCGACAAAACACGTATCAGAACCATGTGAATCCGCCAAAATATCATATAGAC[A/G]AAACTGCAGAATCCAACAGACAAAACATTTTCACAAAAACATATTAATACGTCAAAAACCTTATCATATGGTTCAGCGTGCTTTGAAGAGGGCAAAACGCCCAATGACCATTCTGGGATCCGCCG…	589	210	104	Mapped	2	59	0	0	0	<2
c6544	[T/C]	0.139364	TACTATTAATTTTATTTTTGTTGTTTTTTTAATTTGTTCAATGTAAGCTTTTTAAAGTCATTTGAACACAATGTAAAATATGATTTACATGATGTAGAGCATGATGTTGTACTGTACATTACAATATGCAAACAAGAACTTCAAGTTAGTTTTTTGTCATTATACTTAACAAGAATGATGACATCATTATGATCTACTTCTTACAACTATAAATAGATATCACATGATCTAACACTGAGTATTGTAAGCAAAATAAAGAGATGAAGGCTCCTTTTAACATAATATTTTTTCTCTCTGCTTTTGTTTATAAT[A/G]ATGATTTCTGATATGGCAAGCAAAATGTTACCTTTTCATTTAATTAGCTGAAATCAATATACATGTAGTACAAAGGATTATTT…	847	35	35	Mapped	2	60	1.649	1.815	0.635	<2
c2500	[T/G]	0.109462	GAGTCTCTGGCACTTCAAAATATATACAGAAGACTTGAAATAATGTTTGAGTTTGCAAAGACGACATTGTTGCTGTCCCTTGTATTGTTTATTACACGCGTTGCTCGTGGCAGCAGCATCATAGCCCGGGAAAATCTGAATACCCTGGTGATACGCAACATGCAACAACAGATGAAGACAATGGAGGCCAGTCTGAAACTAGTACAGGCATCTTGTGGGAAAAAGACCTTACAGAAGAGATACGGTTATAGCGTTCCATGCAAAACTGAAGAACACAATTACAAACTTGAAAGCGGATACCAAAATTGTAGTTTGGTGATGTAGTTTTGAACGAGGGCAATGGATACAACAATAATACAGGAGTGTTCACGTCGCCGTCTGATGGTGTGTACGTGTTCG…	675	297	55	Mapped	2	61	0	0	0.635	>3
c13184	[A/G]	0.344506	TTCATCACTTTTTATTACAGTACACTGTACATCTTTAACAAACAATTATAAGAAATTAGAGGTGATATGTTAGAACAGATTTCATTCTCCACATATTGACATAGTAAAATTTACAATTACTACACACCCATGTACCTCATGTAATTAATATAATGTAACAGACAACTTCAAGCACCAAAGAAAATACACTTATATAAAGTACATTATCTGTGTTAGGCCTATTGATTTGTCCAGTGAATCCTGAGATACCACGAGTAC[A/G]ACTCATGATAAGGTAAAATGCATATAAAGTATAGAAAGTACTGGTCACATGAAAAGGAGTTATAATTTAAAAGTTCCCCAGAACAATTTTCATATAGTGGAATTATAAAACAGCTCTGACTATATTTTAAGCATGC…	512	355	83	Mapped	2	62	1.101	2.358	0.416	>3
c18074	[A/G]	0.0998152	ATTGGAACGAGGCCAGACTGACACCGATTTCCGGTTGAAACGTAGATTTGTGTTGCCGAAGCCGGCACAATC[T/C]CTTGTGATCATCAAAATGACGTGCAAGTGCTGCATCTTTGTTATATTGTGTATTGCAACTGTTTCATGGTGCAAAGTAAATCAAGATGCTATAGTTTCTTCCTTGGTCAATAGCCGAGTGGATCGCAAGATAGATGTGTCGACGCATCTAGTAAAGGTGTCGGCGTCTGTACTTTTTAGAAAACACCGGCGGATCACCTGTAAAGTCATTTGTATATGCGGTAGAACCAACACTGCAAAATTATCTATCTTATTTATCTGCAAATGTGAAAGATGAGGATAATAAACTTCCTGTGACACAAACTACTGTTGCTGGAAAAGGG…	416	75	46	Mapped	2	63	0	0	0	<2
c6724	[A/G]	0.25231	TTTTCAATTTTCTTGGATTTCCTTTTCTTTTGCGACTGCTAGGAATTCTTTCATCACTACCTTTTTGATATCCAACATTTTGATGCGGTACAGAGAAATTGTCCTCCTGTGATGTATGACCATCACCAGCTATCCCAGGTGATCCCTGTATATGCATGGTGATTGGAGAATAAAGCAAAACATCTGAAGTGTCGTCAATTGTGGTTTGTACAATCGGAGATTCAGAAATAGTTAAACGATGGATGTAAGAGAGTTCTTCCAGCGATAA[T/C]GAGCCCATGTCCATCTGTTTCTCATTGAAAACTTGCCAGATGATCATCATCAAATTCTCTGGCACACAATATCGTATTTCGTAATTTCTCAATTCATAATACATATCGTCTGTTGAGGACATGTAT…	520	256	197	Mapped	2	64	0	0	0	<2
c2908	[A/G]	0.0545286	CCGAGTAGCAGGTATTAATGCGTGTGGACGAGGCGCTTTCAGTGAAATCTCTGCCTTCAAAACATGCCTACCAGGGTACCCTGGGGCACCCTCAGCCATCAAAATCAGCAAGAGTGTAGAGGGAGCACATCTCTCCTGGGAACCTCCACAGAACACAGCTGGGAAAATCACCGAGTACTCTGTGTACCTGGCTGTGCGTAACGCTGCATCGCAAGCAGACCAGAAACCTGGTGCTCCTGCCCAGCTTGCCTTTGTACGGGTATTCTGTGGCCCAACTCCCACCTGTACAGTGAACACTGCCAGTCTGGCTTCAGCACACAT[T/C]GATTACACCACCAAACCAGCCATCATCTTCCGAATCGCAGCTAGAAACGAGAAAGGGTATGGTCCAGCTACGC…	1079	36	36	Mapped	2	65	0	0	0	>3
c18184	[T/C]	0.228625	TTTTCTCCAGAGGGGTGCAACAAATGATTGAAGTAAAAGGTATC[A/G]TAATTTTGACAGAAAGCTTGGTAAACAAGATGTGTTTATGAAACACTGATGCCTCTGTACAACATCAATCAGAAACCACATAATTTTCAAGCATTTCAAACTTCAAGATCAAGGTCATAAGGTCAAAACTTTAGGCACTAGAAGTATTTTTTTTTAGGTCTTGTCACAAGGAATACCGTACACGTGAAATATGAAAGTCCTATCACTTGCCATTCAAAATTAATATCCTACATCTAGGTTAAAGGTTTTGAGAAGTATGACAATCTAAGCTTTGGTATCAAAAGAAAGGTCTCATTACAAGAATATTACATGAAATATAAAAGCCCT	376	294	161	Mapped	2	66	0.358	1.091	0	<2
c15596	[T/C]	0.0859519	CTATTGCCATGTTTTGCAGAGAAATCTAAATTTCTGTTATTCTGAATGTGTTCTATACTAGGCTCATCCCCATGATCTGCTACTTCTCCTGGATAAATATCAACAACTCTTGCAGCACTTTCAGATCCATCATCAGAGTTATCTCTCTTTGTCTTCTCATCTTCATCATGATAAGGTTTTGGTTCTTTGCTATTGTCGTCTATCACAACACAGTCCTCATGTGGTGGTTTGACAGATACTGCACCAAAGCTTGCCACGTAACCACCACACTCAAATTCATCCTCAATTTCAGTAGGGCTAACCTCATCATTGTGTGAATTTAAGCTATCCTCATCATCATCTGAACCCACAAAGTTGTCAAACTTCATCTTCCCAGCTGCACAAATACTAATGTCTGTG…	860	47	0	Mapped	2	67	0	0.904	0	<2
c15220	[G/C]	0.107209	TTTGTGTATTGCAGAAGAGTAAAAATATACTGAAAAGTGATGGAGGACTTTTTACCACTATGCTCTAGTCTTGAGCGAGAACAGTATACACTTCAACGACTTAACTCTTCCGGGGAAGAAAGTGACGGAAGCTCTGACGGACATAGGAGTCACAGTCCGTCCTCGGTTTGGAGTTTAGATAGCATGGATGATGAAGTGTATCTGGAATATCTTTTTTCGCAGGGTCTGGCGGACAGTTTGGACAAACCCGACCCGGTAAGTCCCGAAATAGTTAATACAAGTAGCGAGAAAGTGAATTCTTTTTGCGACTCATATTGCAACACACTATTTGGTGAAAGCAAAGCAGATACGGACTCAAATAATAATGGCAGCATAGAATCCATAGCAGATGACGTGTTC…	713	132	85	Mapped	2	68	2.428	0.904	2.693	<2
c5543	[T/C]	0.32282	CTACAAAAGGCTGACTAGCGCCATGATGCTGATACAGAATCACACAAAGTTCCCAATTCATTTATTATATTGTATTATAATGTAATTTAGTCCTAAACATGATAAGAATATCGTATTAATAGTCTTTAGATATATTCCAATTGTCCACGACAAAATAGAACAGGTAG[T/C]AGATTTGTTCTTCGCCGTCCATAGAAACATGTCGGCTTCATCAATTACACAGAATGCTGCTATGAGATGAATTAATATGTCATACTTATATGGACGGTTAATAACAAACCTTGTACATGATGTAGGGACAGTAAAAGAAGTTGTTAACAATCTCAGCATTTATGAAAATGCTTTAGTTGGAAAACACGCTGATCATAAACTTTCTGGGTGTTATTCTATGAGTATTT…	688	142	95	Mapped	2	69	0	0	0	>3
c921	[A/C]	0.334888	TGACTCGGAGCGGGACAGTCTCGTTATCTTCGGTGGGATTGTACAGGCATTGTGTTTTACCTTAAAACGTATACCATGGCTTTTAATTGTAAAAATGCGATTTTATATTTTATTTTAGCTATATCAGCAACTAGTATCAATGTGATTTATGCATGTGACAATACAGCTTTGCCTTTTAATGACTTAACACACCGTACGGACGCTTCTTTAGTTGGACGTGTGAAAAAAAAGATTCCGGATGAAGTATTTTCTGACCAGACCAAATCTTATGGATTTACATTTGAAGTAGAATGTCTTTACCAGAACAAAGAAGGACGAAATAATCTTTCGCTAACGACTACAGAAGTAAAAATTTATGGCGGAGGAAGCAGAGGCACGGGTGTTAATTGTCACAATGTT…	655	322	131	Mapped	2	70	0	0	0	<2
c13209	[T/C]	0.203327	AAAGACGATATCTGATGATAAGATCAAGTATATGTATGCAGTACAAGTGCATGTGAAGTAGAAATTTATATGATTGCATCGCATTCTTCCCTTTCTCTTTTAGCAACATGCAGTTTTGTCCCTCTTGTTGACGGCTTGCTTGACGAGGGAACAAGA[A/G]CACATTCAGATTTATCTATGGAAGCAAAAACTTCTTCACGGAAAAATCTCAGTAACCTGATCTAGAAATCATTCAAATTATACAAACCACGAGTGTTGAAACAACCATGGTCCACAACGTCATTCTATACACTGATCAAATATATGTCTAACACACTTTCGATGTAGTAAAGATGCACAGACAAGGAGACACAGACGGATGGAAGGACAGACGTTCAAGAACGTTGACAAAAAGACAT…	1114	296	142	Mapped	2	71	0	0	0	<2
c12785	[T/C]	0.265741	AAAACTTTGGTTCATGGGGCATAAAAATTTGGACGATTCTTGTATTTTCAACATTTATTAGACATCTGAAAGATAACAGAAAACATTCAGAAATTAATGGGGCTGGTAAAGAAACATAATACTGAAATAGCTACAAAAAGTCCTTACAACTTGGACAGAACTCTTATACATGTACAGTATATAATGCTCTAAATCATATGTGAATGTCTCCCAAATATAATGTACAACTGAAATACATTAATATTCGACTCGTTACAACACATGTAGAACTACATAAGTTTAGGTAAGTATGGATTTCTTTTTCAATCAATTATAAATAAAAAATATACAATGATACAGGCAGAGCTACCTCTACTTGAAATCAGTACATTACAGAGATTCTGAGTATCTTTATCCACC…	625	82	82	Mapped	2	72	1.983	1.016	1.363	<2
c1088	[A/C]	0.478545	GAAGAAAGCATTTATTACATATGTACACAGTTTTGTCTCTGTAAATATGGTGGTGAACAGGGAATTGAAGCCAGATTCTGTTCACTGGTTAATATGACTGGTATTGAAATTGTTATG[T/G]TTTTGATGATTGCCCTTGGTACAGTAGTCTCTTTCCATCTACCATATGTGTTCCATTATCATGAACATTCCTCTGTTATTTCAAATTGTGTTAGTCATACCAATAATCAATATTTCGTCTAGGCAAAGAGGCTTGAAGTGCTGCTTTCATGTTTCCATTTGTTTTACTTAAAATATGGCAAATTTTTGAGAACGGCGTCTAGAGAAAGCTTTGTGTTGTGTTTCAATTTGCAATATTTTTGAAGTGGCAGTCTTGCATGTCGCAATTTCTTCTCTTT…	559	406	101	Mapped	2	73	0	0	1.363	>3
c4200	[T/G]	0.0813309	TTTGGATTTTGATCATTGCTGGCTTTTTACAGCTTTTGTTCCCGACAGAGATGATGGATAAGGCAATTGCAGTGGGCGGGGCCATTGTGTTCTCGCTGTTTATTGTATTTGACACCCACATGCTGATGCACAAGCTCTCCCCAGAGGAATATATTGTAGCTGCTGTAAACCTCTACCTGGACATCATTAATCTGTTCCTACACCTGCTGAGATTGTTTGGGGAAAGGAAAAACTAGCATCTCAATCAATGAATTGGAGGCTCTTAAAAGATCTGTTTTGCACAGAAATTGAGATTGTGAACCTGTTGTATATATTGAATAAAATATTCTGTGATGCAATGGGTGTAATGATGCTCCTTAGCTCAGTGACTTGATATATTAAAATGTATATGTTTATTTA…	1547	231	83	Mapped	2	74	0	0	0	<2
c3871	[T/C]	0.355823	TCTATTGGTTCAAAACCTAGGCGCTCGCGGACGCTAAACAGAAATGAAATTTTGAATGGCCTTACTAGATGTCTGTAGTCTGGCGTGTAAAATC[A/G]AAGTGTGGAACGGTCGTATCCGGGAACTTGAAAATTCACTATTGAAATGGCGATTTTGACAAAACTAAAATTGGCCAATTTTGACTTTTTTTAATATAGTACGGTTTATAATGTGAAAAAAAGAATTTCTCATGATTCTTATTTCTGTTCCATACGGTGTTTATATCCCCTCGCTATGTCTCGGGAAAAGCTCGTTTCATAATACCGTGTGAAATAGAGATCATATATATCTTTTTTTCATCAAATTGGAGGACAACAGAAAAATACACCGTGGCCACGTGTCTTCATCAGAGGTTTTAT…	650	342	96	Mapped	2	75	0	0	0	<2
c3940	[A/G]	0.231978	CTGGGATTCTACGCAGTCGCACTATTTTACCCCTTTCACTGAGTTCCTGCTCATACAAGGCAAATTTTCTAGGGATTGGTCCAAAATGTGGAATTTCTTTAATAGTAACGAAATGACCTCCTTCGTAGAAATCTCACTGCAAACATGGATGGATTTGACAGTATCACGGGGCATATAGAATGAGATGGTCTGAGTATTCTGTTCTATTATATGCTCCTTGGTCAGGACTTC[A/G]TAGATAGAAGGAGGTCGGGCTCCCAGAGACATGCAAATGGGCCGCACCAAGTTCAAGGTCACCTTGATGAAACCTTGGAATGATTCATCTTTTCGGTTTTTAGCTGAAAGTTAGCACCAGGAACCAATGTATTGTATTCCTCAAATTTTTCTTCAATTCTTCC…	1209	281	65	Mapped	2	76	0	0	0	<2
c13678	[A/G]	0.398336	GAACCACTTCATTTATTGATGTGTGCAACTCATATAATGAAAACACC[T/C]GATATAAGACAGTGATGGCGTTTCATAACAAGTCTTTAATCTATACGTATGGTGCTTTATTTCCTTTCAGTATTATCAACAACTTGACATGAAGATTTTCATATCATTGTAAATTTGAAATTCTGACTCATAAAAGTTTGAATATTTTCCCGATTGCTCCAACTACAGGTCCAATTACTGGGACTTTAGACACTGCCTTGACGATGGTACCAAGGATTCCAGGTTTTTCTTCCTGGACATCATTTCGTGTCGATTCCCTGAGGTATTGGTCACGCATCTTCCGATCATATTCCTCCCGTATTTTTTCGATTTTTCTCCTTTGTTTTTCAGTACAAGTCGCTTCTCAA…	781	283	49	Mapped	2	77	0.702	0	1.184	<2
c18306	[T/A]	0.47963	CTAAATTTCCTGTCACGCTTCATTGACACCGCCTTGGAACGCAACAACTTCCGGAATTTTTAGTATATGGGTTAGATAGCAGTCGATACCCTATCGGTTTTTTTAAATAAGCGCATGGTAACCCCGGAATCAATTTTGAGTGAAAATATCTTCGAACATATATGGCAATATCTACGTTCAACTACATAATTGTGTGGTCAGTGTAATACCCAATGTTTATAGCAACA[A/T]GTTGAGATATTAACTATATCAGTGGAACGGGACATTCGGAATACCTCTGTCATCCACAGAAAAAATAATACAGTTTTCGTCTAGTAAAAATATCTGCAACCCATACAAGACCGCCGGTTCTACATTTTGCCATTGTACTTTAAACTTTACAATACGGCAAAACCTTT…	462	312	95	Mapped	2	78	0	0	0	<2
c4012	[A/G]	0.26525	TATCCTGAGGGTGGT[T/C]TGGGTGAGGCAGTTAGTGCTGCAGTAGCAGAGCATAAGGACATCACAGTAAAGAGACTGGCTGTACATGAAGTACCTCGCAGTGGAAAGAGTGATGAACTGTTGCAGAAATATGGCATAAATTCCAGCTGTATCGTTGAGGCTGTTAAAGAAATTCTGAAACAATAAGAACAGTGGTCTCCACATTGTATATGACTTCGCTATCAGTTTACCTAAAGTGCTATGCTACTTCCTAAATAGTTTTATAAGTGCTAAATTTGTAGAATTTGTAGAATATTTCAGTTCACAGTTTTCAAAAGTATTTCTGTACGAGGTGTACAATTTGCTAGAATATTTCTTTAAATGTACTGTATTGTAATCTCTTATTAATCTCAATATCT…	965	299	151	Mapped	2	79	0	0	0	<2
c3606	[T/G]	0.20463	TCTTCTTTTTCTGCTTTTCAAGAGAACATTCTGTACCGTCTTCCTCCCCACGACTATTTGCTAACAATAAGCAATCCTGGCATTTTTCAGAGTCAGTCCCATATTTAAACTTAGCATAATGTAAAAAGTCTCGAAAGTCCTCAAATTTAAGTTCCTTTCTCCAATCATTACTTTTATCAGCACTTGGTTTATACAA[A/C]GGATTTTTTGGATCATTAAAGCGAGGATCACCTAATGTCCAGCATGATAAGTATTTTGGCCCTCTCTCATGACCCATAGATTGTTCTTTATTGAACAAGTCCCAACAAGCATCTAGACATGGAGTACACATGATATCCACATTGACTTTATGTTCTGTTGGTAATGGACCAATAGGAGGAATCCAATACGATTCATCA…	1097	281	65	Mapped	2	80	0.266	0	0.483	<2
c13915	[A/G]	0.136111	GGGTTGCTTCAATGCGGCGGAAAAAAAATCGTTTAGACATCGTTTTATTTATTTTTTTCGGGATCCCCAAAAAATCGGGTCGGCGGGATCCGTAATCCAATTAATTAAAAAAAAATGCCTCATGTTTTACGATCGGGCACCATGTGAAACAGCGCACTTACAATCAAAAGTTTATTATGAATGTCGCCACTAAGTACTTTGTATTTCGGTATA[T/C]AGTGCCTTTGATGAAAATTCATATCCGAAACATGCATGTAAGGTATCAAATTTTGTTTACAGTGGTCACTGGGTATTTATTAGGCTCTAGTGTCGGATCTTCGAATTCATTTTTCTTTATCATCTACACTTACTCTCTCTTGAGGTGTGGAGCGAGGTTACACCATTCCCCGCGACTGAGT…	810	60	46	Mapped	2	81	0	0	0.5	<2
c7348	[G/C]	0.143527	AAGCTTTATTTAAAAATAGCACGTATGGTTTTAGGTAAAAAATTCTCCATTTATACACATTTGGTATCATAGAAATAAAGGAATGTGTTAAGAAATGAAATCACCCCTGATAGAAATAACAATGAAATTAAAAGAACTATATGTACATGAGATGAAAGCTCTCAATGTGTATATGATTAAGATATTTTAGATTTTACAAAGTCCTTTGATATTATGAATACTTTGTAGATAATTAACAAATTTTCCATCTGCACATAAGGTGAAAAGGGTCAAGTGGCAACT[C/G]TTGATACTTATAACTTGATCTTGAATGGTGATAAGATGTCCTTCAAGTTGAAAATTTCTTTCCATCTGACATAGACATTTCACTATCAAATGTAGCTCTTTGGCAGATAATG…	894	61	46	Mapped	2	82	0	0	0.5	<2
c4117	[T/C]	0.285582	GGCCTGTTCTTTGGCTTCCTCTATCTTCTTATTAGTTGGTAGTTCTTTTTCCCAAGAGGGTCCAATATCAAACTCATCATCCTCGTCAGAGGAGTGACTAGAAGCTAACTCCAGACTGGCATCTCCCACTGATACTTCACTCTCAGAATCCGAGTCGTTCCTATTACGGCGCTTTCTCCTCCTCTCACCAGGCTCAGGCATTTCTGCGGATTTCTCGTTATATGTGTTGTCATAGGTATAAGAAGGCACATGTCCAGACGTTGATGTGTCAGTGCTGCGAAGATAGTCCTCTCCTTTGAACAAACCACCACTACTTTTGCTTGTTGACCTACTCGTTGTTGAGGT[T/C]GTGGAAATACCAACATTTGTACGATTGATGTAACCATCTATAGAGTCAC…	824	375	19	Mapped	2	83	1.065	0.43	0.463	>3
c6692	[A/G]	0.173295	TTTTTTTGCTGCAGATGTTGTATCCAGCTCTTGTTGTAGTTTAGTGAGGGAATCCTGTAATGTCTTTGCCATCTCCTCTTTTCTTTTGTAAGTTGTTGCCACTTTTTCTTTGCCTTCTTTAATGTTCTTCTGTAGTTCTTCCTCTTTCTCTTTAAGTAGAGATTTTGTATCTTCCAAAGATTTCTTCTCCTTCTCTAGTGCTTTCTCCAAAGTTTTTCTTGTTTCTTCCTTAGATGAGATTTCCGATTTCAGAGATGAGACTTGGTCATTAAAAGATTTAATAT[T/C]TGTTTTGTGTTTCTCAATTTCTTGATGCAGTTTGGAAATCTCTGAGGCATTCTTTTTCTTTACATTAT	357	75	46	Mapped	2	84	0	0	0	2>LOD<3
c12871	[T/C]	0.301923	ATGAACTCCAGCACAACTCCACAGCAAAACATACAAATGGCTGAATGTGAAAATGCAAAAGGACAAACAAAACTAGACACAAACACGAGTGGCATCAAAAACCTAAGCCTTATAAGGATGATACATAAATTGAGGAAACCAATGGGCACCAGGTACCAACTTAGGA[T/C]GGTCATTCGCTACATTGTTAGCAAATAGTTTGGGTATCTGGATGACGTACACACAACCTCCCATTTATCTGCGACTAAGGGGTCTCGACAAACACAAATTTATTGTAATATAATAGCCTTCTCACTGTAAGATGATGAAAAAGTCTTATGTAAATTACACATCAATTCAGTTATATTTCTTTCACACAGAGTTTTTTTTGTGTACACAAAAATATAGGAAGACAACTA…	632	306	142	Mapped	2	85	0	0	0.033	<2
c6081	[A/G]	0.266174	AATCAGCTCTTGAAAGAAATCACTTTCTCGTTTACATTTTTTTGTGGCATCAATTAACTTCAGAAATGTACAACTAGCAATCAACAATAGAAAAAGTTTGGAAAGAAAAGGATTATGACAAATTTTGTTT[T/C]GCAGTTATCAATTTTCATGACAAGACCAGGATAAATTTGAAAGTGACCTACGAATACTCTCCAAGTTGCAGTTTGATACTCCTCAAAGATACAGCTTAAAGTCAGCAAATAATTGTAATTTCATGGACACTGCAATAAGTTGAGAGAATAGTTCAAGAATATACAAGTAATACGTGTACAGTTGCATTGATATTGTGCCTTTAAAAGTCTTTACATGACGTGTACCTATTCTTTCACCCTTATGGGATAATACCACTGTATAAC…	564	275	178	Mapped	2	86	0.977	0	1.659	<2
c14078	[A/T]	0.488909	GTCAAAAGAAGCCAATGAAATGAAGGAATTCTTGGATAGTGGATTGGACAAGAAAAGAAATTTTCTGAGAAGAAACCTAGACAAAGTTCAAGCTACTGAGAAAAGCTTCAGAAAAGAAAATGTCAAGTACCCCATCTCAGAGTCAGGCTGAGAAGCCTAAAGCATCTATTGAAGCTGTTAAAATAAACGTCCCTGAACTCAAACTTGACAGCTTAGAAGACATTGCAAAAATGAGGAGAATGGTAGACCTTGAAATTCAAAAAGGAAAAGAAAGAATGCCCAAACTAGAGGAAGAAAGGAAAAGACTTGCAGCAGAATTAGAGGGGAAATCTAAAATGAAATTAGAGAAAAGAAAGAAACATCCCTC[A/T]GAAATTTGTGACGAAGAGCCAAAGGAA…	771	340	178	Mapped	2	87	0.688	0	1.141	<2
c8027	[T/C]	0.384906	AGGTCAAAACCTGATAGAAATGTGAGGAATAGGGTAGAAGAAAAAAACACATATAGATGACAAAAGTTCTCACAGGGAGGAAGAAGATGCTAATGAATTGTTCGAGTCTCTTTTCAGAGAAAGTCAACGAGCAGTTGACAGTATCACAGAACCGCAAGAGGAACTAGAACTTGCACACATGATCGAAAAGTGGTAAAATCAAACAGATCACAAGGAGAGGTCTGCGCAGAGGTCATACCGCAAATAATATTAAACACAGATGACATTGTAAATCAAGTACATGCCTTCACAACGGATGTTAATGATGTGACACAAGCACTGAGAAATGTATCAGCTGAGGTGGAGGTTGATGTAAATGTTGTACCTAGTAAGGATACATGTAAAAAGAAGAGAAAACTA…	851	317	55	Mapped	2	88	0	0	0	>3
c17681	[A/C]	0.199074	CTCCCTCCAGAAGTCTGCAGTAACAAGTTGGAATCCAAATGTTTCCCTCTGCTTGTAATTGTTTTCCAAAATTGAATCAACATCTATGGGTATCAGTTTATACCCATCACTGTTCTGGCATAAAGATGGTGCAGATTTCCTCCTGTTCCTATTCAGTTCCTCTGGGGATGCACTGGTCTCATTTTTTAAAGTCTTTTGAACTCCATAGCTAACAGATGATGAT[T/G]GTTTAACTGATGACACCATACTACTGGAAGATACCACATTCTCTGAAACAGCCAACTCAGCAAGTTCTTTCGACTCCTTTTTCTGCTGACCAAGAGAGGTACTGTCAGATGTTTCCTGAGGC	350	111	49	Mapped	2	89	0	0	0	<2
c13092	[T/C]	0.46488	TCACAGTCTTCATCACTTATAAATTGCAAGGATAAAATAACATTATTAAGTTGAAACATAAAATAATTTTTTTCTTTGATTCTGATTCATTTCACTAAACATGCTAAACAAATGTCAAATCTTTATTTTATGACAGAATTTCAAAGGGATTTTGGATTAAGTATTCTATCTTAGAATTTTGTTCTCACTTGGATGAGGAAGAGAAATATTGCAAGCCAGAACTATAATCACATTTTTTTTCTAATACATCAATACAAAATCCCTATGCAAATCCAGAAAATATGATTTCGCTCAAATTGTCAAC[T/C]GTCCAAATGGAATAACAATCTAAAATCCTTTTCAATACATTCACAATAATCAATAACTTGACTGTATTCTCTATCCAATACTAGTTATCA…	497	284	95	Mapped	2	90	0.633	0	1.089	<2
c13236	[T/G]	0.211645	TTTCTTCTGATGTAGCCAGTTCAAGAAGAGAGCAAACTAGTGAGAGTTCTCATCATGTAGAAAGTTCAGGAAGATTTAGTCCACACAGAAGTCCTAATGTTTCCACCTCTGGTAGACCTTTGTCAGAGACAAGCTCAGCTGATAATACTGATCCAGAAATAACTATCAAACAAGAGCAACAAGAGTCAGGAAATGAGAGTGACAGTTCATTTCTAAGAAGGTGCAGCAGCGATAGCAGTCCCGTAAGTCCATTCAGGAAGTTCCCAGTTATGACATCACAGGGCGTAAATGTAGTAGATGTGACACAGATATCACCAACCTTTAT[T/G]GGGCCTCTCTATCCCAGGCCACTTCTCTTTCCTCGCCCACAGCCTCCACAACTTCAGCTCTATCATCCC…	700	277	129	Mapped	2	91	1.417	0	2.506	<2
c13095	[A/G]	0.307763	TCCTTGGTCACGGATTCGTTGTTCAATCCTGTATCAAACATCCCTGGCGTATCAACAACCTGCACTATGCGACCATGTCTCTCCACCCGACCCCTTTGACATTTCTTGGTAAGGGAGGAACTTGACACGTCTGACTTGAAAGTCTTTGATCCCAGAATGGTATTCCCGGTGGCACTCTTTCCAGCACCTGTTCTACCAATTAGAATGATGCGCAATTCCTTGTCTAACGAACCGTTTTGATTGGCAAATACCTCGCCATCCTCCTCAATATCGTTCTCTCTACTACCGAAGCATACCTCACATGATCCGTTATCTGAGCTGTTCAAGTAAGTACACTTAGGACATTGCCACTCACAAATATCCGACCGAAACTGGCAGGACG[A/G]CTGTCTGGGCTC…	523	251	95	Mapped	2	92	0	0	0	>3
c3708	[T/G]	0.256932	TTTAATTCTTAAAGAAATAAACAGACATTAAAACATGTTAAATCACAGTATCACAAGAAAAGAATACAATAAAACATTTGCTCATGTTTAAATACGTAACTGTACAAAATTCATAAATGTGTTTGTTCTTATAAATATACCGTTTTATACTTTCTTCTTTTTTTATCATGCTTATCAACATTATCATGCTTTTTAACATTATCATGCTTTTCAACATTATCATGCTTTTTAACAATTACACAGATCGTTTTCATAGAATTAACATAAACTGATACCACAATAAATTAAAAATGTCATATTTCACTATGATTTTTATTGTCTTCCTCTATTATTCCCAATATTTGAGTGTGCACTATGGTGTTGTAATACTTCTACATGATCAATTGCCCATTGGTCATG…	1041	328	19	Mapped	2	93	2.026	0.44	3.079	<2
c19353	[A/G]	0.425512	GGTATCTTTAATGACGTCTAAACAAGAAATGACAAAATGTGATATGTTTTATTAAATTGTGTTGACAGAAATTAATATTTCAAAATTGACAAACAGAATCGTAGGTTAGTACATAAAAAAGTAACATTTTCGTCGGACTCCACGAAAAAAAAATTGTCCAAGATATTTTATAACTTTTCAAACAAGCCAAAAACTTAGTAAAGATGGTGAACAT[T/C]GTAATATCCAGAATCTACCACTATTCTAGGTCAGTCATGATTTATGTTGAAATTAACTACTAATTGTTACATTTTATGGCACTAAAATCATACACCAGCTCATTGTCGCCCGTTTTAGCTTTGAATTAGCTATCAGTTGATATTTAAAAGCTAAAATAACATCTACAATACTATGATAAA…	534	345	36	Mapped	2	94	0.637	0	1.053	<2
c14755	[A/T]	0.397769	AACAGTTTATCTGTCAAATTGATAAATTGAGAAATGAAAATTACAGACTGATTCAGTCCTCAAATTCCATCTTCCCAGGAAACTTTCATACAAAAGCAATTGTACATCATCTACAAAAGCATAACTTGCATTAGCT[A/T]TACATTATCATCTGTCTCAGTATGCAAGGATTATCTTCAACTTCTTTTGTAAAATCAAACATTCACATTTGCCAGACTGTAGCTTGTACAAATCTTCTAGTAATCATACATTTAATTTTGCTAAAGAGCTTCAGTGTACCATACATCTCATTTTTGCATAAGCTTGGCTTGTACTAGCTACCTACAAAACAAGAAATATTTACAATTGAATACAAAAATACACAATGTACATTCTTTGTGATACCATAGGTTTATAAA…	752	407	150	Mapped	2	95	0.419	0.438	0.373	>3
c12607	[T/C]	0.236274	TTTTTACTCCTTTTTCTACACCTGGTCCATAAACCTTAACATTACCAGGCTTGGAGGGTTCTCCATACATGTAACATTTTATGACAGTCACTCACCCTGAAAGGACTGTTTGGCACTTGTACACCTCCCCATGAGATGGTGACAGTGTGTTTGACGGGTTTCTTGGGCATGTATTTACAGGAGTATGTGCCGTCTTTGTTGTCCTTGACCTGTACATCCACAGGTTTAAGGTCAACGTCAAGGCAGGTAATGTGTAGAGGAGCTTTACCGGCCTTACGAGCATCAATGGTAAATTCAGCCCATTTGTTCAGGACTACACCGGTCTTCTGTAAACCTGGGCCTTTAGCAATGACCTTTGAGGCATCAAACTCATTGGTAGCTGGCCTGATCTGCGCCATG…	845	88	75	Mapped	2	96	0	0	0	<2
c6774	[T/C]	0.0361111	TCTTCATTTATTTCATTTAAGCCTCTATCAACAAACAATAACTTATCTAACTACAATACTGAGTATCACAATGGAGGCTTAAATTTACTTGTTTCTTCTTTCTACACAGTCAACCATAAAACTATAGTGGTGTAGATATCTTAGGTATCCCTTGTGCAATAACTAATTCACTAAATTACATTGGGTTGAAAATCCACTTTACAAGACGTAAATTTCCTACATGTATTCCACTTTTCTGCGGTCAGTTTTTAATCTTCATGTGGATCAAAATGGTAACCTTCAGATTCATCAT[A/G]GAGATTGTTGTCACTCTACAGAAAAGTACCATCATTATACTGCTGATATCAATGGGACAAAACTTGTGCCAGAACTATTTACTGTACAAAAGAATCCTATAG…	587	61	46	Mapped	2	97	0.185	0	0.297	<2
c13278	[A/G]	0.184843	TATTTTCTTCTTATAGCGTTTGCTATTGTGGGACAGTTTTGCCTATACCCTCGAAGTTATACGGCAATTAAGTCGTAAAGTGAAAGAAAAACAATGCCGCTTTACGACATGTCGTAAACACAGTATTTAAAAGTCATTGCGGAAACGAAACGGTTATTTACGACCGAAATCGATTTTTAAACGATTTTTGTCAAAGAAAAAATCTTTTATATGGGGGAAATTTCTTTGACAGGAGGGGAAAAATATATACTCCCGGGAGGGGGGAAAGGGCCGAATATCGCTGGATTTTTTCGGAAAAAAACGCTGTATTCGTCTCTTCCATTTTATTTGTTGTCCTTTTATGTTTCATATTTTGGTTGATTCAGTGTCCTGCTGTAGTTGTTGCCATGGAAACTTGAT…	698	46	46	Mapped	2	98	0	0	0	<2
c2905	[T/C]	0.264815	TTCAGTTTTAAGTGGAGTTGAAAATAAATTTTCTGCCCTTGAATTACATGAACGTAAATAATCTACAGCCTACTCGTAATTGCTGACTCGACAAGCTATGCAAGCCTCCCCCCCTTTCCCCTTTCAGAATAAAATGGTCCTTCCCTCAAAATAATTAATAAAGCATATACGATAATACTTTCAGATTCTATACTTCGGTTAATATACATGTTACATCGCAGGGTTAGTGCAAAAAGGGGAGCCAAAAACATTACAGATAATGAACTTCAAGGCAGTTTGACCCATTTGCATTAACTAAAATTCTAAAATAAAGCCAGTATTTCTGGAAACTTTCCTATGAGACAGTTATTGACGCCATTAGTCCACAAACCGACGATGGAACTGACCCAAATGTAGAAG…	1196	46	46	Mapped	2	99	0	0	0	<2
c7678	[A/C]	0.4122	AAGTCCGAAATATAACGATATTGTTACGAATTCGCCTGGACGCACCCAAAGACCTGAAGTCAGTCCGCATAGTACTGTAATGAGCATGCGCGAAACTGATGACGACCCATTGAGAGCGAGACAACGGAACCGCGGACTTCCGCCGGAAATTCAAGATCATTATCTTGCCGA[T/G]TGTTTTGATCCCAAATACACCCTCAAGGAACGAATAGTTTTGATACGAAAGAAACTCTGGGGTGACCCCCCTCAGATTCCCAGTTTTGATAGAGGCAAACCCGACGGTGCTTCACACGTGGAGGGATCTGTATCTATACATGGGGAGGGGTCTGATTCATCTGCCGATGATAAACAAACACAGAATGATATGAGTGGTACAGATGGAACAAAAACCATCTAAT…	701	405	47	Mapped	2	100	0	0	0	<2
c9995	[T/C]	0.0658627	AGGTTTTATATTAAAATTATCCTTAGTATCACTACATGTATATACAACAAGTCATAAACCTGCATTGATTCATAGGATTTTTTTATATCTCATTTAATAACATGTAAATTCAAAAACACATGAAAGAATAGC[A/G]CAGTGTTAGTCTTGTGAATGACATATGACCCTTGTAGTTTCCAGCAGTGTATCAGTCCTGGCTTCCTACAGGCCTGGCCTATCTCGTGGAGGATAAGGCTTGATGAAACGCTTCTTCTTGTTAGGAAACCACTGGTGTTTACTGGTATAAAACATGGCAGCTAGTTCTTGTCTTGTAGGTCCATCATGTCTAAATCTCTCCACAAAATCTCTTTGATGTTCAGTCTTCAACACTGAATCACCCATCTCTAAGTCTGTATCTT…	457	49	49	Mapped	2	101	0	0	0	<2
c13979	[T/C]	0.22366	CTTTTAAATTCTCTTTCATTATTTCATGCACAATTAGCCTAGTATAATGTAGTTCGTAAGTGTTATTGGATAATTCTTTTAACAAACACACAAAGCAAGTTGAAAGAAAGAGGTGTATCAGATTTTGTAACTAACAGGAACTTTACTGTCCCAGTTTACATAGTATAGGGGCATGTTATATTTGGCTTGTCCAGATTCCCATATTTTCTATCACATTGTTTGCATCTTTCTACATCCATCATTTTACGTTAGTGGCCTATGTAATTGGAACACACAGTCAATTGTAATGAGTGGTAAAGAACTAGGAGATACCCTGTGTCCATGCTACAACTGATTACAATGCATATATTGTCAT[T/C]GGCAAGATAAGGACACAACATTAGTTTAACAATGTTTAT…	769	321	132	Mapped	2	102	0	0	0	<2
c12411	[A/G]	0.439002	GATTTTTCTGCTTTTATTGTCATTTACGTATGTGAAGAGAAAAATGCTGCCATTCTAAAATACGGTACAAAATGGTATAAATATATGTTAACAGACATATCCTTGACATAAAAATGCAATATACTTATAACAAATCAACACTCTTTATTCCTAATAATTGAATCCATAATTGAGACCCTAATTCAAATGCAGGAGCCCTACATGTGTATGAGAATCACTTATTCTTTCTTCA[A/G]TATTCAGTATCTTATCTTGGAAATATGCTTCATAGCATAAAATACATGTATTTGGAAAAAAAAGTTTTAGTTGCCATGCAATATTTAATATCTTAACAAAGATAAAATAGATTATCGATTGCTATCCTTCCTTCATCTGATTATCAAACATGTCCTTAAGAA…	676	111	49	Mapped	2	103	0	0.14	0	<2
c17669	[A/C]	0.355823	AGAAACTATGTGAACTAGTCGGAATATGTGCAACGTGATAAAAAAAATTCAGTGATTGTCTCTGAACCATTTTCTGGTCATATGTTTACTTGCAATCAGTTTGGTGCATAGCCACTTTTTTATCCATCCATCATCCATTTTGTGCATTTTATTCATTCAGATATTTATTTACTTTATGAAAAATCACTTGCATAATTCGTTTACATGTATTTGTGTATTTAGTACCACTGAGGGGGTAAAAGTGTTACTTTCTACACTGAGTGTTTACAAGACATCTTTGATCAGACTCAACAGAGCTACAACAAATCATGATT[T/G]TGATGGTATGTACAGTTCAAATTTGATTTCACTCTGTGCATGTTACATTTGTATCCTCCTATCAAAGTTATGTATGAAAT…	585	314	104	Mapped	2	104	0	0.14	0	<2
c7161	[T/G]	0.347505	CATTTACAACTTTATAAAGGCATAAAATATCAGATACTCTGTACTGTCAAAATGTATTTACAGACATCCAAACAATAATGGACTTTATAGAACTGAAGGCGAAATATAGGAACTGTCAACTCTATAGTATATGGGCAACCTATCTTTAACATTAAAATGACCTTGAATATGACCTTCACTGGGTGTTGTTTCTGACCT[A/C]AATTGACCAAGCTGAAAGCTTCATGCAGGAGTGACACACAATAAGAAAGTAATCATCATTAATGCAAATGTCACTACCAGATGGAAGGACAAACAGATGGAGGGACAGACAGACTCCAAACAAAATGATCCCTTGGTGTCACTTTGTAGATTCCAAACAAAATGATCCCTTGGTGTCACTTTGTGTAAAATCATTT…	714	372	66	Mapped	2	105	0.864	0.15	0.894	<2
c4346	[A/C]	0.311567	CACGGTCCCTCTACACATGTGCTCACAGTTACTGAGTTAGTCATTTATAACA[A/C]AACTTTATTAAAATGATACGGAACAGATGTACTTGATATTATGTAACAAGAAAGAGGAAAGCTTTGACAAGCACTGAGCATGGAATCTTCAGATGTATCGGGCAAAATGTTCTCTAATGGACAAAAGACCAAAACAACGTCCACGTACACTACGTCAGGTGTAAACAAATTGAAAATTGACGAAAATATTTCCCATTCAACAGCTCAAGAAGCAAATGTGACTGAACAAGTATCATCTCTCAGTGTAAGTGAGTCAGTGGATGTACCATGTAAACAAGAGGGGAGAAAGGTGAGGGTTCCCACGATGTCAGAGTCAACTCAGGCTACCGATACTGTATCAAT…	660	273	178	Mapped	2	106	0.042	0	0.437	<2
c17662	[A/C]	0.0787037	TGGACCACCATCGCCTTGACCTTGTTGACCTCCAGGACTGTGTGTGACTCTGGGACCAGGGGTCGACAATGGAGGTTTTGGTTTACCATGGCAATGTTCTTTGTATATATTATTGACCGAGGTGAGTTCATCGCGCAGGTTCCGATTGACGACGTCAGCAGTTGCTCTACACTCTTCCTTTCTGAACACTCTACTCATACATAACAAGGCGTTGTCAATGTGCCTGCAAGCTGTTGCCGGGTCAAAGTTATCACCAGGTTTATGACCTTTAAACTCGTCTAGGTCATCTGGAAAATTCTGGAAACATTTGGCGGACTTTAGGTAACAGCAAGTTTGCCTTTCAATTCTGGATTTATAATCTGAAACAGGACAGGATAGCTGTCTCTGAAGCTTCTTTCT…	1067	249	102	Mapped	2	107	0.412	0	0.689	<2
c1298	[A/C]	0.207948	TTGAGTAAATTCGATTGTCATTCATAGACCTGAATCGGCTTTGAATCAACAAAGGCCTCACCCTCGAGTGGTGCATTTCTTTCGATTTGGGTGGACTCTCGCCGGTTTTATTTCGAGAATATTGTCCATCACTTTCGTTGCACCATGGAACAGAAATTTAATCCAGAGACAGCTAGAATATACCATTTTCGGTATATGAGGGAATATCGGGCTATCTGTGTGCTATGGGGATTGCTCTCCATCATTTGGTGTATCCTCAACTTGGTCACCTTCGTCCAGCCCCAGTGGGTCGGAGATTCCCCTGACAGCCCAGGTTTTGGACATTTGGGCGTTTTTCCAGCACTGTTACCCAGATAATGCCCAGGGACGATATGTTTGTTCGGGATCTTTCACGGATTT…	1387	297	55	Mapped	2	108	0	0	0	<2
c3888	[A/T]	0.062037	CAGAGAAGTTGGCAAAATTGACGTGGCAAACGAAGTCATTGACGTTTATTTTCAGGAAAAGTAGTTAATTCAGAAGATCTTATAATACCGATGTGTGTAAGATAAACTAAACTTTCACGAGGTTGCACTTATTCATCCAGTTTCATCAGATTTAGTCAAAAAATGGGTTTGACAATCTCCAACCTCTTCACCAGGCTATTTGGCAAAAAGAATATGAGAATACTGATGGTGGGACTTGATGCTGCAGGAAAGACAACTATTTTGTACAAATTGAAATTAGGAGAAATTGTAACTACAATCCCAACTATAGGTTTCAATGTGGAAACTGTAGAATACAAGAATATCAGCTTCACAGTCTGGGATGTTGGTGGTCAGGATAAAATCCGTCCTCTGTGGAGG…	1704	47	47	Mapped	2	109	0	0	0	>3
c13729	[A/G]	0.498152	GGGATTTCATACTAAACCTAGCATGTGTCGATCCAATTTTGGGTTCATTGGACGACAGTAAGGAGTCAGAAGTTTGTAGTTTACTGTTCTGTGAAGATTCTAGAGGTAGTGGATTTTCATTTGTGCTTGGGACTGACTTATCCAAAGTCTTGTCAATGTCAATGACAATCGGTGACTTAACTGAATCAAGTTCTAATGGTGTCTCAACTTGTACCTTATTTG[T/C]GGATAGACCCACAGAGTGCTCAGATAACGATGATGCTTCAGAATTAGGATGAGAGAAAGTTTTAGTAGGTGCAGTTCTTCCTTCAGAGGGCTCATTGACATTGACATTATGCTGATGAACAAATAGTTTACCCTCGTTTGGACTCTCAACCGATTGTTTCTCATTATTTGTC…	1266	419	19	Mapped	2	110	0.44	0	0.666	>3
c13021	[C/G]	0.340111	GCGAGTAAAGCTAAATAAAATGTCAGCAATACATGACGTCTCTTATTTCAATCCATTACTTTGTCCTTACATTTTAGAATTCACAATCACAAGATGCGCTTTCTTTAAAAGCAAGAAGATTGGAACAGGATCTATACTTGCGGCTTCTACCTTTACTATTACGAGTAATCAGATGGTATGTTATTAGGTATTCAGGATAGGCCTGTGCCCTATCAAAAATGACATATATGGCGGGATTCTTGATGTCATCAACGCATGAGTCATATAATCTGTGGCATCCTCCCTTGATTTCCGGCGGTCTTCTATACGACTTGTGCCCTGTGGTGTAATTTCCAACCAGAACTCTA[C/G]CCCTGAACATCATTCTGTCGCCTTGTCGTAATTGTGAAGTGTAAGAA…	536	345	197	Mapped	2	111	0.176	0	0.298	<2
c15913	[A/G]	0.0868761	GCAATTTTATTCATGAATCAGATTCAGAAAACAAATGAATATAGTATTTGGTAGTAAGGCTAAACAACTGGATTTTCTGAAGCACCTTGTGCTATCATACATGATACACAATAACAATATATACCTGTAAACCCAAGATGATCACTT[T/C]TGGTAACATTTTTACGTACTCAGTTCACCAATTTCCATGGCTTTGTCTTCACATAATAATACATAATAAAGAATAATCATAAAACCCATTCAAGAAGTATATAGGACAAACATTTAATAAGAAACTGGACGCTAGATTGACAAGCTAATTCATGAACCAATCGCCCATACTGTCGGTGACAAGGGCCTGAATCTTCAAATCATTTTCCAATGTTTACATGTACCAGTAAAATTTCATCAAATACATG…	491	199	95	Mapped	2	112	0	0.211	0	<2
c15202	[A/T]	0.122137	TGGTGGTTGACATTTCGTCATGAAATACCCAAAATTGAAATGTTTACACCTATCCTACGTGGTTTGTCAGTCACCTTCGCATACGGGCGATGACAGACATGGCGGTGATACGAACGGTTGAACCTGTTATGTTGAAACGGCAGCGTAGATTACTAAGTAAAGAATGCCGATCGCTTAGTAAATGTACTTAGCCATAGACATCGGGATACTAAAAATTATTCTATAGTGACGGTCAAATGAGTTGAAATTTCGCTGATTTTGTTTCAATACATTCCCAGATGTATTCAAAGAAAATCGGCGAAGTTATAGTTCTAGTTAAGGAGAAATA[A/T]TGATTACTTAGACTATTTACGATTTGATTCGAAATCCAAAATGTATGAATAAGACGTAGAAAAAAG…	434	83	83	Mapped	2	113	0	0	0	>3
c12225	[A/G]	0.280961	AGAGTAAATGTAGTCTTTACTGTACATACTTTCTTTTAAATTCT[T/C]ACATTCTGCATTTCACATCTGTATGAAAAATTTAATGCTAGGTACAAAACCATAATCTTTGCAAAATTACATAATCCTGAGCTTTGTCAAGTTCACATAATTGTAAAAATTTCACACACTGTCATCAAAACTGATTACTTCTTCCTGAGGGCTTGTTTTCCTTCTCCCTTTGCGGGCTTTCCCTTTCCTTTCTGTTTCCTCTTTCTTTCAATGTACTCTTTGAAATCTAAGTGAGAATCTCTGTATAAACCATGATATCTGAGCCTGCCAAATAATCTTTCAATCTGTGGATGGAGTGGGTAGTAGTTAACTACCTCAGGACGTTTGTATCTTGGTTTTTCACTGTACAG…	600	260	142	Mapped	2	114	0.525	0.219	0.744	<2
c9736	[A/G]	0.280961	CTTTGTTTGAAGAGTAAATGTAGTCTTTACTGTACATACTTTCTTTTAAATTCTT[T/C]ACATTCTGCATTTCACATTCTGTATGAAAAATTTAATGCTAGGTACAAAACCATAATCTTTGCAAAATTACATAATCCTGAGCTTTGTCAAGTTCACATAATTGTAAAAAATTTCACACACTGTCATCAAAACTGATTACTTCTTCCTGAGGGCTTGTTTTCCTTCTCCCTTTGCGGGTCTTTCCCTTTCCTTTCTGTTTCCCTCTTTCTTTCAATGTACTCTTTGAAATCTAAGTGAGAATCTCTGTATAAACCATGATATCTGAGCCTGCCAAATAATCTTTCAATCTGTGGATGGAGTGGGTAGTAGTTAACTACCTCAGGACGTTTGTATCTTGG…	631	260	142	Mapped	2	115	0	0	0	<2
c14702	[A/G]	0.384473	AACCTCTACAAAATGTAAAAGGAAAATGTAATCTCTAGATATAATCTTCTTGTAAGAACTCAACATTGTCTGAAGAATATGAAAAGTTTAATGAGTATCTTATTTCTTTCAGCATCAGATTATACGTCAGAATAAATATTAGATTTCAAACCCTGTTCTTCTAATGAGATTGGATTCTTAACCAATCCTTTATGAAAGTCTTGCGTTGTTTTCTAATATGCAACTACATTCTCTGTTGGTAATCAAACAAACTCGCTGTCTTTGATG[A/G]ATTTCGCAGCATTTCAAGGATTTCTTCATTTTAATTTTCGATATGTTTTCAAGTAAAATGAAAGATAAGAAGTTTTTCCCACCGGACTGGGTGTCTTAGAGGAAATTGCAGTAAGTTCTGGGGAAAA…	867	277	161	Mapped	2	116	0.594	0	0.785	<2
c14268	[T/C]	0.13936	CTATTAGTTTTATTCCTCTCCTTAATGTAGCACACATATACATGACTTCAGTCATCTCTAACAAAGTCACAAACATCATTAAATGACTCACAAATTCTCATACAGGTTTGAATTTTGGACAATAAAACTTGCAAGATGATATTTAATATTGTTGAAGGTCTTTTGAATTACATTATTCATGTATCATATATAACCCATAATAATGTCATAAAATGGTATTTTAAATACCACAATGACTTGGAATAAATGTTTTACCTCACACTGACAATAAACATTAACTT[A/G]GTAACTACTCACAGGCATTATATATCCTTAGAAGATGCAGACATATAGTAAATCACAAATTTCACAGAAAACAACTTGAAGAGATTTAGTAGCATACTGCAACAGAAAATGCC…	429	55	55	Mapped	2	117	0	0.028	0	<2
c4713	[T/C]	0.169444	CTTTTTGTTTGATATTTCTCCATTTCTGGTTCTCTTTTTCTTGATTTAAAATAATCTCTTCATCATTACTACTCTCACTTTCCTTATCATCAGAATTTTCCTCTCTTTTCTTACTATATGCACTCTTTTGAGGTTTATATAAATTTGGTGTCACATATTCATTGTCAATAGCTTTTGGTTTTTTACCTTTCGTAGCCCTTGAACTTCGCCTAATGTCAGCAGTAGGAGTTTCCTTCTCTTTTGT[T/C]TTTTTAGGAGTTTCATAAGTTTTTACAGAATCTTTTATTGTATATTCTCCTTTTGACAATTTCTTGCTTTTTGGGTCTGATACTACAATGCTTCCCTTTTTTTCTGCTTTGCTATTAGTGGAGGACTTTGCTGCATTTTTTGTTGCATTT…	813	157	142	Mapped	2	118	0.945	0	1.476	>3
c2172	[C/G]	0.251852	GACCCTCCAGTGAGCACGTCTCCATCCACTCCTAGGTTCCCTTCCTGGACAGCTTTTTATCGGACCGCTATATACAACGGAAATCGCCGATGAAGGTATGTGTCCTTCAACCAGTACCTCCTTATACATTCTGGCTAAGCGATCGGCAGGGTTTCCCACTCTGATGTGTTCCCGACGCACCTCATGATTGGTTAAGTCAGTCACTTTTATTTTACTTTCCGATGAAGCTCGTTCCAAATCTATCTTGACAATTTTTATTTCCGCTTCCGGTCTTACCTTTCTTTTGAAGACAACAAGTTGATACAAAGCCT[C/G]GAAGGTAAGTGATGTGGATATGAAATGGGATTTGCTGTCACTACCGTGTCTGACATGGCCCCACACTGTTTGGTTTGAGTGAT…	546	70	55	Mapped	2	119	0.613	0.075	0.887	<2
c5689	[T/G]	0.35568	TTCTATACAGCTGGCAGCTGGACTTTTATCGGCCACACTTCAATCACTATAAACCTATTATCCACAAATATTTTGTTTACTACACTGGCCTCCGATCAAGGAACATCAAATATTTAACACACGAAAGGTTTGTTAAAGCACTTAAGGAGTAACTCGTTAGGGGGCGCTCAAGCCACAAATGATTTCTCCGTATGTAATGATTTTTCCCTGTCAGCATCTAATCATTGACCACTCTCTTCAATTCAAATCACTTACATTTCATTCTATATTCCAGACATGCAGACTTCTCTCTCTCTCTCTCTCAAAACAATGAGAATACAATATATTTGACGGAATTTGAATACGATTTGTTTATGAAAATTATACATTTAATATAAATTAGAGAAACATGCTGTATCT…	1038	68	68	Mapped	2	120	0	0.081	0	<2
c3557	[A/C]	0.0240296	AGGTGACATTGAAGTTTTAATAAATAAATGCATCAGACAAAAGCATGAAATATTCTGCGCAAACCTTGCCAAAGTATGATAAATGGTGAATACGTCCTCTTGGAATCTCCCTTTGTAGAATTTAGTCCGATAAGATACAACAGCATTAAAACTGTGGCTACTTTTGAGATCAGATGGAGACTGACAGGAGGAAATCTTCTAAATATAGCACTACCTGAAGCCCTCAGAAAGTTGATAAAATCAGTCCCTGAATCTTCAGATTTCCTGGATAACTCTTCTTTATTTTCTCTTAATTCCATTGCTGCTTGTGTCACTTCAGCTTTCATAACATCAGCATAATTTGCTACAAGGTCCTCTTTTTGACTTGCTGACAAACCAGGACAAGATTCTAAAAATGCT…	887	36	36	Mapped	2	121	0	0.081	0	<2
c6391	[T/C]	0.106285	ACAAAAAATTTTATTGCTTTGATTGTGAGTAATGCACACTTGAGCTAGTACTCG[T/C]ATTTACCGACAAAATTATATGGAACATTCATTCATATATCAGTATAACATAAAGAAAAGAACAAACAAATATGAGCTAGCTATTCTAGAATTTTTGTATATATGTGTTAAAATCAACATGAGTAAAATCATTTTATCTTTTATAACTGGTTATACAATGATATGAAATTTGATTTTGTGCTCATAGTTTTCCTTATATAAACATGCATTCATTGTATGACATAACATGAATTCTGTTTTCAAAAGTTTTTATTATTGGTTCTTGATTTACAAAATTGAAAGCTTTACCCTTGGTTAATTTATGTGATTATGATTGAACAAAATATCAATAAGTGAAATAA…	560	36	36	Mapped	2	122	0	0.069	0	<2
c15296	[A/G]	0.206704	TTTTTTATAAAGTCCGTTTTGATGTACGTTATTAAAAAGGTCAAGATCACAAGGTAAAAACTTTTGATAAGTGTAGAAAAGATTTGTCACAAAAGTTACTTGTAAGTTATCAATGCCACATCATTTGTAATACAAAATTATGGCCGATGTAAAAATTTTCATAAAAGTAAGTCAAGTATCACCGTCAAAGTCCAAGGCTGAAAAAAAAATTAGGTATTTAAAGTTAGGTCTTGTCAAAAAGAATGAACAAATGAAATACCATTTGTCCTTCACTTAAAAATTCTAAAGTTTATTGCCAGTATTAAATTTTCATAAGTTTAGATCAAGGTCAAAGTCAAATGGTAAAGAAATTGTTTAATATGGAAGTCTTGTCACAAAGAGTACATGTGCACATGTAAT…	685	260	178	Mapped	2	123	0	0.098	0	<2
c3633	[A/G]	0.461111	CGACACTTCGGTAGCTATTACCACCAGCTACAGGTATGGTACCTTACCCGTTATCACCTAGTACAGGTAAGTACTAGAATTAGAGAAACGACAAAGCCGAATGGCAGGTTAAAACAATTATGAAAGGACTGACAGGCAATGTACAAAACAAGCATTCTGTGTATATTGCTGGCCACTATACAATGTCTCCTACCGGTACTACAATGCACAAATCTTAAAGATACTGACTCAGTCAAAAGTAGGTAAATTATGGCCAAACTCTTCTTTATCCTATCCAAGACAAACTTCAGCCAAATAAGTAAATCAAATGCAGAGACAAATAGAAAAAAAATCCTTTACTGAGCGCCATTAAAGGACTATCTCAGAAGCAGCAAGTCCACTGTGACCAAACTAGAACTT…	767	386	65	Mapped	2	124	0	0	0	<2
c2058	[T/C]	0.178373	CTACTTCATGGCAGGATCAAGCAGGGATGAGGTTTCCAAGTCACCATTTGTTGAGAGACTTTTGAAGAAGGGATA[T/C]GAAGTCCTTTATCTGATAGAACCTGTAGATGAATACTGTATCCAATCACTACCAGAATTTGAAGGCAAAAAATTCCAAAATGTAGCTAAAGAAGGTGTCAAACTTGATGACTCTGAAAAAGCCAAGGAGAAACAGGAAGCTTTGGAGAAAGAATATGAGCCACTTACTAAATGGTTAGGAGATTTAGATGATTTGAAGGAGAAAATAAATAAAGCTACTGTATCACAGAGACTGACCACCTCACCATGTGCTTTGGTAGCCAGCCAGTATGGCTGGTCAGGCAACATGGAAAAGATCATGAAATCTCAAGCTTATGCCA…	753	296	142	Mapped	2	125	0.355	0	0.755	<2
c5173	[T/C]	0.272388	TCTTATCTTCCGGGAAAATGTTCGAGACATAGCATGAGCTTTCTTCTCTCAAAACTCGAATCTAAATCAGAAGTTGATGAAGCGATAAGATCCACAGAGGATGTTGTGCTAGTGTTACGGTTTGGAAGAGAAG[T/C]AGATCATGGGTGTTTACAGCTTGACCACATTCTGTCCAAAGCAGCACCTGAACTGATGAAGATGGCCAGGATACACATTGTAGATGTGGATGCCATACCTGTATATACCAAATACTTTGACATCACACTTATTCCTTCAACTATCTTCTTCTTCAATGCACAGCATATAAAAGTGGACTGGGGCACACCTGACCACACAAAATTTGTTGGAAGTTTTAAAACCAAGCAGTCATTCATTGATGTAGTGGAAACCATATATAG…	810	301	151	Mapped	2	126	0.813	0	1.509	<2
c5537	[T/A]	0.00924214	AACATTGTCTGAAGTTATTTATTAAGCTCACAGGAAGATGTTTAACATTATGTTCCCTAAATTGTACATATCAGAGGAACAATCAGCTAAAATTCAGTAAATTGACCGTGATATACAGTAAAATTAACAGTGATGTAC[A/T]GTGAATTGACAGTGATACAGAGTAAACTGACAGTGATTTACCATGCATTGTTATTTATAGGATATCCTAGTCATAAATCACAAACATTTTTCCATGTTTACTATTGTTTAGGACATCATGTCATATAGCAAGTTATATCCTCTATTTGTACGCCAATAGGATAATATTTAGATGCTGATGATGGAGGCTTATTCATTTATAGATCATCTGATAAAGTATATTATAAGGATGAATGTCATTGACATCGCCCATATTT…	1017	47	47	Mapped	2	127	0.135	0	0	<2
c4598	[A/C]	0.129735	AACAATTCAATGCAGAATTAGTAACTAATTAATAGCAAAAAGCTTGTAAAAGCTTTGAACCCATGCTGCCTCATTTTGGATTTTAAAATATT[T/G]CAGGTTTTGGTGACAATTTAGGTAATTATGGTGAAAATCGGAAATTTAGGATTTGTAGTTAAAATCAGTAAATTTTATGGCGGATTTATGCCCTAAAAACGCGAATTACTGGTTTGCCCTAAGGAAAAAGAGTGTGTAGAAAAGCGAAATCACCACTGTAACTTATGAAGTTAATCTATATGTTAGATGATACTAATGATTCTGAGTGGTAGGTTTTTTTTGTAACTTTTGCATCCTTTTTCAGTTGAATCCTCAAACATGATTGGATGTTTCTTCAGGTCATTGTCCAGGTTACAATATTA…	743	195	46	Mapped	2	128	0	0	0	>3
c13316	[A/G]	0.348794	GGGGGAAAAAACGCGTTAAATTACACGAGAATTTTGGCGCGGTTTTATATTGAACAAAGAAAAACAATCAAAATCTCTAAATTAAGTTGAAAAAATCGGAAACACACTCCACTAATATTATTGTATCCGACTTCTGACACCAATGTTGTGGAGTGCAGAATATAATTCGCATGCACGGTGCAGTGTAGTGCATATAAGAATATGGGTACTCACCAGGCGGGGTGATGAGTTGTAGGACACCGGACACTTGGTTGAAGAGCATCGTCTCCGGCCGGGGTCTGTGTCACAACTGCCAGGTGTACTCAGTTCGGGTAGATTGTTTACAGTGACAACTATTCGTGATCAGGGTCAGATAATTGACCCTTCTAAATAATATAACCTATGAATATAGTCCATATC…	711	183	65	Mapped	2	129	0	0	0	<2
c3497	[T/C]	0.35305	TCTCTTCTTCATCAGAACTTATGTCATCAGCATCACCAAAGAGGTCTCCCATAGTTGCATCTGCATTATCATCAGAGCCACTTCCACT[T/C]TTTTGTTGTTTCTTCTTTCTACGTCCAATATCTGAATCACTACCACTGGCACTGTGGGGTGTTCCACTTCTGGATCTACTGCGTCTTGGACTTCCTGATCTGCTTCGAGACCTTGACCTTGGGCTTCTCGAGCCACTTCTTGATCTCTGTGGAGTTCCTGACCTACTTCTTGACCTTCTAGGACTTCCTGATCCACTTCTTGACCTTGCAGGACTTCCTGATCCACTCCTTGACCCTGCAGGTGTTCCTGATCTACTTCTTGACTTTGGACTACCAGACCTGCTTCTTGGACTACCCGATCGACTT…	434	360	104	Mapped	3	1	0	0	0	>3
c14220	[A/G]	0.285178	GAGGGTATTTTTCTTTACACTACAATTCAAAAAGGTCATATTACATTATTTGAATTCATATACATTACAGTCTGT[T/C]GCAATTGTAGAAATGAAATGAAAAGATAGAAATGAAATGATAGAGTCCGTTATAAGTAATTGATGCACTTCCATAGACATTTTTCAAAAGTCCCTCTGTATCCACTTCTTGTTAGATCTGATTAATATCAGGTACAGGTAAGGACTTAGCAATTTTGATCCGAAAGGAGGGGGGAGCGTTCCATTCGACGTGAAACTTTGTTTACTATATCTTCGGCAAAGGGGAAGGGGGTAAGTTAAGGCAACATTTTATTTCACAGTTATGTGAAGTGAGAATTATGTTTACATTGACAAGAGAAAGAAACCTATATTGCTTTTCA…	842	323	49	Mapped	3	2	0.469	0	0	<2
c81885	[A/G]	0.0878004	TAGCTCTGGTCATGTTCCAATGCAAATTGACTCAAAAATTGGGTTTCTGTGGTCCTGGAACTTTATGTCATCTAAAAGATGGCGATCTCAGAACACGGGGGATGAACATTTCCAGGACAAAATGCTGGCAGATTTTAGGAACTTTTGCTCTAATCAAGGAGGCAGACTTAAAGATTTTTGGAACGATTATAAACTGGACAATGTG[A/G]TTTAACTTCATAATCAATTGCCTGCTTTAAAGAATACAGACAAGTAAGAAAAAGGATTGTAGTGATTCTTCCAATATTTTGTGCTAAAATTTTTCATCAATATGGCTGTCCATAAAATTATGGAAGCTCGAATCTGATAGACACTTATATTTTTTAAAATTATTGATTCAGACAATGTTTGCTGGCAGT…	420	231	83	Mapped	3	3	0.105	0	0.786	2>LOD<3
c13085	[A/G]	0.250936	GAAATGTTTTAATAGAAACAGATCTGCACTGGTTGATAACACACTTCTACAATCCAATAATTTACATGTTATCAAATAAATTAAGTCA[T/C]CAGTCTCTCTCAAACGCACCATGCATCTTAATTAAACATAAAGGACCAACATGAACAAATAATTGAGCTAACCAGTGTTTTATTTTGTTTTCAGTACATACTTTCAATCCAGTATTGAGAACAAAAATATCAGTATTTTCTATAACAAGATATGAAGAAACACGAATGATGTAATACAACATGAAATCTCAAGGTCATAGGGGAAAATTAACATTCAAATGTCAAGGTCGCTGACACCTCAGGTAAAATCAAATATCAATTTTCTCTAGTTCTGATTTTCCCCATTGGACAGAACGAGTAGGTGGA…	499	277	68	Mapped	3	4	0.803	0	1.124	<2
c4244	[A/G]	0.243993	ATAATTCAAAATGTCTGCGCCCTTCAGACATATTTCGAAAGGGTTCAGGGCAAGTCTGCAGGTCCTACAGAAAATATCTCTTGCAGTGCCTAGCCATGGGACTAGGACTTTTCCAAAATGTACTGCACAGTTTCCATGCAGAGCATTCAGTGGTCTATCCAAAGTAGATATTAGATCAGCCATGCAGAGTTCCCATGCCCCTTCCACTCAGTATGAGCAGGGTATCACTTCACTTATGCAGAAACTGTCATTGTTAGGTGTATCATCAACATCTGTAGTACCAACAAGATCAAAAGTTAGATTCAGCAGAAAAAGGGGGAAACCCAAAATGTGTGAAAGCTGTGATAGGCCGATTTTACCGTCTTGATTGGGGTGTATGGATTCGAACTAAATCTGGAA…	1092	266	88	Mapped	3	5	0.015	0	0	<2
c941	[T/G]	0.163586	AAACATGGACATCTTTAATACATTTTA[A/C]TACATGTGTATCTTTAAATGAAACAAAATGGTCCAACTTTTGTATTAGCATACCCTGAAAAAGTTTGGAAGTGAACACAGCGAAGAAGCTACACTATGGTACCACTGCATTTTATTTTATTTCTGGGAATACAGCTTTCACACATATTAAGATGGTACATGGTGTGTAGGAATGTTCAAAGTAAGATACTGAAGCTCTTTACTTGCAACAGAATTGAGCTGTACTGGACTTGACCCTGATGATGACCTTTCCATCTTGTGCATGTTGATTTTTAGTGCCGCCTATCACCGTACGGATGATATCTATCATGGCCCCGCCCCCTGTTGCCATGGTAATCTCTGTACTGCTGTCTGTCAAAACCCTGTCC…	762	324	82	Mapped	3	6	3.349	0.322	6.694	<2
c77905	[T/C]	0.184466	AATGACATTTTATTAGATCTATGGAGTACAGTATGTCACTTTACATTGGTTATCCTATGATGAAAATTTGTTAGATTACAAGACAACACTCGAGACAAATGGTCAA[T/C]TAATGAATGAACAGATAAGATTATCAATGCTCTGAACATTATACATGATAAGTAGATTTTGTGGAACAATGATGATAAAACTTGATATTTGCTGAGAGATGATTCTAACTTATTACAGGTAAATGAATACATGAAAATATGCACACAAAATGATTTGTAATTCTCATGCACAAATTCTATGTCTACTTTGATCAGGAATTGCCCATTCTTACAAGTCATACTGTTTGATGGAAAAGATAATAAGAAATGAAGGAAAAACT	371	282	67	Mapped	3	7	0	0	0	<2
c80	[A/G]	0.358878	TCCTCCTCCAGGGTGTGAAAAGTTAAATAAAACAAATAATATCGAAGGAATTCAGGGTAATTTATGGTCTGAAACTATCAGAAACGAAGACGACCTCGATTCGATGTCTACTCCAAGGGTTCTAGCCTTGGCGGAAAGGGCGTGGCACCATTCGAAATGGGAGGACGAACCCGATATTCTGAAACGTCACAGATCACGCGACCAGGAATGGTATCAGTTCGCAAATACACTGGGATATAAGGAACTGCTCAAACTAGATGAAATGGGATATAAATATCGTATCCCTCTACCAGGAGCAATGATAAAGGGTAACAAGATGCACGTAAACACAGC[A/G]TTCCCAGGACTAAAGGTGGAATACAGCACAGATAACATGAACACGTGGCAAGTTGCTGACG…	810	299	117	Mapped	3	8	0	0	0	<2
c14209	[A/G]	0.321627	ATCCCTCCAGTGGTCTGTA[T/C]GGGTTGTGTACTGTCAGATGATAATGTAACTTGTCCATCAATAACAGCTCAAAGCTGAGTATCGTGTTGGCATACACCTCCCTATCACCTTTAAGATTTCCTACAAACTGTCCTATTGATACATTGAATTCCTCTACTTTACAGGCTAGATATACACATGTCAACATTATATCCTTTGGATGGTAGTCCATTGCTGAATTGTTGATGTAGAATCTCTTGAAGTAACACAGTGCAGTACCCAGTACATATCTTGGCATAGGTGGTTGGAAACTATTACAGAACTCTTTCAGTACATATTCAAAATGCCTGCATATCATCCGCTCCTCGGTAAACGACAGACATTTAACTTGTTTCTCTTCCTCCGTCAAACTGCCA…	561	131	131	Mapped	3	9	0.211	0	0.426	>3
c242	[A/G]	0.0844156	AACTGAGCCTTTATTGTAAAATAAAAAAATCATTGTAAAATCGTCATATTAGTACAAAGGATTTAAATACAAAAACTCTCAACAAAGCACATATTGCATAGAATGACTAGAATCTTTTTTATAGAAGATGATATATACGATTCATTTTACAAAATTCGTTCAAAATACTGTCATTTTTATATACAAATGTCCATTTAGTGACATAGTAATATAATTCGTTGTTTGAGAAACATTAATACTGTTAAAAAAAAAATGCAAATAAAAGTCATTTGCATTTCGTCAAAGTTTCAGAATAAATCACCTTGAATTTTGTGGGATTAAAGTTGCATCAAAAGATCGGAATAAAAACATGAAAAAAACATCAGTTGCATATCATAAAGTGAGTATCAGTTGAAAAAA…	978	241	117	Mapped	3	10	0	0	0	<2
c12560	[A/C]	0.30566	GCTTTGAACGTTTGATCTTCACGTTCTTCACTGATGATGTTCGAGTGTCATCCGCAAAGAAAAAGGAGAAAAGATAAATAAGACGAAGTATTTTTAACTTGAGAGCAAATTATTTTCTAAATTTTAAGTTCAAGTGAGGAATGAGCGATTGGCGTCCCTTTCTATATGGAGGATTTGCGTCAATTGCAGCAGAATTTGGAACTTTCCCCATTGATACAACTAAAACCCGCCTTCAAGTACAAGGACAGCAGTTTGATGTACGTCTAGCACAAATCAAATACCGTGG[A/C]ATGGTCCATGCCTTATATAGGATATTACGTGAAGAAGGCTACTTAGCTTTGTACTCAGGGATAGCACCAGCTTTACTGAGACAAGCAACCTACGGTACTATAAAAATA…	779	31	16	Mapped	3	11	0	0	0	<2
c12777	[T/C]	0	TTTAAAGTCAACCCATTTTTTTTAAGTAATTTTATATGCTTTTATTTTTCATGCACATTGCTTATCCCTTAAATATAGCTGAAGATTGGTTCATAAATATGTTTAAAGCTGAACTGAATGCAAAGAAAGTAATTTATGTCATCTTTTATTTTTCCTTAGCCCAGCTATAAGAAGGTCAGTTTGCGAGCTAGAGATTTATCAGCTTGAGCTTGAAAGTGGGTCAAACCATACACAATATCGTAATAATACTTCAAAATCAACATTTCATGCATTTTATTATATGTCACATTAATTTGCTCACAAAACATGTACATACCAATAGCCTTTGTAGTTTACTGAAAAGAAATTGAAATGGACTTTGCAGGATACAAGGTATATTTG[T/C]GATATTGTGTATG…	659	48	19	Mapped	3	12	0	0	0	<2
c3098	[T/C]	0.186691	TGGATCATCTCATTTTTTTTATTATTGAATATCACAGATAAATACACAAAAATAAACAATGGTACAAGAGACAAGTATTAAATGCTGTAAGCTTCAAGGTCAGCTATACAGCATAATAAAGTCACCAGTAAAGTGCAAAGCTGGAAGTCTAAATTTGAGATTACTTTAAAATTTGTTTATTGTGTCTAAAAAGCAGAAAATTCTGCATGTAGACCTTCACTTGTAACATTCCCTTAAACTCTGCACACAAAAGTTTGCTGCAGCATCTGAATATAAGAAGAAAACTCCATTTTGCTCTCTCTGAAAGAGATCTTAAGTGGCAGTTCTGTTTGGATAACGTTGCGAGGTTGAATGGCAGTATGATGATGAATGATTTATGACGAATGATGCGACTCAGTA…	893	50	36	Mapped	3	13	0	0	0	<2
c76787	[T/C]	0.376155	AAGTTCCAACAAGTATTATTGACATTTTGTACATATAATGAGAGTCTATTCTTTGTCAGATGGCTTGGTGACTTGTTTGGAACCTCTCAGACGTCCTGTACGACGGGCAGCAATCAAACCAACCTTTCTACCAGCAGAAGTATCTCTCCTGACTGTGGAAGCTTTACCAATATGCTGATGGTTACCTCCTCCATGAGGATGCTCAACAGGATTCATGGCGACACCACGGACTTTAGGCCAGCAGTTCCTCTTGACCTTATATTTAAAGTATGCACGTCCTGCCTTCAGCATAGGCTTATCTATACGACCTCCACCTGCTACAATACCAACCATAGCTCTGTTGGCTGATGGAATCACTTTTTTAGACCCAGATGGCAGTTTGACCCTTGTTTTTT[A/G…	490	267	47	Mapped	3	14	0	0	0	<2
c3804	[A/G]	0.222736	GGAAATAATAGTTTAATTTGTCACTTGCACATGATTTGTAGATGAGCATTATGTGTAAATGAATGTCACCTGACGCTGTTCTGATTTCATTATGAAGAT[A/G]AAGCAAAATGAATTATGTTATCTTGACTGTATGTGGATAAACTCTTAGTTGGCAATTTCTATGCAGTCATTAAGTTCAGGCAAACATTACATGTATGTAACAATGTCAGTTTATTTTTCAATATGAGAAATGTAAAAAAGTTTGTAAAACAATGATATCAAGTCTTTTCATCTGCTCTTTCCTGTTTTTTGGTCCTGCCGCTCCTTTTGCTGCTCAAGAAACTTTTTGAATGATTGGTATTCTTTCTGTTCTTCTTCATCCTCCTCTTGAGGCGTTCTGAACTCCTCTTCAATGT…	953	218	114	Mapped	3	15	0.727	0	1.458	<2
c2277	[A/G]	0.3	ACTTCATGACAAAGTAGCAGTCCGCTCCCTTCTTCTCACACACCATTTTACGATGCCATCGTCTCCGTCGTACAAGATCCATTGTGTGCTCTTTAGCATGGAACTTCATGTTGAATAGCGGAGCATACTCCCAGCCCTCTGCTGCAGCCTCTATCTTCTTGGCCTTCCTTCTCTTTTGTTTTTCCCGTTTAGCATCTTCTACCAATTTCCTGGTTCTAACCCATCTTCGTCTACGACACATATGGTATCTTTTCTCCACTGGACCATATCCTCCCATAGTGGCCTCCACACAGTATTCCCAACCTTCTTCATCAACAGCTCTGGACAAGTCTATCTGCCATTCGTCCTCCCAAGTCCAGCCTGCTGGTAGGTCAGTCTCATCCTTAGAGGGTAACTCAT…	1105	300	104	Mapped	3	16	1.685	0	3.387	<2
c2148	[T/C]	0.422862	TCTGTTGTTTAATTTCAATTCATAAACAAGAATATCAGATATCAATTTTTGTAGTTTCATACATTCATTTGTTATATGTACACATATAAAGCTTCAAAAAGGTGGATTTACGAAATTTATTTTACAGTTCTAGTCTGTAAATTTATAAATGTGTTCAAAAGAAAATATTAAAGCAATTACATGTAAGCACTATCCATAAACTACATATATCTTTTGACTCAGCATATAGATCCACACCTCTCTTCGTTACTGTACCAGCCTCGATCTCAGAACGAGGTCTGTTTACTGTCGTCCAGCAATCGCCGGTAGGTTTTGAAAATCTTTACAAAATGATCATTTTCGAATCCGTCCAATTCCTGTCGGAAATCTTTGGCATAAATATACTCCGCCTCCGGAAGC…	852	79	65	Mapped	3	17	0.29	0	0.618	<2
c12768	[T/C]	0.307621	AAACGTCACACACAGACTCCTATGTGTCGAGGATGTACCAAATTTGAAATTGAGGTCTAAGGTCAAAGGTTTTCGTGCGCAAATGTCTTGGACGATCCCCGCAGCTTTGAATCAAAAGATCAGGGTCATGGGACTTACTTTTCCAGGTCGAAGGGGGAATAGCGTTTGGGCCGTCTGTCCGTTCTTCTGTCTGTAACTCCATCCCGCGTAAAGACTAAGGATGAACTGATTGCTGCAAACTCATCATGTTTAAAAGTGACATTCAATATTTAACTTAATCTTTTATTTTTTTTAACTTAAGTTTTTGAATACTTTGAGGGTTTATCAGTTTATAGCATAGAGTGATGAAGATATCGGTGTTAAATGGACGATAAAGTCAGTTGTCTATTTACAAAATGT…	823	340	36	Mapped	3	18	0.011	0	0	>3
c15953	[T/C]	0.0898148	GTGAATTTCGAGCTATTCTAACAGTTCTGGAATCACAAAGTAATAGTTTAGTCATATGTAAGAATAAACTAACCCTGGTGTTGCTGTGATGACTTCTCATGAAACAATACTGCTTAAACATGCTGACACTGAGTTCTGATAACAAAGCATGAGGTACATATTGTGTAATTAGCTATTTAGCAATTACAGTGTTTCATAAACACATCGTATTTATATGTTCAACGTACTACACACAAAAATTATTTTATTAGTCTTTGCAATACCTATTTTAGTGTTTGCAGCAAGCAT[A/G]ATGTTTCATTATAGTTTTTATGTGGCCTGCAAAGCAAGGGTGACATACAGGGATCACTTTGTCCAGCATCTGTCCGTCTGTCCTTCTATCTGGTAGTCGCACTTTC…	491	245	124	Mapped	3	19	2.408	0.59	3.307	>3
c13473	[A/G]	0.382625	TTGACCTCCAGTATCTCCTTTTCAAGATATCTCATAGGATTATTGTTGTTTCTCTTCAGGTGTCTGGATTTTAAATCACTTTACCACTTTTCTCGCATGGTATATATTACTTATCTGAACATGCTCTACATAAGTAGTTTCCCTACATAAATCACAGAGCAAATTTTGCACTAAAGATTCTCTTGGCTCAAGTTTTCATTGTACACTTACTCCTGAACCATCAAAGACAATGTTTTTA[T/C]ACCAGTGTATTTCAGTTTTTGGTCTTATCACTTAAAGATCCTCTTCTCTCCTAAGTATTCTTTATCACCTCATAAAAATGTCTGTGTTTCTAAAACTAGAGTTATCCTTAATGCTGTCGTTATGGGTTTTGTATTCCATGATAGTGTTAGGAGGTA…	562	557	49	Mapped	3	20	1.133	0	3.306	<2
c13890	[A/G]	0.318854	TCAACAACTTTATTATATATTCATTTAATTCCTAAATAAAATTCTAACATGAAAATAGACGTACACATTTTGGCAGTCTGTATCAACAGTCTACACACAAAACAGGTACAC[A/G]TTACTTGGCATCAAGTTTGTGATAATTAGACAAGAAAAGAGGGTGTGTTTGTAAAAACTGATGCGATGGGAAAAAAACCCACCAATTTTTTTCCTGTAGCGCCAAACATTTAGGTCAAGGTAACAATATTTGATATTAAAAGAAAGGTTTTGTCATAGGGAATGCACTTATGAATTATGAAAGCCCTATCACTATGCACGTCTGGTGAATTAACTTGGTTTGCAGTCGTCCACGAGATAGATCTGGCTTAGCTGGATCTTCCTTTTTCTTACTCATAAGTTAT…	432	323	115	Mapped	3	21	0.168	0	0.325	<2
c15382	[T/C]	0.0850277	AGTTGCTTTTTCATTTTCATTGCAGGATTTTATCTGACTGTACCTCTCCTTTGTCTGTACCGGGCAAATTTGTACCTAAGTACATCATGGATTTGCATCAGCCAATCAGAATTCCGTTTACATGACAGGTATAATTTGC[A/G]CTGATGGATTGCGCGGTTACATTTAGCTACCATGGTTTTACCTATTGAATCACAATGTTACATCATTGCTGATCCATACTGATATTTAACGTATAGAGAAAAACGAATAAAAAAATCAAATGATTTATTCGCGCGCGCAGGTCGTAACATTTGAGCGTGACCTCAAAATTCTTCACATCTTTTTAAGATATATTAGAAGTCCAGAAAACGAATAATCGTTTCGTTTCGCAACAAAAAAAATTAGCAACTGTTTTC…	420	46	46	Mapped	3	22	0	0	0	<2
c17714	[T/C]	0.445471	ATGTACACATGTCTAAAAATTTCTTGATGACGACTTCGTCGGCACTTCGCGCCGACTACGTCCCTTAGTATCTTGATGACAACTTCGTCTGCGTCATCTAGAAATA[T/C]TAAAGTATCTAAGTTCAGAAAAGGAGTTTCTTTATCAGATATACTAGCTTTATGAAGTACATGTATCAATACTGAATGAAAATGAAATCTTTGTATTTGTCAAAATCATGATTTAATTTAGCAATTAAGAACGTCATCGAGATAATTCCAGGTATTTTAAAAGATTAGGTTTTTATGTCTCCTTGTCTTTCTATGAACTATTTCGAAAATTTTACGGCATAATACTATTCTACAACAAAGTGTGCACACTTTGTTCACATAGGAATACACACAACCTGCCAAAAACTT…	422	417	36	Mapped	3	23	0	0	0	<2
c39	[T/C]	0.256007	CATGATGTGAACCATTTTATTGATCTATAATATAACATTTCATTAAGCAACATATCAAATGTTACCCATCAACAAAAATAATACATACTTGTTTACAAAGGACAAATGTACATGTAGTAAGTGAGCTCTGTCGTGTAATGGTACCAATCATCATTGCTTTTTCTCAATTCCAGTCAAAATATTTTTT[A/G]TGCAAGAATAAAACTGCACCCATCATGCTGATGTCTTGATATTCAAAAAGGAAGTTATTAAAGCACTCTTATGCAGTGGCTTAACATAGTCAATTTTTTGTAGAAACATGAAACAATGTTAGAATAATTTTGTTGGTGGTGACACACTACAATGGTGAGGAAGAAAAAAAAAGAATGACAATGAATAAATTACAATGCGACATGATC…	688	328	41	Mapped	3	24	0	0	0	<2
c13653	[A/G]	0.34658	TTTGGTGTCTTTTCCAAACGACTGTTTCGCTTTCAGCTTATCTCGCTCTAAATCTTCCAACACTTTTTCAACGTCTTTTACTGATTTCACTCCTGTTATGATTTTATCACCCTCCACTATCGTTATATTGTTACTTTGATTGATCATATCTAGCGTTCTATTTGAGTCAGATCCATTATGAGGGGGAATGTGGACATTTCCTCCATGAGACACGTGCTGTCGATCTTCTATGAAGACAAAATGGATTATCAATGCGGCTGCCGTTGCAGCAAGTCCTAAAAGAACAATGCCTAGAAATACACAACCACAGGTCTGTCGATTCCGGCGTCTCCGTTCTGGTTCCGTCAAATACTTATTCGACGAAGTAGATAGTTTATAAGGCGGCGGAGAACCGTTTTT…	780	340	173	Mapped	3	25	0	0	0	>3
c13775	[T/C]	0.413124	TTTAAGAGAATATTTACTGATTGGAATGTATCCCCAAGCACGCTGGTATTGGTTTCTTCTGGGGTGTCGTAAATTTGAGCATTCTCTGATTCGTTCCCTACTGACATGTACACTTCAACATCCGCTTCCGGTGATTGTGATCCAGAATTAATAGCCGAAACCAAATCAGAAACTTTTCTATTCGGAGATTTTTTCTCTTTCTGATATTTGTACCTTTGAATTGACATTGGAAGTATTCTTTCCGTTCTCGTCAAGGTGACTGAATTTTTGAATCAAATTTTGCACACTTAAATTCTTAGGCAAAGTAACTTGATCTTTATTCTCGTTTACGTCTTTATTCTCCGTTGCGCATTTCTCCTTTTTGTCTGTTTTACACGAGTCTTCTTTTTCTTCATTTTC…	1205	380	47	Mapped	3	26	0	0	0	>3
c15313	[A/C]	0.198706	AAAACTGTGTAAAAGCTACAATGTATAACAAAAGTGGCATGATTAAAGCTTAGAGTGATTAACACCACCATGTACATGTAGTTTGAGGCAAATAATAAAACGTGGTAACATGTCTTGTAGCAAAGATGATATACCATGTATATTGTGCCTACAGAGTATAACAAAATGGTGACCATAACTACATGTGTATTGGCAAATGGTAAATGAAT[T/G]TCCATTTCAAGTTCTGATTTCAATTCTTACATACACATCTGCAAGAGCCAATGGGAAAACTTGGATCATCAGCTTTAAAATATTGTTTGTGAATTACTTTTGACAAATGCTAAAGCACAGAAAGAGGAAAAGCCGCAATGAAATTGTGAAAATGGAGTAAAAAAGGAAGTTTGGAAATGCATGAA…	547	293	173	Mapped	3	27	0	0	0	<2
c14291	[T/C]	0.475	AAAATCTTGTCCGGACCATAACTTTTTAACGCACATGGATTTGAACAATTTCTTTTAGAATTTTTGCCCAGGACCTTAGGGTGTGTCATGACCTTAATCCAAGGTCTTATCTGCAGAGTTAGGGCCAAAGTGTATGAGGATAGTAAATCTTGTGCGGGGTCCATAACTTTTACTTTTTAACGCGTGAATGGATTTGAACAATATTTCACATAATTGTTGCCAGAGAC[T/C]TCAAAATGTGTCATGATCTTGAACCAAGGTCATATCTTCAAGGTTAAGGTCACAGTGCATAGGGATAGTAAAATCTTGTACGGAGCATAACATTTAAGCCCGTGCATGGATTTTAATAATATGTCACAGATTTATTGCCCAGGACGTTATTGTGTATTATGACCTTG…	775	248	105	Mapped	3	28	0	0	1.15	<2
c1254	[A/G]	0.18854	GATATTATATATTTTTGCTTATGAAGGTTTCAAGTACACAGGAAAGTTTTTACAAATCCACTCTTTGCTTCTGTAAATCACTTTACATATGGTCATTACTCAAGTTCACCAGAAATTTACATTTTAACAATAAGGTATATATACATATGTACATAGTAATGAATTACCTTTTCAAGTTTGATGGACCAGAACAAGAGAGAAACTCTACATGTGGAGATAGAAAAAAAAAGATAATTTAAAGCCTTCAAGTGGGCGTACAGATTACTCGACTTGACCTTAATTTGTCATTTCCTATGACGTGTCTATGAATTTTTCAAAAAAAAATTTCCAAATTTAGCTTTTTATAACCTTTACATAACAGGTTTTATTTTTACTGAATTTAATCACAAGGCTTTTTTT…	1308	231	83	Mapped	3	29	1.808	0	1.573	<2
c18226	[T/C]	0.483364	TTTGAACAGATGCTTAATACGGCGAATTATCTAGTAAGAGAAACGGTTCATTCATTCTGTATTTTGAATGGAAAACAGCTAGTGCATAAAACTTACATACATGTACATGTAAAAAAGCATTTAGGAGAAGGATTAGT[A/G]GATACAAATTAGAGTACAACACACATATATACGTTCCCCAATTTGCGTACTATAGTTTGACTGCAATGATGATATGGTATTGTGATAAGAATTTTAAGGGGAGAATATTGTCATTTTCACTTATTTCCCCAGAGCTGGGACTAAATCACCAGAATATCGGGGCCATAAAGATTACGGAGACGGACGTGGTAATCTCTTTAAATAAAAGGGGTATAACTATCGTACATAATTGGTGATAATTGATTGCTGTTGATGAT…	414	387	65	Mapped	3	30	1.106	1.825	1.77	>3
c20302	[T/A]	0.147222	AACGCTCCAGCTTTGCTCGTTTAATTTGCTGACGAAGCATTTGTTGTCTTCGAGCCAGAAGTAACTGACGTAGGGATGGGCTAAGCTTATTATTTGTCTTGAGTGCAATTTTGGGACTGGCATCATCTGACAGATTTTGCGAATCTTTTATGTTCTGGATAATTCTAGGAGATTTTTATGCCTTGACTGATTGTAGTATTTCTAGATTTCATTGTGATATCAGTTTGTCTACTTGGTCTTTGCTGA[A/T]TGCCTCCAACATTAGACAATTCAGAGAATTGTTTGTCAGCAATTTGACTCAGCAATCTTTCCTTTTTACTAGACAAACTAAAATCTCTATGATATGAATATTCCTTTTTAAAGGAAGGTGTGTCTATAGATAAAGTTGTTGTGACCGG…	511	276	170	Mapped	3	31	1.889	2.476	2.442	>3
c1052	[G/C]	0.439002	GGAACTTTTATTTACATATCATATTCTTCTAAGTGATATTGTCATTTAAACAATATATCATAATTTTCGAAATAATGCAATATAGCACTTACTGGCTTGCTACAAATTATGACAATGAATCGATTGAATAATATATGAATGAACAGATTTATGTGACAAGTTGTTTCTAATGAAGCACTTTTTCCCTTTATTTAGAATAAATTATCCAAAGTTGTTACCATGAAAAGTAGTACGTAAAAACAAATGCCAATATATTTTACAAGTCAGCAATTTAGAGGTAATATGATTTTCAATTCTCCAACCCACATCCTCTCCTCTCCCCCACCCAACCAAAAATTGTAAAATCATTCATAAATCTGAACACTTGGGTACATATACCCGTAAACACATATATGACCT…	1336	317	164	Mapped	3	32	0.806	1.07	0	>3
c15756	[A/G]	0.0573013	ATGAAAAGGTTCATGAACATCAGTTATTATCTGAACTAAAACCTGTTTCCTCTCCTTCTACAACATTATTTACAGAGTTATCTGGATTAAGAGACACTTTCACCTTCTTTCCTGCAGAATAACCGCCAAGTTCATTACACATCTTTTCGTCTGTTTCATAGGGGCACTTTCCTAATGATTCATCAGATGAAGCATCTGACACATTGCTCGAGTCTAAATTTTCGCACTTTGACATACCACTAGTAATTTTTCACTATCCATATGTTCTCACTAATTCTCTTGAGTTGTAAGTCGTCCAAATTTTCTGCAGCCATCTGAACATCCTTCACACTGACAAGTCCACTCATGATTTGGTGACAGGCATACAACTTAAGAGCCGGCTGGATATCTTTCA[A/G]…	520	47	47	Mapped	3	33	0	0	0	<2
c1214	[A/G]	0.189815	CTTGCTCCAGGAACTGTACCTTCTCGGACAGGTTCATTTCATATACATCCTTGTCCAATATCATCTCTTTCAGCTCTGTTATTTTTGCTCAGCCTCTGATAGTCGCCTTCTGGTCTCATTTTCAGTGCCAACGGCCTTCTCGAGCATGTCTCTTGTAGAAATTTCATTGCTTTCTAGATCGTTGATTGTGTCTTCGGCCAGTTTTAATTTCTCTTTCAT[T/C]TGCCTCTCTGAAGTCTGGGAACAGTTCAATCTGTCTTGAAGGTTTTCGCAAATGTCCGACATCTCACTCAGCCGAGAATGGAACGATTCATCGCCAGCCTCATTTTGAAGCAAACTGGTCTCGTGCAGCCTCGTATTGAGCAAGGAATTTTCCTCGCGGAGTGCAGTTACCTCTC…	872	46	46	Mapped	3	34	0	0	0	<2
c488	[T/G]	0.441231	AATCTACTCCAGAAACAAAAGCATGAAATAATATAAATACCACGTGATTTTTTTTTAAATTCAGACATTGTGAGAATCGAACTTACATATAGTTCGAGTTATTCCCCTTGCAATATGATTCAATTGCGCTACAAAGTCAACAGAGAAATAAACAGTGAAATGGATTATGTAAACAAACAAAATATACATGGTTTGTCGTAGTGTCAACATTAAATAATACTGTCTCCTTTAAATTTGTGTACGAAATTTTATATAGATATGCGCTAGTGCAAGGCTATAAAGCGTCACAAAAATATTCATTCGTATAAAAACCCCCGAGTCTCTTACATAAGATTCTCGTAACCCTCGGTTCTTCAAATAATTCCATCAGCAGTGTGCAGATAATTACTTCTGTACACA…	696	387	66	Mapped	3	35	0	0	0	<2
c3102	[A/G]	0.363216	AATGACAGCTTTTACTTCAAATGAAATGTCATTTGATATCATCACCATTCTAAAGCTGAAAGATTTTGTTCAAGATTACTGT[T/C]ACATCAAGATAAGGTCTGTAAATTATACATTTTCATGGCTCGTGATTTGAAACATATTTCTTTGTTATAATATATCTGATAACAATCTATGAGAAACTTCACAAAAATAAATAATATAATATGTATAAATGTATAACTAAAGGTCAATTGACTCATTAGATCAAAGTATTACTTAACATTGCCATGAGTCAATCATTTAACTAGTATGACGCAACGTGCAAGTAAATACATGTGTTTTATATATACTAATCTAGTGTTCTAAATGCTTTTAGCATATTTCACTATTTCCATTTTACTTTTTTTTG	392	399	154	Mapped	3	36	2.233	3.111	0	>3
c2565	[T/G]	0.438078	AAATTTTCTTGTCTAATAATTTTTGATCAATTTCCTCTGATCATTTATTAAGATACTTAATACATTTTTACAGCATAATTTATTTTTCACTGGATATGAAAGGACAAATAAAAGCTCTTTAAGATGTGACATTACAAAATAAAATTTTCATTACAACATAATACTAAAGAAAGACGATCCGACTCTGAGGCTGGATAGCTAGCTTTTAGGTTTCTTCACCTAAACGACATACATGCTTAAACTTTACACTTATGTCAATATGACAAAACAAGTAGATTGCGGCAAAAAAAGTAAATGCCCAGGTAAGTCGGGGAGTTTGTAAAGCAAAGCGCAGTAAAGCATCAATATACAATTTGTCTGTTGAGTATCCATTGGTTTTGTGTAGTGATTTTACTTCTA…	1448	456	46	Mapped	3	37	0	0	0	<2
c13975	[A/T]	0.411275	TTGGGAGGGATATCTTAATGAAAAATATTCAACTTCTCAATATCTAACAGACACGTGATTTCAATACAACAATACATAGAATTTATTTAAAAGAATGCACACAATATGGTCATAGATTGATACAACATCATAATGAAATGACAATAAATGAAATGATATCATGATGCCATTACTATTCTCAAGAGTTCCTCAATGTGGGACCAGGGGAGGTAACTCTTCTTTCAAAACTTATCAGCTTTCATTACATGATGCTCCTAAATTCTTATGAAACAAGGATAAAAGGTTTCTTATTTCAAATGTTGTGGCTGGGCCATACAGCCTGATGGCGTTTAACGTGTCACATGATCACGATCAACAAAAGTAGAATTCTTCTGGATATTGATAGAGCTTAGAAGTTTC…	776	383	55	Mapped	3	38	3.962	8.354	0	>3
c4272	[A/G]	0.384972	TTTTTTTTGCGAAGCACTTTATATTTCAACCTGAATTTATCATATGAAAATGACAAGAATAGTTTGTAGAATGGCTAATGTATGATGAGATGTCCATTTCCCTGATCACGAACTAACATACATAGAGGCACATACATGTACATGTATGTAACAACAAATGAAATGAAAATGTATATGACGTGGTGCACTATGGCTTAAAATTGGTCTGTTTAATTAAAGCAGTGATTTTAAAGCATATTTCGATAAAGCAAACGGAGGTACTGGAATAGTTCCGAAATTTTAGCACTCCAAAATCATTTGTAATCAGTTCATTGGTATACAATGTAGTAACATTTCCTCACAGAAAAAATTCTAGTAGTCCAAAAGTCCTGCAATCTGGCAAAACTTGATTCTGTATAA…	929	264	93	Mapped	3	39	0.427	0.845	0	<2
c4596	[A/G]	0.232902	AAATTTAATTAGTAATATATACATGTACATATGCATAATGAATATTCTAATAAATTAGTTAATGACTTGAAATAAAAGAACAGGATATTAAAGTTGATAAAACACACCTTTCCAGATTTCTCAGATATGGTTTAACATACACAAGTAACTACATGTAGAATCTATGTAGTAATTAAAACCTGGGTAATCAAAGCGTTCGTTTAAACTATAGGCTTTGAACATATAACTTGTATTCGGACGGACTTTGTCTTCTGTACGTGTAAATATAATCGACAGACCAAAGGACAGAAGTACCGATCTATAGTTGAAAGCTTTTGGAAGGAGAGCATAATTTTGCAGGCTTTCATTTACAAGTGA[A/G]AAGTGAGATCCATTTGAAATTCTCTCAACAATACTGA…	511	337	107	Mapped	3	40	0.428	0.836	0	>3
c5411	[T/C]	0.26525	GTTTAGCAATGAACATAGCTTATACTGGTTGTTCTCATTCAGAACACTGTAATAAATTTGCAATGTGCAATAAAAACAAAACTAATCTCCAAGCGTCACACGTACTAATCTGTCATAATATAAAGTGGAAAATTAGCGTAACGTAAATGGAACTCTGTGGAGTTTGAAACAAAACTTGACATAACGGACCTTTTGTGAACTGATCTGCTAGCTGAATACAATATGATAGGTTGGATAAGCTTGGCTATCGTGGAATATAATGTACATGTTGGGGGCAGATGGGTTGTCTGATGCAGAATCGTACGTCTCATAATTTTTCCCCCCAGATTTCTGGGGTAACACCGTCATACCACCATGTCCTGGACAAGCCTCTCCGACCAAAACCTGAGCAGAAAACAT…	877	344	107	Mapped	3	41	0	0	0	<2
c5490	[T/G]	0.435185	ATTTTGAATATAATAACAAGGTAGCTGATAATGTGCATTGCACTACAATGTCTTGTAATCCAGTTACTAAAGAAATCCTTCAACTGCCATAGTAAATATTCCATGATGATGTACATCAAAGTTTAAGAACATGTTGAATGAAGCACAACACATACAAATGGAACAAACAGAAGTATGAACTTGTCTCAGAAGCTGTACTTATCAGCTGCCATATCAATCTCACTTCAGAGTCTCTTTTCTCTGCCAATACTGAGAGTTTAACAAACAATGAAACGATGAATAAAATGAACACATGAGTAAAACAAATCAGTCTGAGTCTTCTGTTTTCATTTTCTTATGTTTCTTTTCTTTTTCTTCTTCTTTTCCTGTGATTCCTCCTCTTCCTCCTGTTTAATTTGT…	1239	256	197	Mapped	3	42	5.13	10.359	0	>3
c1723	[T/A]	0.448244	TCCATAAATCTATGAAGCTGAAGAAGACTTCACTTTTATTGACTAATCCATAAAGTAACAAGAAATAACAATAATAAAAAAAAATCTACATGCACTGATTTTTACAATTCTAGCTCAGTCGAAAAACTGGATTTATTTCGGCTCTCTTTTAAGACTGTCGGAGTTTCTTCGACAAACTCTTTTTGGGGTTGGAACCAGCGCATGAAGGGCGGGATAACTATGACTTCCGAGGTCTCATGTTCATACTGGCTGCACAAATAATATTATAATAATTAACAATTTCTTGCAAAATTTATGTTGACCTCTTCTCTTTATTTTTTAAAGAAAAAATTGGGAAATACATGAGATTATTTTGAAAATGAGATCATTTTGCAAATGTTTCCATTGTCCTCAGAGAAC…	1438	367	117	Mapped	3	43	0	0	0	<2
c1311	[A/G]	0.166359	AGTTTATAACATTCTTGCACAAATTAACGTATTTGATTGGCTGGATAAAATCACGTGATATGTATATATTGGTGAGATTTATTGTTCTGATACAATATTTAAGGTGTATGGCATATTTGAGTTATAATTTAATAGAATAATCTATTTTTATAAAGCATATATTTTAACACAATATGGATGTAATTTTTCAGAATGAGCCGTGAATGTTCGATGTTTATTGAGACATATTAACTATGTTGTGACGTCAATTGTAAATTTAAGGGTCAAGGTCACATAAAGATATTGTATCTTGGCAGTGAGGGGTAACACTATTTATTAGTGTTGCTCGTGTACCTTGACCTTTTG[A/G]TCTTGTAAATCTCATTCAGTGTTATAGTTACACCCACGCACATGTCAGT…	829	107	46	Mapped	3	44	0	0	0	<2
c8710	[T/C]	0.166667	TCGTAGTTTCCTTAAAGCAGTCTTTTGACTTAATTTTTTCAGAAAATGATTAATTTAGAGATGATAATATTCTTTTCCAAAGAAAATAATAATCAGTAGTTAGTAGCATTTTATTTTCTTTTTTAAAACAAGGAAAGTCCTTAAATCTAGGTTGGTTTTTTTATTATCTTTTTCTATAATTTTGTGGTTGAAACATGGATATTTTTAGATAATGATAGAAGATAATGACCATGAATCCTAGTTTTGGCCCTGTTTTGAAAATATTTCACTTTCATGTGCCAATTTAGGAA[T/C]TGATACTATGAAAGGTTCTGTAACAATTGATACATTTATGTTTCTCAAATATCACTGAATATGTTATTTACTCATTTCTCAGATATCACTAGATATGTTATTTA…	635	201	58	Mapped	3	45	0	0	0	<2
c20367	[T/C]	0	TAAAACAAAATGTTAAAATTTCATGCTTGAACATTCAGTACTGCATATATGTCTACACTGAAGTATGAAATAAGATATTAGCTTTTGTGTCATTTTCTAAAGGAAATTAAGTATTTTGGGACATTCAAAT[A/G]CAAATTTTATACAACTTACTTGTACCCGTACAAATTTCTGAACTTTGGAGGAACATGTAGAAAGCAAATTTCACAAAATACACTCTCAACTTTATAATGCAAATTTAAAAAGTGGCAATGCTAAGGTTTTTCCTTAGACATTGAAAAATATGAAAATAAAATGATTTTAAAATACATTCCTCAACTTCTGGGTGATATTGATATGAA	342	36	36	Mapped	3	46	0	0	0	<2
c9212	[T/C]	0.269871	AAAAAGCGTGTACGATCGATGTTGATGGGTAGTTTAGGTGA[A/G]GACTACGTTTGGGATCTACATTCATTTTGCCATGAAAAAGCGGATAAGAGTAAACGTATTGCATTTGCTTGGGTGTGCGTCAATACTTTTTATCCTTTTTCAATTTTTCCGTTACGATAAGGATCGATTGTATGTTTATTGGCTCAAGGCAAAGAGACAGATTAGTGACGACCAACTGCTTATTGTTGCAGACAGGGCGATTCAGAATTCAGAGAAAATTAACGAAGTAGGAAAGACAAAGAATCCTGCGTCTAAAGCCAATCAAAAATGTAAGAAATTCTCAGTTTGTCGGGTAGAGTGTGTGTTGTGGATGGAAAGTGACACAGTTTGGACACACTTCAACAGTTGAAGGA…	474	179	150	Mapped	3	47	0	0	0	<2
c6146	[A/C]	0.128466	TTTTTAGACATTTGCCATTCATTTTCCCCCTTTTTGTCGAAATTCTGTCACATTCATTGCAACGGTTCTGTGTCGGATTTTCAGATCTTCCATCAAAGCGCCTAAAACTTGACCAGATTCGTGTTC[A/C]TCAAGCAAAACATCATCAAAAATAGAGTCAAGCTCTCTTAAAGACATCAGTTGGTCTACTTCATCATCCACATCTATCACATCATCCTCATCGTCTTGGTCCGCATCGTCTCCATTTTGTCGTCAATGGCATGACCATCACCAGCCTCACAGCCGGTACTCGGTATGTCCGTATCACCATGTACAACATTTATGAGTGATCCATATCCAAGCCATTCGACAATCGCTGATGATTTCTGTCTCTTCTTCGAAGAAACATCATAACCATT…	440	85	85	Mapped	3	48	0	0	0	<2
c4599	[T/C]	0.175	CCGATGGCGTGTTGAAAGTGGAGCACCGCCATGATAAAGACAAACCTCCCTTTGAACGTTTAGTGTTCCAGAGCGTCGTCTGTTCATTTCACTAACATTCAAAAGGGAATGGATAGTGAAACCAATGATAAAATGTCTGAGCTGATTGATGATGCTAATATGGAAACAGAGTTAGGCTTGATAATCCCAGATGGTGAAGGTGGTGGGATGATTCAACAAAGCAGTACCGTAGTTGTTGAGAGTGAAGGTTGTAAGATGGAAGTCATCAGCTTTCAAACTGAGCAGACAGAGGGAAACAATTTGACAAGTGAGGGAAACAATTTGACAAGTGAGGGAAGCAATTTGACAAGTGAGGGAAAAGACCTGACAAGTGAGGAAAAAGATCAAACAGTTGAGAAA…	770	216	65	Mapped	3	49	0	3.159	0	<2
c15398	[T/C]	0.368762	TGCATTGGTACATGTAATATCTATCTTATCGGGATCCTGCCAGGATGTATCAGTCGATGTAGGTAATAACCTACACATCGTGTATATATACACATAATTTGGCAGAGATTCAAGGAATGTTAGCGCACAGGAATCGAACAGTCAGCAGGATTGTACGTCTTGTATTACTATGCCAACGATATGGTAACCAGTGATACCTTAATTGGAGACACCCTCTT[T/C]CTTTACGGAGATGCAGAATGACATCTCGACATGCACCAAACCTGATGTCTGTTCTTGTTATCTAAATCGTCATCAATGATTTCCCGGTAAATATCACAGTTTTTCTAAGCTCATTGAAATATTCCGAATTTTCCCCTCAATGGAGTTTCCAAGAGACTGAGTCACCCAAAGAGTTT…	456	379	71	Mapped	3	50	2.576	1.668	0.592	<2
c22991	[T/G]	0.124769	AAAAGATTTAATGAGTTTATAATCATGTTTACACAATACAACTGATCTTTGATCATACCTAAGTAACAGCCTTACTATGTATCTTTCATCTCTTCC[T/G]CCAGCTCATAAAGCACCAATAATGTTTAATAAATAGACAATGTATGATAATGCTTGGTTTAATCAACTTGAATCTACCTTGTCTTAATTATGCTTGGTTTTATCAAGAAGATATGTGATAAAGTGACAAAGCATGGAACAACTTGTGAAAATAAAATACCTTTGCAACATTGGACACAGACTATTTTTTAATTTCTTAGTTTTAAAAGTATGAGGAATACTCCACTTTGCTTTTTTTCCAATCACTACAAACGAAATACATCATTTTAAAATTGTTTCTAAATTTCTTAGACATTTTC…	497	270	164	Mapped	3	51	0	0	0	>3
c12764	[A/T]	0.356747	AGGACGGGAAGAGAGAGGAAATTCCCAGAACTCTGTATGATAAAGCTCCGAGGGACGACGAAAGCCCTGTCGCTAATGGACATGGATCAGAGGACATAGGAGGGAGCGGAAGTTTGTGTACCCTTTCCATTACATCTAAGGAATCGCAGGAACTGGACAACTTTGAGGTCGATGAAAACTTCAACCTTCCAATATCAATAGCTTCAACGATTTTGCTTGTGTATATAATGCTGGG[A/T]GCAATCATGTATTGGTTCTGGGAGCAGTGGTCATTTATGGAATCGTTCTACTTTGTCTTTATATCCGTTAGCACCATCGGCTTCGGTGACATCGTGCCGGACAAGCAGTCTTACTTCATTATATCTTCTATCTATCTGTTTATCGGGTTGTCTCTTGTA…	667	328	55	Mapped	3	52	0.934	1.704	0	<2
c17096	[A/G]	0.313309	AATAAAAGCAATATGTACACGATAAATATAAAACTGTAACAGTCCAGTTGTCTACTTCTTCTTTTTTCCTTCTTTCCCTTTTTCCCTTCTTTCCTTTCTTCTTCTTACTATATGGACCCGAATCCCTTTCTAACCATAACCCCTCTCCACCAGGATTGCAACCGTATAGCATTTTTCAGTTCAATGGCCTCCTGGTCTGCCTTACGTCTGGCCTTCTCTTTCTCTATCCTGTCTTCAACTACAACTTGCTCATATTCCTTGTACAACTTTGTAAGTTCTTGGAGCCTATCAAGATCTTTAGCTTTTGAGGCTTTGAGGACATCTAGTTCATGTTGTTTGGCTTCCACATCTTTTTCATATTTCTCCATCCAAATATCCACCTTCTTTTCTAACTCCTCT…	603	328	115	Mapped	3	53	3.291	6.755	0	<2
c6631	[A/G]	0.149723	TTTTAACTTAATTAATGGAATATTGTGAATTGCTTGTATCTCGATCTAGCTATTACAGTTTGATGGCACTATAATAGCTTGATCTGAAGTTATCCCCAGCCTGGTTAGGACCCGTTGTTTTCCACTTAATGAGTCCACTGGACCCACTGAGTCAA[T/C]ATTCAACATGAACCAGTGTTGCTGTTTTGGAGTCGTGATCGGAAGCTTGACTCGTGAAAATGTGTCGATCTGACTTGCACCTTCCCAATGACTGAATCAGGGGATCGAATTTCCTCTACATACGTTTCAACTTCGAGAATGTTTCTCATAACTTTCAAAACTCTGAATAGATTGGGTACGCCGAAGTTTGATATCTAAGATGACTGTTTTCTCGGTTAATCTGTTAATCCTTACTTTGT…	490	267	161	Mapped	3	54	0	0	0	>3
c318	[T/C]	0.119224	TGAAAGGTACTGGCTGATTGTTACGTAATATAATGATAGTTATCCAGAGGGAATTGAGGCTCCAGTAAAAGCCACAGCCTTAAAACAGCTAGGTTGGCTATACCACACCACAGAGCAGCTAGGAGACAAAAACTCCCGTGAGGGACTAGCCGTATACTATCTCAAGGAGTCGCTTGACGCAGATAACGGAAACGGACAAACCTGGTACTTACTCGGCAGATGTTTTGCAACACTTGGTAAAGTCCATGATGCCTTTGTATCATATCGTAACTCCATTGACAAATCAGAGGCCAGTGCTGATACATGGTGTTCCATAGGCGTGCTGTACCAGCAGCAGAATCAGCCTATGGATGCACTGCAGGCTTATATATGTGCTGTTCAGTTGGATAAATCTCATAC…	786	49	49	Mapped	3	55	0	2.252	0	<2
c17696	[A/G]	0.0960821	ACTTTACTGTAGATATCTGTGTCTGGACAGTAGAACAGGTAATGACATTCATTCATTTCCTTCTTACATTCTGGTAATTTCCACTCTGTCGGCCATAATGACAATGACAGACAGACAACCGTGAGGACTCGAAATGACATCCATACCGAAAAAACGATAGAAGTCAGTGTCACTACGTTTGTCATTTAATTGTAAACTGTTCCCCACATGCGAGAAATCTCATATATTTTGAAATACTTTCATACTTTAACATCAACCTGCTGTCGTTGAGTCGAGGGTAATACCTACAAGTATTAGCTTTTTCAAAAAGCTAGCCGTCAGTTAGCTTTATAGTTATGTATGTGTTTCATTTAACCTTTTTTTGAACTAATGTACTAGTGCAATGAGTTAGTTATGAGC…	879	343	83	Mapped	3	56	1.52	2.252	0	>3
c2961	[T/C]	0.430684	AGCAACTGAATGGTGTATCAGTGTATGTAGTAATACAGTTAGC[A/G]TAGGGGATTAGCATAAGGCTACTGCCGTACATCAGTGGGCTCTAAAAACATTGTAAATAGATTGAAAATGCATAAAAGTTATCAGTCAATACTACCGACTCACAATAAATTGCTTCAAAAGCGATGGGACTCAAAATACTACAATGAACATCGACAAAAGGTCTACACAGCAGCTCCAATGGTGGACACTAGAGCCCCACCAACATACATGCATCTTCATCTTAAATTAAAGAAACTGCAGCTTGAAGAAGAAAGATTAGCTACTATAGAAAGAGACAACAGAATTCTTTTGGAAAAAATGTACTTACATCATGAGAACACGTGGACGAGTAGACAACAGAAATAATTATG…	768	380	47	Mapped	3	57	1.033	0.157	0	<2
c15730	[T/C]	0.174677	CTAGCTCCAGAAGGAATTTCTTAATTACTAGTCAGATGTTTAAGATATTGATGATCAAAGTAACATAAAATTTAAGTAAGATAATGACTGAATCAACCCAAGAATATAACAATGAAGACTAAAGTAATAACGTGATAAATGTGGAAAGCAAGCAAAGCTAAAGCTATAGGTGCTCTAAAGTGCCACACAATAAGGCTAATGACACATCTAAAGGATTAGTGTATTGGTAGTGCAGATATCATTTAGAACAGTCCTGATGGGACAAATACTCACACAGCATAAACTTTTGTCACCAAATTCATTCAAAACACAAGGAACACTTACATTATTTACACTTAATTTAAGTACTTAAAGTT[A/G]TAGACTAACCATAGGATTTGCCATCATTTAATCATAAG…	766	204	36	Mapped	3	58	4.68	8.93	1.033	<2
c5230	[T/C]	0.119224	TGCTTCCTCCCCTGGCAAAGCCCCATGGTTTCCTGGGGAATGTTGCTGAGTGGAAGCCTGGGAATGCATTATTCCTGTTTTTCCCATGGGATGTTGCGAGGTAGGGCCAATAGAGCCTTGGCGTGACGTCAGCTCTGCAGGAATTGGTAAGGCGAATGCTTCGTCTATACTAGGTAAAGTTCTAGGTTTATTTTGCAAATGTTGTACTGCTACACTTTCCAAATGCTGCTG[T/C]AGAAATTTGATCTTTGTTGCCAAACTAGAGTTAATTCCCCCTTTATTCCTTGTTGCCTTTTACATAACATGCGAGTGCGTCTTTAGGTTGATTACAGCTTTCATACAATACACCCAGATCAGTCCACGCGGCAGTATGAGATTTATCCAACTGAACAGCACAT…	713	49	49	Mapped	3	59	0	0	0	<2
c14128	[T/C]	0.127087	TTGTTCTTTACGATT[A/G]ACATTGGACATAGACGATATATGGCTTATAGAATCGATTGATATTGGTATTTCTGTCCTTTACTAATTTTCAACTTTTCTTGAAACTTATTACATGTTTCCATTGAAATAAATCCGATAAAATAACAATGCTAAAATAAATGTTCTATATTTTGTCATAGTATATCATTTTACGCAAAAAAATATATAATAATGATGCATATTCATTACATTACATTTCCAATATAAGGTCTGCTCATGAAATCTATTTCTCTGTAGTAGTGGAAAATGAAATAGCAAAATGTTTGCTACAGGTTAATATGACTAGAAACTATTCGTAGAACGTATTCACTCGCCAATAGTTTCGTTTCTTGCAACTCAAGGGTTTTTCCTCTGACCTT…	955	156	49	Mapped	3	60	0	0	0	<2
c17637	[A/G]	0.112754	TCTAAGGCTCTTGCACGGGTGAGCAGTTCCCAGTGGGCAGGACCTGTTGTCATATTAAATGCCCCAGGATATACCAATAGCTTGCAGTCTTGATTGGCATATATCTGTGCAAGTTCTGCAAAGCGTATGTCATAGCAGATTCCTATTCCTATTTTACAATATGGTGTATCAAATGTTGTGAAACTGTTCCCAGGGTTCAGGGTCTCAGACTCCTGGAAGCGGATTTTTCCAGGAACATCAATGTCAAATAAGTGGACCTTTCTGTGTTTTGCAACAAG[A/G]TTACCATCAGGATTGAAGACACAGCATGTGTTATACAATTTTCCCTCTGACTCTTCCGGTATTGAACCCCCTATCAAGAAAACACTATTCTCCTTTG	380	327	85	Mapped	3	61	0.652	1.553	0	<2
c7426	[A/C]	0.187615	TTCTTCTTCTTCTTGTCTTTGGATGGTGAGGGGTGTTCCTTTGTAGGAGATCCTTCTTTACTACTTCTATCCTCCAGTGTTTCACCACCGCTAGCACTGTCTGTGGACTTCAGTGTGTCAGATTTGGAAGGGGAGCCAGGCTTATCATCTCCATTTACTTTATGATCTCTGGCCCAACGGTCAGACTTTGACCGCTCAAAGTTCTTGGCTTTTATTTCATCTATCAATTCAGGGCTTTTGGGTGGCCCTCGCGAGGATTCAGATCGTTTTACATT[A/C]GTGGTAATTGGTGGTCTCTCAGACTCATTATACTTATCAAGTATATTGTTTTCCAAATGGGAATCAAATATATCATCTACATTTGTTTCCCTTGATGGTCGTTTAGACCGATGCTTTGA…	574	280	132	Mapped	3	62	0	0	0	>3
c13914	[T/C]	0.380556	ATTCTGGTTTGATGAAGAATGAGGGATAATTCTGGTTTATATGAGCAGTGAGAAAATCTCTCACATTTTGTCACGTAAAGAGAATTCAGTACAACTCATATGAAATGTTAATTTAATGAGATTTCTTTTGAAAGTATGAGAGAATCTTTACC[A/G]TACTTCATCACAGGCCAAAATAATCCATGAAGAATTTGAAATGGCCACATGCATTAAACAAGATAAGAATTTTATACAATATTTCTTGGGTAAAGTTTTCATGCTAGTTAATGCATGCTGCCACTGCTAATCATGTTAAAATGTGAAGATTTTGTTGTAGTATCACAAAAATGGCCATTACTTTTGAATGGTAAGTGATAAGGTTTTCATATTTCACATGTGAAATTTCTTGTGAC	393	416	46	Mapped	3	63	0.486	0.87	0	<2
c12666	[T/C]	0.32902	TTTCATTCAAAAATTTATTAGAATGGCAGAAATAATGCAGGTTTACATAATTCTCAAAACACTATAGCTTGATTCTGACTTTGAAGCGATTATTGCCCCTAACCACAGTGGCTTCTAACTCCTCATTTTCCTGTAGGGCATGGAAGACATCTTTGGTAGATTTTATCTTGACACCGTTAATTTCCACTATGATGTCCATTGGCACCAGTCCTGCATTATAGGCAGGTGATCCCACATAAAGTCTTTGAATAAGTATTCCATGTTCAATATTTTGTGGAAAATTTAGGCACTCGATCTTGAAATTCTTCTATTATGCTGGGAGTAAGTGTCAACATGGCCACTCCTAAATATCTCTGCTGACGTGGAGAAAATAAACTTTTGGACTCAGCTCTTCTCTTT…	1360	410	93	Mapped	3	64	0.231	0.436	0	<2
c6036	[A/G]	0.490741	TGTTTATATCAACAAATTATGTCACATATCAAGATGGACAGTGATACAATACAGTAAGAGAAAATTCAGATTTATCAAAATTTCAAATTATTATGATGCACCAAGTGAAATCTAAGGCTGTACATAAAAATTCTTAAAACAACAATTGATGCACAGTACAAAATACATCTGTATTTATAAAACTGTAAGTTAATAAGCTAAAAAGATTGAATTTCTTGAATATTACCATGAGAGAGAAAGCAAATGCAGAATTGTTTACAAATAATAAATCGTCTGGAATGTAACCTGTATATGTAATCACTGAAAATATCTGAGTATAGAAAAAAATTGCCCAAAAATGTGACTTTTGCACATTTTTTTCCACCTATCATGTTTTTACCCTAAAGTTGCTTTTTTATC…	698	99	36	Mapped	3	65	0	1.491	0	<2
c89432	[A/T]	0.148148	TAGATCTGGGTCGTGAGTACAGGTATCATTCTATATTTGCCTGTCCAATTCTACGACAGCAGAGCACAGACAT[A/T]AACCCTCCAATGCGATTAATTTGTGGACATGTCATTTCTAGGGACGCATTAACAAAACTTTCTAATGGAAACAAAGTCAAATGTCCTTACTGTCCAATGGAACAACTGCCCTCTGAAGCAAAGCAGGTGTATTTCTGAGATCTGTAATATTTTATCGTGGAAAGCAATCCAGTTGTATAACCATACCAAGTCAAATACCCAACCGTCAGGGATAAGCAGAAGCCTTTTGACAGAATGATACATTATATGGTTCTACATGTGTAAATGTACAATGAAAAATAATTACGTTACTTCATTTGTATTGTTCACATCATTTTCATC…	491	364	114	Mapped	3	66	1.188	0.027	1.136	<2
c15915	[T/A]	0.184843	ACATTTTTTCATGTATACACTGCTATGAAGTTGCACTCTCTGTTGTGTTTTTCTTGAAGCGTATTGAATTGTTCAAACCCTCTCTGTTTCTTGCAATCTCTATGGCTAAGAACTGAGTTTTGTAAGACAAACATGTATTTTCTTCAGAGTAACCTCCACTGCTATCAAGGCGAAGAAGGGTTCCAAAGTTAAAATCTTCTATTCTTTGCTCATACTGTTTGCAGAAATTTCTCCATTTAGTTTTGCTTTCCTCTGATTTTA[A/T]ATCTTCTTCTTTTATGACATCCAGTTTTAAGTCAGGAAATTCTTCTCGGAAATGAGTATAGATATCATCATCAATTTTAGTTAGCTTCAATAGCGTAGGATCCACTGAGCTTATCAAATTGTAATACGTTTCT…	558	218	114	Mapped	3	67	0.431	0.042	0	2>LOD<3
c12861	[A/G]	0.192237	TCAATACTTTATGCCATTCCAACATACATGTACATGAAGTCGAAGCCTAATACATGTAATTGAATATTCTGAAGTTGTTACTTTGGTAATGAAACTCTTCTCTATTTGATTATATAGGTTTTCATTTTTCAACCTATCTTGTCATGACTGGCCTCTCCTCTGATTGGCTGAAGTACTATCACCTTTTATTGGATGCCTTAATGGAATGTGTGCTATATCTGTATAAATATTAGTCACTGTTCATATGATGCCACAGAATGTAATGAATCCGCACAAGACTTTATCAAGGATACTATATGACCTTTATCATTCTGTAAGGTCATACAGACAATCACATCCATATGAATAAGATGCAGATTTCCTTACAGGTAGACCTACAGAAACATGTCCTCAAAATAT…	1216	184	65	Mapped	3	68	0.012	0.042	0	<2
c15898	[A/G]	0.153704	CAATTAGCTTTCAGAAATGGCGTCGAGTGCGAGTACAGGTGTAGAGACAACTACAACAATCCCTCCAACTAATCCAACCCTGAAACAAAGAATTGACGATTTTCTAACCTTTCTATATAATGGCGAGGAAGGAACTGTACTCGGAAGAACAGCGATCAGTTGGGG[T/C]CAGATTGGGCTGTTTTACCTAATATATTACTCCTGCCTTGCTGGTTTCTTTGCCGCCATGTTGGCTGTATTCTATCAGACGCTAGACTGGAACTTCCCAAGGTTACAAGGACCAGACACACTTTTGAAACAAAACCCAGGTATGGGGGTTCCGTCCACTACCTGATGTAGGAACAACTCTTGTCAGGTTTGTGAAAGCCGACGCCTCTACATACTCTCCATACACTGAC…	562	47	47	Mapped	3	69	0.088	0.478	0	<2
c128	[T/G]	0.196296	TTTTTTAATTCATATGAACTCAGTTTTCACATCAGTGTACAACGTTTTCAATTTGGTTTCAACAAGTCGTCAAACTGTGCTATGGATCGTTCACATATCAATCCAGCAAATGCACATAAACTTGCAATAAAAAAATGTGTACTGCTTTTTGAAATACGTGTTCGTCTTCAATTTTTTCATATGTTCAATAACATTAACAGATCGGAATTTCTTGTTACCAACTACAATCAGCAAAGGACATGTTATCGTTGGATATACAACACCACTTGTTACTAAATTCAGAGATGCTCTCAGCTCTGTACATACGGGACATGTCATTCTTCCACTTAAAATCTTGTCTGTCGTTATCAAATTGTGGAAGGATCCGACAGCTATTGCTGGTAACAGCACACATGGTAT…	791	339	178	Mapped	3	70	0.02	0.478	0	>3
c1440	[A/T]	0.40538	CGATAGTTTCTTCCTTTATTCCCTTATTATAATTAAAAAGATTATAAAACAAAATTTCATTGAACATATTCATTTTAATTTATAAATAAGCATGTAATTGAGAGGTTTATAGAGCTGAATGCAATTGGCATCCGAAAACATCAAATTCAAACAATCTTCTTTCTGCAACCAAAATGTATCGTAGAACACCTCTGTTTGGAATGCATACTGTTTTTGTGCTGGCAAAATGTGCCTCCTGAATAAAGTCCGTGGCGCTTTTCCATTTTGTTTCACAGTTAAACCCATGCTGAATTTTTCTTTGCATCGACTAGAATCATATTTCAACGTCACTGACATGTAAATAGAATATAGTCCTGCCAAACCAATTTCAATTTGATTTCTGAAAGTTCTGAATACAGA…	653	361	95	Mapped	3	71	0.785	0.61	0	<2
c16591	[T/C]	0.248148	AAAAAAGTACAATTGAAATATTGTGTGATTTTGACGAATGGTGCTATCAAATTTATTTAAAATATGGAGGAAATTGATATAGATCATTATCATCAGAGGTGTGAACGTGAAAGTGTTTACTTGTGTACATGTACAATTACATAACTTTCTGAAGCACGCAATTTCCATGGATATCATTTGTTGTACCTGCCTGCAAACCGTAACACTTGGTAAACACGATAAATCAAATGTCATTTATATGGGAAACTTATGAAAGGTAATGTCATTGAAAACTGGAACCCCTACCTACCCTCATCAGTTGTCTTTCATATCATCATGATA[T/C]TGTTGTAAAACTTCTGTTTCATACACTGTTGTTTTGTTATGTTTTATAGTACAATATAATATGGCAACCATAT…	937	204	36	Mapped	3	72	0.516	0.43	2.029	>3
c4912	[T/A]	0.0942699	AAACTTTTACCCGCCTTTCTTCCACAGGATCCTCATCTTTTTCATTGTCCCACACGGAAAAATAAGTTTTCTAGTTCCATCACAGAGTTCCTGGATTCCTGAATACCCACCACTGAAACCAATGATACAAAAGTAAGATCCCGGACACGACTTACGGACACATACTTCATTAGTAACAGAGGTCACCTCCCCGGGAAGTCTCCACCACAAATGTACAGACCTAGCAGCATCCGGATGACAACAGTTTCC[A/T]TTCTCACAGGCATTTCCATCCATTTTTCCCGTATAATCCATACAGTTAAGGCGATAAACTGTGATGCCATATACATGTACTACGTAGCCTACGCTAGGTGTACATC	360	326	132	Mapped	3	73	1.306	0.254	2.027	>3
c4840	[A/C]	0.100926	ACTTTTTTGTAAGCCTAAATTTGTCTGTAGAGGATTGTAAATTGGAAACCCTGTGTATCTGTTGATACCTCTACATATCAAATGAATGGGAGGGTTTGGCACATAAAAATACATTCTTCTAAAGCACTACTTCACATACGTCATCGTTGTTTTAAGCATACATGTACATGTGTACGTTAGAAGCACAAATCATCAAATGGAGATTCAGAATCTGATAAAAGCTCCTAGAGGAAGTTAAAAGTCGGTTTTTATATCTCTTTTGAAATGGGAAGCCAATTTCTTTACGAAATTTCATGGGGTTTCTTTTCCTTCAAGAATCCCTTGGCGATATTTTAGCAAAACCATCATCTTCTGATCCTTGACATGATCTTGGCAGACAGGACCATATCAATTAATTTC…	798	204	36	Mapped	3	74	0	0	0	<2
c15894	[A/G]	0.126852	TAGACTACATATGGTCATATCTGCACCAGATGAATGTACAGGTACGGACTAGTGAGCTTGAGGACCTATTGGAGAG[A/G]CTCCCCATCCTGTACCAGCAGGTGCTCAGTGGTGTAGGTGCAACCATCGAGAAGAGGTGGAAGTTTGTGGCCTATTCAGGCACCTCAGCACCTTCCATAGGCTTATCATGAGTCCTTAGCACTGAAACAGATTAACTGTCAAAGAAGCATTTTATAAAAACATGGGAGGTTAAAACTTACAACTTGAACCCATCTGAAAAAGTTTGGAACATTTTGTAAATACAATATCTTATTCTTATCATTGTCATCATCATCATTGCCATCTATACATCTCATCACTATTAAATCATTATGTTGATGTTGTTTTTAGCACAGGAC…	696	280	132	Mapped	3	75	1.049	0	2.139	>3
c3918	[T/G]	0.257407	TTGTTCAACTTCATTTCTTGCGTTAGATGGTCTGCTTGCTATATTCGAAACGGCACTACCACCACTTGAACCAGATGGTCTTAAACCAACCATTGACCTAGAACGGATAGCGTTAAGCTCCCTTCTATCGAGTTGTCCACCTCGTATCAGACGAGCGATCTCTGGGAGCACTATTGGCCCAGGTCCAGCTTGTTCTACACCAGCTGTGACTCCTCTCATACCAAGTCTCCGTAATCTAGGATCGAGCATTGAGCGGGGTAGGCCTGGAAGACCTTGAAATCGCGTGGGAAGGCGTGGATCCATAGGAGAACCTGGTGGAAATCTAGGGAAACCACGAGGAAATAATTCTGTCAAAGGCATTCGAGGAACTTGCGACTGACCGGCGATTACGTCTTCTGG…	793	201	36	Mapped	3	76	0	0	0	<2
c13843	[A/C]	0.303977	AAAGATAATCTTTATTGCACTTTTCAAATTTATAACAAAAATACAGTAACATACATGTTCATGTATTAACTTAATCTCCTTTTCTTTCAAAATACTTCAAAAATGAATTGAAGTTCCTTAAATTAGTGAAAGTAAATTGTTTCAAAATATATGTAAAATCACTAAAATAAGAGTTTTAACAATCCATATGTACATGTATATCCCAGATTCATACAAAGCACTCTAGATATAAAAAAAGCTGTAGAGATCTTTCACAAGTTAGCCTCTTTCACATATCAGTTCTATCACACTAGGTTCCATCATGACAGGTTC[A/C]AGACATCTGTGTACTGTGCTGCACACAATTTCATCAAGTAGCACTTGCACCAAGTTTTCGTCTGACACAAATTTCCAGAGGT…	727	338	178	Mapped	3	77	0.777	0.532	1.339	>3
c15171	[T/C]	0.355823	GACAGACAGACAGTCCAAAAATTATATGCCCCC[A/G]AATCTTTTATTCTAGACCTAATGAATTCACAAAATGCCATAGTGATGTCTTCTTAAAACCTTTTTTTTCAAATAGTAGTTCAAGAACAGAACAATGTTCAAAATGGGCTACAAGCAGTAAAATTTATCAAAAGGATCATAACAACATTTTAAAATTTACTGATTTTTTTTCTATTGGACATTCAACTTTTGGAAAATTTTATCCTTCAGTTTGGACTTGTCATATAGGCAAACACTTAATTACTTTCTTCAATATTACTTGTACAATTAGATCATTTAATGCTCTCCTTAAATGTGATTTAACAAAAATTAAATGTAGAGGCTTTTACTGATGAGGAATTTCATTAATGAAAGTAAGTTTG…	452	463	49	Mapped	3	78	2.852	0.047	5.379	>3
c3289	[A/C]	0.414048	AAAACTTTATTCCAAGACAAATACACAGATATTTTCAACCATGACAATGATCATATGATATGCTTCGAAAAGCAAAAATACTATACATCATAATATCTCAGACTTTAGTATTGGGGAGAAATACTATGCATTGTCAAGTCTCATTTTTATGAGATTTTTTTTTCAGTGTCATTTCTTGAATATTTACATGTACATCATAAATACAGATGAATACCAAGTAAATTGTTCACATTTGCACCAACTCCACTAAAAGCAACTTAATGAATCATAATGATATTCACTTACAGTGAAAAAGCTTTTAGGTCATGGTTATTCTTTCAACTGTAGAAAGTACAAGTACTTTCATTGGCCATCTTGAGATGACATAAACCATGGTTTCTATAGAAATC[T/G]GCTAT…	513	328	55	Mapped	3	79	0	0	0	<2
c5735	[T/C]	0.422366	TTTAAAGAGGTGTGACCGGAAGCTGCAATGTCATGACGGAAGTGACGAGAAAGGTTGTCGTTACTACATCAACGGACAGAATCGTAATCCTGTTTTCGTATCACTGATTATAATTGCTGCTGTTATTGGCAAATGTTTTGCTACAATTCCATAAACAAAGTCGTTTAAAAGACTATGAAATGTTCCATTTTGTATCAGGGATAATTACAGAATGTGCCAGTGATTAGAATTTTGACAGGGATTTGCTGCATTTACGATGTCTTTACTAGATCTGCAACTACATGTATATAGAACCAGAGTTTGGACAGTTTATGTTTTGATGCTGCAATTTATTCATACTATTTTATTTTGATTAGAATCGAGTGGAGAGCTAACTGCATGAACATTGAAGAAAGTAAG…	1288	316	150	Mapped	3	80	0.16	0	0.323	<2
c17145	[C/G]	0.469501	ATACTGGGCATTTAATCATATCATGGTAATTCATCAACATTTGTATAACAAGAAATCAATAACATACACATCAAAAAGATTGTGCATTATAGCATGGTAAAATAAGTACAATAGCTAGAGTACTGATAAAAATTGTGTAGAACATCTCATGCATAACGCATTAAGACCCTCCCAGTAATTAACCTTCATATTGCACTATTCAATCAAGAGAGATCGTATTCATAATCAGGATGTTGCTAAAGACACAATGGCCAAATTACAAAGCAAGCAGCACATGATAAAATCACTCAGACTTGAGATACATACATGTATCATAAAGGCCTAAAAATCTGCAGTACATGATACTGACAGCTACAACCTAAATATACATGTCTATAATGTCAGTCAAAGCTGCAAAAT…	812	444	47	Mapped	3	81	0	0	0	<2
c4971	[T/C]	0.378928	TGATAAGCTATAGGCACAATCAC[A/G]TTCATTATCATACAAATTACAGCATGGGTAAGCATAAACAGAAGTTATCATCCTTCTTGGCTTAATGATAATGGAAACGATTGAAATGTGATCAGGAAACAATGAATTAATTAAAAGTAATTCATAATAAAAACCAGGGAGTTCTCTCACATTTATAAAATGCATTAACATCTGACTCAACAATTATAATAAAACTGAGATTTGAACCTTTACTGCTGCTTATAACAGCTTATTACTGCTCACACACACTGACACAATCACTGTTAATTTCACTACTCCTACAACCCTTTGGTAAGAACATGCATATTTGAGCTAGTCAGCAGCTTGTATAGATGGACAGTGATCAAATGGTACAGTGGCCTCCCCTTGTC…	1014	262	83	Mapped	3	82	0	0	0	<2
c15570	[T/C]	0.0637708	CATGTACACTTTATTCTAGACAAAACAGGAAAAGACACACAAATTGAATAAGAGGATCTGTCAATATATTACATACAACATA[T/C]ATACAGACCTAGGATTGTATTGAAATCATTTTTTTTTCAACAAGCATATGTCTCACAATTTTTAATGCTTAAAATTATTTGAACAATTACATAACAATTACATAACAAGAGGGTGTTCTAAGGAACATGTGTCGCATGCGAAACATAGCAACACTTAAGGATCATGTTTTATGGGGTGTGACACCTAAAGTGTGACACAGACAGATGGACAGACAGCCAACGGACAAAGCGATCCCTAAGTGTCGCTATGCTTCACAGGCGACACAGAAAGTGAATAAGATTTGATTCTTTTATTCTTAAGAATTTGTCATA…	730	46	46	Mapped	3	83	0.563	0	0.823	<2
c7908	[A/C]	0.254717	TTTATTCCAATTCCAGTTTATTCATACCGCTTCGCACGTAGCACGCGGTGTAACATATGAAAATCAAACACTGTTTGAAAGGAGAAAATTTGCCATTAATAAACAAGATTCCAGTCCTGGATTAGTTGGAATTATATGACATTATCTATTAACATGGAC[T/G]GAAGATTGTCGATAAGGAATGCAGCATGTAATTACAACAAACAAGTGTTGACCAGTGCACCTCTGAATCACTCGTCTATTATTCGCGTCATCTGTTCAAAGGAGTTAGACAGATCTTAAAGAGGATATCGTTATTAATGGTAGTTTTTGAAAACTTTTTTGAAGTATTTCTGATTATTAATAC	347	368	131	Mapped	3	84	0.229	0	0.823	<2
c3537	[T/C]	0.373383	TTCATGAATGCTGTATGAAATTAAAAAAAAATCATTTGAAATCTTGTATACATGGCTAACAGATAAGGGTATAATGTTATCTGATTAACACATATGGATATAGTATAATCTGGTTTTAAATACACATAGATATAATCTCGTTAACACATGGATATAGTGTTATCTGGTTAAAACATGGATATAATGTTATCTTGTTAACACATATGGGTATAAAGTTACCCGGTTAACACTTGCATATAGTGTTATCTGGTTAACACACTGATTAGTACATGGATAGAGTGTTATCTGGTTAACACATGGATGTAGGGTTATCTAGTTATCAGATATTCAAATGACGATCGACTCATTTCTAAGGCAGTATTTGATATGAAGATAGGGTGATATATCTCATTGAAAAGA…	781	309	129	Mapped	3	85	0.078	0	0.064	<2
c2435	[A/G]	0.308194	ACGAACCTCTTATTTGCGACGAAGATTTAAACTTGAAAATGAAAGGAACTAGCGTTTTGCTTCTGATAGGATTTTTTCATTCAACAATATCGCAGGATCCAGGTAAGTTTTTGGTCGTTGTATCGGTACTCCA[A/G]TCAGTTTGGAATTGGCATAAAACGATGATAAAAATTTATATTGTTTTAGAACATGTTTTAAAAGCGTTTAAATATTGTGAATGAACGTATAACGTAAATCATACTTTGGAGATATTTGTTTTTTCATTGTAATACAATATATAGGCAGCTATTTCTTTCTTTCATTTCATACTCGAGACTTTTTTTTCAAAAATGAAAGACCGGACGATTCCTTTTTATTTTCGTAAACATACAGTCCGTTCAAAAATTATTTCAAGGAAA…	800	381	161	Mapped	3	86	0	0	0	>3
c14609	[T/C]	0.0702403	TCTGTTTTTATTCTTGTTTTTGTCTATAGAACTGCTAAATGAACACAAGATCCATTCAAAGCTAATGTCTTTTTTCCTTTGCTTTAGCTCGCAGAACAAGTGAAAACCTACTCATATAAATATAAATAAATAATATTTGAAAAGATGAATCGTACACTAGGGAAGTTGAGACTAAGTGTCTCTGAGTTTTAGGAATGAAATGCTCTGTGATGCTCGATGGGAAAGATTAAGGCTCATATACTATAGACATCTAGTCTGAATTCATCCGATAAACGTAAGTACGATGTTAACTAAGTAAATATCCGCGTCTCGCTTCTATAATTCAACAATGGGTGATTTGCCAGAGTAAAAACCAGCACAGTTTATCTGTCTTCATCAGGAATTGCA[T/C]TGCTTCA…	631	299	151	Mapped	3	87	0	0	0	<2
c1813	[T/G]	0.300926	GGGTATTATTTATTTGTTATAGTACAAAAACTTAAAAACTGTATTCAAACAATTTCAAAATAAAGAAGCATGAAAACACTGTCAACTTTTCATTTGCCATATAGTATATATTAAACAGATCGGTATTCATAATTGGATGCTTCAATTCTTTATTAAACCATCTGATATTAAAGTTCTGATTTATTCTTAGAGATGTATAACGTTCATGGCTGGATTTCAACATCCTATTGATTATTCTTGAAAGGCTTAAGAATGTAAGATCCATTCAAGCACATTGTAGCACATTTTAAGTTCAAGCATACAGCCATATTTCCATGAAAAGTGTCTACACAAGCATTGAAAGCACTGATAACAATTTTCAATAAATATGACACAAAGTATAATGAGGGATCCTGACTG…	941	360	104	Mapped	3	88	1.524	0	3.22	>3
c13920	[A/G]	0.11183	ATCTGTTGTGTGAATTCTAAGCTCATAAGCAGCTGTTCATCACAGTCGGATTCCAGGTAACCTCCCTTTGAGGTCAGTGCATGTGAGAATGTGTG[A/G]TCATCAGATTCATTCAAACATTCACAGCCAGCCTTGTTGATGAATGATGACAGATCCATATGACCCTTGACAGCAACATCATCTGATCCCTCTTCTTCCCCTCCCATCCATTTCTTTATCTTTTCTTCCAAAGCCATGGGGTCTGCCCCTTTCAGCTCATCAACCTTCGTTTTGTTTTTAAAGAACAAGAATGTTGGCATAGCAGTTACACCATGAGCTTGTGCTGTTTCCTGACAACTATCGACATCAACTTTAAGGAACACAACATTTGTATATTTTAAACTGAGCTGTCCAAAAAA…	565	50	36	Mapped	3	89	0.055	0	0.277	<2
c17234	[T/C]	0.126617	GGGGTGAGTGTTAGGACATTGGTCGATGCCCTGAGATAACACAGATCGTGTCTAATTGTGCCTTGGCAGCAGAAGCTGGACTGGATATCGACGAGGAAGCTCGGGACCTATGTATACGACACGAGTTATGTTATTCATGTGGTGGCACTCTGGCGATGACACAGGGTCGCTGTGACAACGGTTACAGAGGTGAGGTAGTGGGCATGTGTGACGTCAGTAGCAGTTGTATCAGGAGCGGTGCTAACTTTCTTCTCTTGATGAGGCAGGCACATGTATATGACTCTACATATAACACCATATGTGACTCACAGTGCATCAAGGATTTCATTGTCGGTGTTTGATAAATGTTCTATTGTGTCTTAATTAACAAATGATTAGATTTCTAAACTTTTTTTCGAA…	785	381	161	Mapped	3	90	0.201	0	0.277	>3
c14887	[C/G]	0.183919	CCTTAAAAAAAGAGTATGGCTAATCTTGCCTGCAAGGTGCTTAACTGATGGACAGAAAGGTACCACAATATGCCAGTCTACAGATAGGTGTATTAAAACTGCTGAAATAGTATAATATAAGTAACTAACACCTACATTGTATTTGGATGTAAAATGAGAAAGCAAATTTTTATGCTCCCACTAAGAGATGAACTCACTACCTTCTGTACTGTCCATAGCAATCATGCTAAAATAGAAAATCTTAGGCAATAAGAAAATTTAAAGTTTGAATTTGAAAACCTTCTCAACTATTTTCATTTTTGATATCATATTTGCTTCAATTTGTCAACATGAATTGCAATTTCAAAGAAGTAATAACTGAAGAAGTAGAAAATGTAATAGTTTAAGGATGGTGACAGA…	1136	79	65	Mapped	3	91	0	0	0	<2
c14103	[A/G]	0.113678	AATGCTCACATGTAAACTTAGAACATGTTGTATATCTGGTTTCCAGGCTCTTTATTCATGTCATTCAGAGTACATGAAAAGAAATCACTCAGATGTTGCATTTCCATATTTTTACTTCAAGGACAAATTTACTTCCTTGATAACAAACCTAACGCAAGAACAAATATCACATATGGATCTGCCCTTTTTAGGTAAAGTTTAAATTTATGAATCGTGAGATTTCTTGAAATTAGGGTTTTCCCATATTTGTCTGTTTAATGATAATTACATAATCCATTTTTACTTTGTCTTTACACAAGTATGGTCAGCAACTTTGGAATCAGATACTCTGTAGTGTAGTGGCGTATTGTTTAGAACTTGTGCATTAATTTCATTTGGGGGGCGAGAGGCCATTGGTTA…	679	65	65	Mapped	3	92	0	0	0	<2
c13220	[A/G]	0.268518	GTTTTAATAGTTTGACCTTAAATCAGACAAATGATCTGGAAGCACGTTCAAAACACACTTCATAAACAGTACATGTATATTGAATGCAGAGAATTATTGAAATATATCATAGTGTTCGTTACACAAATGTCGCCTTCCGTATGGTTGACGCTAAACAGGTA[A/G]AAGTGTGACCAGCAGTAACAGACAGCAGACAAAGGACAAAGGGATCCCTATATGCCGCTTTGATTACCATGCTACATAAAAACTGTTGAGCCTTAACGTGTAAAAAGTGTGACTAACCGACGGACAGAAGGACGGACAAACAGAAGCCGGACAATAGGATCCCTTCGCAAGGGACATAAAAACTGTCATAAGAATTTTAATTGTTACCAAGGAAACGTTATTACTGAACGTGT…	742	148	112	Mapped	3	93	0.865	0	1.247	<2
c86	[A/G]	0.26525	CGCAGGACAAAGTGATCCGCAAGTGTCACCATTCTTTGCAGGAGACCCAATGAAATGAATATAGCCTATGCTTTACTGTATTACACTGTGGTGACCATACATCCACGCTTGTCTTTCTCAGTTGTTGTATTTAGGTCGGAATTTTCCATGGACGACTTGTTAAGACTGTTCTTGTACGCCTGTTGTCGTCTGGCTAATAACATCTCAGTTTTTGTCATGGGAGAAGCAGACGATACAATAGGAGAAGCTGCTGTTGTAGTTAGGGGCTTAACAGATGATGATTTCGGAACAGTTTCTTCCTTCTCTCTGTTATCCAACGTTTTTGCATTTTCTTTTGGTGTATAATTAAAGGGAGGTACGAGAACCGACTGGGGACTAGATTTTGCAGGTTTGGATGAC…	2000	347	104	Mapped	3	94	0	0	0	2>LOD<3
c15823	[T/C]	0.178373	CAAGAGATTGGCCACCCTGATCATGCTAAATAGTGCACCAACCCGACAAGGGCTGATAAAAGACTTGGTAAAATACAATGTTGTACAATTTGTCCATCCTGAGCTACAGAATCTTTACAAATATTTGGAGGCAGAGTTCCATCCCCTGCGGTTGTATAACAAGGTCAAGGCTTCCATGGAGTTTATAATGGAGAATGATGATCTTAACCAATACAATAATGCTCTGGAAGAAATCATCATTACTAGAGTACTCAAACAGATTTCTCAGGTGTATCAGACCATTGCCTTTGATAGAATTGCATCGTTAGTTCCGTTTGCCTCCAAGTTCAGGTTAGAAAGGGTCATGGTAAATGCAGCTCGGACGCTGGAATTACAGGTGCGGATAGATCACAGGAACAA…	990	204	36	Mapped	3	95	1.187	0	1.739	<2
c6282	[A/G]	0.274492	GAGATATGCTAGTCTGTATTTTTGCTGTGCAATAGAAGCTGAGGACAATGAGTTACTGACATTAGAGATCATTCACAGATATGTAGAGTTACTGGATAAATATTTTGGGAGTGTTTGTGAGTTAGATATTATTTT[T/C]AACTTTGAGAAGGCGTATTACATGTTGGATGAGCTATTGTTAGGAGGAGAGGTACAGGAGACCAGCAAAAAGAATGTACTAAAGGCCATAGCTGCTCAGGACCTACTACAGGAGGAATCAGAGGAACCTAAAGGCTTCCTAGAGGAGATGGGGGTTCACATCACCAAGTTGATGCGGCATCGTCTGTCATCACCGGGCAGCAAAACGAGGGTTGTGACTCAGTAGTCATTGTGTATATATATACAGTATTTACTCATAT…	438	216	65	Mapped	3	96	0	0	0	>3
c9128	[G/C]	0.14684	TTGATTTGTTTATTAAACCAACCATCATATCTGATCAAGCAATAAGACATGTAGTGTGATGTGATGATCAGAAATAACT[C/G]TACATTTACGATACATTGTAGATGATGAGTAAAATGATACCAAGACACAGTACAATCAAATAATACTTGATTTTAAAACTGACAATAAAGACGTAACCATGGCAATAGCAAGTACTTAATCTTTGGAGGACTGTATACATGATGGTATATATACATGTATATGTCAAGATCAACATGAGTATAAGTCATAGATGACAAGAATGAGAATCATTCATTGCATAGAAAATAATTCAAACTTCAGTAGATAACATAGTACCTGCTTCTCACGACTGTAAATAACATAGTACCTGCTTATCATGGCTGTAAATACAGCTC…	694	287	47	Mapped	3	97	0.911	0	2.421	<2
c14188	[A/G]	0.245841	CTTTAGAACTTCTTGTAATCTTATTAATCCATCGTTGTCTTCGTAAATGACAGTAAATGTTGTCCATTTCCAGTGGTTAATTAAATCACGATAAGCCTCACTTATTTTTAGGTAATGTGGATATACATTAATTGACATATGAGT[T/C]TTTCCTAGGTCACGTGTTCCAATATGGACGTCATAAGGGTCCCAGTGAAACTTTATATGCGGAATTGCAAGAAAGTTACATATAGATTGCACATGCGCAACGGAAGTTCGTGATGTTGGTCCAAAAACGGCCTTTCCTCCGGCCTCTATGTCTCGACAAACTCGTTTTGAAACTTGGAAGCTGTCATCTTTGGCAATGTCTATTGGATTAGAAACTATGACAATATCATTATCACCTTGAAGATTTAACT…	742	288	170	Mapped	4	1	0	0	0	>3
c18405	[A/C]	0.0923507	CACATCGTTGCACATGGGCTCGTCTCATTA[T/G]GTCTTTTGTCAGACAGAATCACGACCATCCAGTCATAAAATCTACTAGATTTAATGTAAATGAAATTGTTCAAATTATCTTATTACAGGCTGTGTACCAAGTTTTCTTCATTACAGACTGATCTCCTGAGGTTTTGGCCATAGAGGGGCCTCAGTGTCCTCAGTCAAGTCTGTGCTTTTTTCAACTGGATCTTTTTACTAAGATAACTATCAATGGATCTGATTGGCCGAGACATTTTCAACTTCTCCCCAGAAACCACGCAATGAATTTCACCAAGAAAACAAGTCCTCAAGATCCTTTACAATGCTTGTGTTTTATGCCCTATGGCTGCCAAGGGCTCTG	377	181	76	Mapped	4	2	0	0	0	<2
c1409	[T/C]	0.310591	TTAGTAATGCAACAACC[A/G]TTTTGCACCAGTTGAACAGTGCGTCATTGTCATGAGGCCAGTCCAAGCTTATTTCTGTTTAGCGTCCACTATTATCTCTAAAAACCTATACCTACAAGCTCAAAGACAAAACATTTTTCTTGAGGAAAAAACATTCCATCATTTTACTTGTTGAAACAAATACACAGCAATAGGATAATTTATCCTATTTTATGTACCAGTTCGCCAATAGTTAATTCTGAGGTGGCCAAACTAAGATACCTGACCAATTTATAATTAGTTTACAGACGAAATGTTTAAATCATATTTTCAAAAGATAGAATTCTTGTATGACATTTTCGAATTTTTTTCCATGGCCACGTGCTAAAACCCTAGGCTCAAGCGGAAGCTAAACAGAA…	535	284	69	Mapped	4	3	0	0	0	<2
c4756	[T/C]	0.0249538	ACCATATTTATTGATGAATACACAAGAATGAACGGTTACAATGCAAACTAGCTTCACCAAAACGTAAACTATTGAAAATATATTCCTTATTGTGACAGATAGTAAAGTACAAACAATAATAGATTTGAACATTTTCAAAACGCTAAAACATTAATTAAAAGTCAAATATTTTAGTTCTAATATACTCAAATGTTAATGCAACGTCAAGTAAAGTAATTCTAATGGCTGAGATCCTTTACTGAAATGAATGTTCGTATTAACTATAACATGAGATGGAGTTTATGTTCAAAATGCTATGACATGACGCTTTATAATTATGAAGGAAAAAGATGATCACTTGGGATGAT[T/C]GACAAGTCTAAATTGTTCGAGTACAAAAGTGAATGACACCCTAAAAA…	655	49	49	Mapped	4	4	3.142	0	6.038	<2
c5802	[A/T]	0.42329	CAAGAAAGTAGTGAATCTTCAAGTTCAGATTCAAGTGATGAAGAGGAAAAGCCGGGGTCCTAAGAAATCAGTAGGAAACACACCGACAAATAAGGTAACTCAGGCATCTAAGAAACAAGAAAGTTCTGATTCTTCCAGTTCAGATTCAAGTGATGATGAAGATACACAAGGAAATAAGTCTGTGGCAAAGAAATCTCCTGCTGCTAATACAAATGTTA[A/T]CAAAAATATTGTAAAAACTAAGAAAGATGATAGCAGTGACTCTAGTTCAGATTCAAGCAGTGATGATGGAAAAGCAAACAAATCTGCCTCAACTAAATCTATGAATGTTCCTGTAAGCAAAGTGACTCCAAAAGCTCATAAAAAAGACATTTCAGAATCAAGTTCTGACTCTAGTG…	765	255	197	Mapped	4	5	0	0	0	<2
c3671	[T/C]	0.145102	TTAGTTCCAGTATTACTGTCATGTTCACCAAATATTGTATCAATATCTTCCTCTGTTGGGTCAAGGGTCAAGCCGTCCATGGCCTCTGCATTTAAATCCTCTGGTACATCGCCATCTCCTTCCATTGTTATTCCACTTGGAGTTCGTGATGCAAAATGCTTCCT[T/C]ACAGCAGCACTTTCTCTGATGTCCCAGACTTTGATTTCCTTTTCTCCACCGACAGCAAAAACAAACGGTGCCTCTGGACAAGCACCTGCACAGAACAACTGGTTTAGTTTTAGATTTCTGCTGAGTACGAGAGAGGGCTTATTGTTCTGCACGTCCCATATCTTCATGATCTGGTCACTTGATGTTGTTATTAACAAACCAGGTATTCCTGAGCTCTGACAGATTCCTGT…	621	230	124	Mapped	4	6	0	0	0	<2
c17373	[T/C]	0.170686	TTTTTTATTTTCAAAAAATTATTTCATTGGAACATACGAAATGCAAAATAACTTTACTCCTTGAAACATGACGTCTTCTCGATTATAAAATGATCAAGCAGTGCAAATTTTCTTCATTTTCAATCTCAACTCCCAAACGTCTGTGAAA[A/G]ATCTCGCGAAAAGGGAAATTGCGCGGTTGGTTATTATGCAAGAACTAATGAACCAACCTGATATAAATTCAAAGACGGTCAGTACTGATCCAGTCAGAAAGATAAAAAGAACATTATAGGGATACATTCGTCCTTTCAAATCTCATGAGAATCTAAATACATTAAGATCAATATTATAGCTCTCTTTGAAGTGCGTTACTTCATACATAAATGACATCTATTAGGTGATATCAAAAGCAAATTAAC…	430	337	200	Mapped	4	7	0	0	0	>3
c4486	[A/C]	0.318854	CAAAGATGAAAGGCTTGGAAGTAAATGTCGATAGTGAACTGTTGGAAAATTTACATAATTCACTACAACAATTGAAGGTTAGACATTTGTTTTCTTTATTTCAATTTTAATAATTTTATTTCAGATTTTAATTCGTTCCTTCTTGTTTTTGACTTAGGTTTCAGCGCGGCACGTTGTTACAGAAAAAATACTGCCGTTTCGTTTGTTCTTGGCAAAATTACAACACAGTTTCAATGAATTCCTTCATCTAATCCTTTCTACATAATGATCCAACAAAAAGTTTTTGTTTTCACCCTGTTCCCTGTCGGAAAGTCTTGTTTTCCCCGATTCCATTCATACTTCTTATGGAGAATTTCAGTTACAGAGGTGCTGCCCGTTCGACTACACACCTGACAAGAA…	696	256	197	Mapped	4	8	0	0	0	<2
c4104	[T/C]	0.36414	ATATCCTCCAGTTGAGGAATATTATCCTCACGGTATCCGCAGTTGTCAATCAAAAGCGGAAACACGTGATTGAATTCCTTACACGCATGCGTGGGATACAACTTGGTTAATTCTTTGAAAATCGTTCCCCAAGTTTTAATTTCCTCTTGTGTGTATGTGACCTTGGGAATAGGAGTACCATGTTTGTAATGAAAAGCGATGTCAGCGAA[T/C]TCCTTCCGTCTTGCTCTGTAAACTGGATCTGTGAATCCCGGATGATCGGCGTCCAGTTCGGATCCGTAGCTTAGAATCTGATTGGCAAAGCGGTCCAGCTCATTGATCTTTCTTGGAAACCAAGGTACCGAATCAACGCCAGTAGTTTCATCAGCCCCACGTGACAGGACAGCCAAGTATTTTGG…	774	291	126	Mapped	4	9	0.772	0	1.162	<2
c574	[T/C]	0.452778	TGACTTTCTTTTTTATTACATCATATTTGAAAACTACATGTAAATTAAGAATGGATTGGCCTTTATAATTAGTTATTAAAGGCGTCATAACTGCCATCAAACATATATGATACAATATATTTATGACATCATAATTACATTATAACTCCTCAGCTTGTCACAACACATTAAACGGTAAAAAAAAGTCCACCATTTCGACATGAATTGCTTCTATTAAATAGAATACAAGTGTAGTATAATGTGATAAAATTCATTAAGTAACAATTTCTCCCCAAAGGGTCTTTTCAAGTTCTTCATAAGCACATTGATGTGGTACAATATTTGCATTCTGATTCTTAATATTTCTTTAAAGTCTTCCGGATCAAAGCCATTCTCTGTTTGTGAGCTTCAGTGGCAACA…	874	286	115	Mapped	4	10	1.869	0	2.8	<2
c12932	[T/C]	0.0652174	GGACATGGGATTCATATAGGGACCATGTGACCCAGAAACTTGGGACTTTCCAGAATAAAACCAAGGACATAGTTTTTCAAGCGATGCAGTTATATCCAATAAATATTGAGACTCCGGAGTATGCATTTACATCAATGGCATCAGATTTACGTGTCACCTGTCCCAATGAACTCATGGCAAAGGATATTGCTTTGTTTTTCCAATCTCAAGTATACAAATACGTCGTGACATCGAGACCCTCGCAACCCATACACACAATTGGTTTTCCGTTTGCTGCATCCTATTCTATGCATATATGGGATCTTCTGGGATTTTTTGGCACTATTAAAGACTATTTTACTCCAAAGCAATCAGACCTAATGTTTCAAA[A/G]CAACATTAAACAAGAAATTTTGACG…	705	108	93	Mapped	4	11	0	0	0	<2
c6938	[T/G]	0.0853432	AACTTAGACTATGAAAGTCTTTACTTGTTAAAGATATGTATCACTGTTTTATCAGTTAAGACCATCATTCAAGAGCAAGAATTCTTCCAGATGATTTCGTATTGCAGTCGATTCATTTTTTTTTTCATCAAAGAACATATTGTTTCTTTTTATGATACTGAATAATTATCTTTTAATGTCTGTGTAATTTTTTGACAACAGATTTCTCATCTGACATCGTTTTCTTTCCATATTAGGATTGGTGCAGATTTACATTTTATCACAACTTCTACTTAAACTTTGAATTTATGTTTAATGTTATGACTAATTCAATATAATATGCTATAATTGCACATGCAAAGTAAATATTAAAGAAAAGTCGATGACGATTCCTTAATCTAATCGAATACTCTGTACAAA…	1306	46	46	Mapped	4	12	0.689	0	1.277	<2
c5862	[A/G]	0.192737	TTTGTTTGAAATACTAAACTTGATAATTCGAATTCAAATTTAGCTCAGTCTACAATAATAATGAACTCTTGAATATCTGGACTCCCAAGATGTCAAAAATCCAGACTGACCCAGAACTCTATTGAAAATCTGAACTGATCCTAATCTCAATTC[A/G]GAACTGATCCTAATCTCAATTCGATTCCATAATACAGAGATACTGACACTAAAGATGGTTTTATCAGAAAAAAATTTTCATTTGTACTGCAATCCAGACGGGACTATGAATGAACCTTCTGACCTAATGTTCTAGCAAATCAAAGTCCACTGTCTTTAGGGTTCATCAAGTTTGCACAATCGTTTTACAATGGGACTTATCTTTCAGGTGAAACAGATGGCAAACTTGAGTCATTACCCTA…	531	274	123	Mapped	4	13	0.689	0	1.277	<2
c2809	[A/G]	0.147874	AGACAGTCC[T/C]GGTGAGCCTTTTTCTACCAGCACACAGGATATACCTTTAGGGCCAGGCTCACCTGTTCTGCACATAACAACATACAAATCTGTCTCACCACCACCACTGATGAAGGACTTGGAGCCATTCAGTACGTAATGGTCTCCTTCCAACTTTGCTGTCGTTCGGAGGTTGGCTGCATCACTTCCATGATCAGCCTCTGTCAAACAGTATGATGCTAGTTTCTCCATACTCGCTAGATGTGGTATCCATTTTTCTCTCTGTTGAACTGAGCCAAATTCATCTACCATCCATGCACACATATTGTGTATACTGATATAAGCGGTAGTGCTGACACATCCTTGTGATAGGCCCTCGAAAATCACTGAAGCTTCTGTACGACCTAAGCCAGTTC…	715	131	95	Mapped	4	14	1.021	0	2.52	<2
c13587	[A/G]	0.416821	AACCACTGTCACTGTATTTGTGTTTCTTTTTCTTCTTTTTAGTACTTTTTTGGATTTGTTTGAACTGTCTTCTTCATCAAATACAAGTTCATAATTGTCGTCTTTCCGCCGTGTTGTGTCTTTTAGTCTGTACTTCGGCTTTGCTTCCTCTTCTTGCATGTGGACAACACCTTTGCCTTTTCCTTTCCATTTGACTTTTTGAGACAGACTGGCTGAAGTCCACATGTATCCTACGGTCATCTATCAGGACATTGTCCATCTTAAAGTACGCCTTCTCACAATCCTCCTCCTTTTCAAATTCAATGAAAGCATACTGTAGAGATTCTCCTGTTTTATGGTCCTTGATTACTTCACAGCTAGTGATCTTGCCAAATCGAGAGAAGATAATTTCCAGATCTT…	786	277	161	Mapped	4	15	0	0	0	>3
c9814	[T/C]	0.171296	TTTTTTTATAAAGATCCTATTAAATGACTAATAACCTACAACTTTTATAACATACAAAGAAAGCAGAATAAAAGAAATGAAAAGGGAATTTTTTCTTCTAGAATTTGTACATATTAAATTAGTATACAGTTATTTCATGACTACTTGGGGTGCAGTCAAACTATTGTCCCGAGGTAGTGGAGAAGACCTGGGAAACTGTTACCTGAGGCCGAAGGCTGAGGGTAACAGTTTCTCAGGTCTTCTGCACTACCGAGGGACAATAGTTGACTGTTCCCCAAGTAGCCATGAAATAACTGTTTTATTACCCAATTGGTTGTATGATTAATAATAGTCTTATAACATCATCAATATTGTGTCTCTTTATATTTACTAACATGATGAAAAGGTTTGACACATTTG…	803	46	46	Mapped	4	16	0	0	0	<2
c12780	[T/C]	0.0881262	AAGATTCTTTTACTTGAAACACACAGATATATTATTGATATGATTTGTCCTAGCAGTAATACTGCAAGATCTGAAAACAA[T/C]ATAGGATGAATAAACTAGCAATTACATAATTCACATATCATGTGTGGATGCAGAGGGGGGGACCAATGGTCTAGACTTCCCTGTAGGTCACTCAAAAATGCCCATTTTTGCATAATTTTCCTTAAAATCATGTAAAATTTTGTCTCAACCAATGCTTGGACCTCCCAGAGAAATCAAATGGGGTTGGACCCCTTCAGACCAAATTTGCTGGATCCACGCCTGCATATTATAGTATAAGTTGAATTAGATTTTTTCATATAAAAATTTTGAATTACAAAGATATAACACTCTTCATTTCTGGTGTATGAAACCTG…	902	82	82	Mapped	4	17	0	0	0	<2
c12754	[T/C]	0.15342	CATGTTACAGATAACATTTTAGCTTGATCACGGTGTACCTTCTTTTGAAATGTGCTCTTTGATGACGAAG[T/C]TATATGTAGAAGACTCTTTACTACTTGCACAGTTAGTCCTGCATATAAGACTCCGTTTCTTTATGTTAATTGTTGTTGTTTGAAACGCAGCTAGACCATATTTTATAGGGCGACTTGCACTGTTATCCATGCTTATAGATCTTGAAATCGACTTTACTTTTACGGGAGTTTGATTTATTACCTTTAGCGTATATGTTCAGACTTTTTTCGAATATTCAACTTGTGTTTGATGTCTACGGCAAGAGAACAGAAAGAAAGACGTCATTTTCTGGTATTGTTTTTAGAGTGAGAACGATAGGAAATTTGATTTTATCATTTTTAAAA…	974	109	46	Mapped	4	18	0	0	0	<2
c18535	[A/G]	0.306482	AAACACAGACATTCGTACTTGAAAAGATTTTTATCTTAATGCATTTGGTTACTTCTAAATGCATTTGGTTAGGTTAAAAATCGATTACACCCCGAGGATATCTGACAGTTCTCTTACGATCTGAGGGGAAAGAACTTTTTTAAACATGTTTGTCCTATAGATTCCTTAGAGATAGGCTAGAGAAACAATCCTCAAGACATTCATATTATAATCTCGGTAAGTACTGAAAAGTCATGAAACCCGTATATATCTTGATGGATTAATGTTTTGATCTTCCTCGTGGAAAGTAAACCTATTCTAAACTTAAATGACTTTTTCCTGACATG[T/C]CCCACGAATCCAAACGTTTTCTTTATTCTGAAGTGTTTCCGTAACTTGTTTCCTGTAGATTTTACTTC…	590	413	105	Mapped	4	19	0.466	0	0.816	<2
c14940	[T/C]	0.406654	TCCGTAGACAATTTATTCTTTATTCGAATGTCGCAGTAATTTCACATACCAGATTATGGAATCTTAAACATAGTTGCAACCATCACCTAGAGAGTTTAAG[A/G]TGATTAGCCTTTTCATTGTTCATAACGCTTCAGACAGACATCGGATCGTGTTGAAGGCAGGGTTACAACAGAAACAAATGATGCACGTGGCATACATTGTTTCTATATTTATTGTTACTTCAAACGACAATTTGATCCAAAACAAACTAGAAATTGAAAAAAAAATTAGTCACGAAGCAATTTGTTTAGAGAAAACTTAAAATCTATATTTGTTTTGAAAAGAAATACCTATTTCGTTATCAAAGGATAGAATGGCACTAATGGTCCTCATTATAGATTCTGTAAAAGAAAGAT…	629	306	161	Mapped	4	20	7.48	1.64	13.263	>3
c12745	[A/G]	0.113889	TCCAGCAGCTACGGGGTTTTCACAGACATATATCACACATAACAATTATGAGATCGTAGGAGC[A/G]GTGTTCGGAGGAATGAATGATGGTGATATTAACAGTATTCAACAAACATCACCGGCCGACAAATCTTGTTACATATACAGAAATACAGAGGATCCCACTGTATTTGTTTGTCAGTGTAACTTAACAGTGCTACCAGAAAATGCCTTCTCTTTTGTTTCACAGCTTTTCCCATGTTTTGACTTTGACCATGCCAGCCTCTCCATTTTATGTACAACATCTGCCAGTGAATACAAGGGTGAAAAGCCAATATCAGATATGAATCCTCCATTTTTTACGAGCACTGAAAACAACTAAAGTTATTGCTACTCCTATATGTCCGTATCTAGAACAA…	745	158	41	Mapped	4	21	0	0	0	<2
c3678	[A/G]	0.139165	CGTAGACTTTAATGATGAAATAATTGATATCAATAATAAAAGACACTGACACATTTTATGTTATATAGGAGAAATAAGATAAAATGAATGC[T/C]TCATATCGATCCTTCAAATATTACATAAGCATTCCTTTGAGCAAGTCTTGAACCTTTTCATGATGGTACTTGAACACTACGGATACATTTGGACTTTTCCCCATCTTCTGTCGCCAGTCACAAATCATTTGACCTTTTGTATAAGTTCCTGCTAACTCAACTGTGGCATAAACATCCTGTATTTCTGTGGCAATACTGTTGTCAATAGCAATCGCCATGGCAACGGCATCACAGGAAGTGTAAAAGTGGTCTGCGCATATCGTTTTTGTAGAAATTCCTAATTGTGGCGGTGATATCTCGGAT…	908	311	172	Mapped	4	22	1.175	0	1.6	>3
c18577	[T/C]	0.0526802	CCCGATCCACAATTACTCCATGATAACGTTGTCTTCTCTTTTTATGTAAATAAACAATATAACTACTAGTCCACAGAAGGATAATGTGAATAAAATGCCAAGCGCAATCGCTGCACCATTTACTCGACTGTTTTCTTTGCTCTGAATACTATTTTCTGCTCTTCTTTCGCTCGCTAAGCCTCCA[T/C]TTACTGCCTTTGTCGTGGATTCAGAAGTAATTGAATCATCTCTGCACAAAGCTTCAGTGACGTATTGACTATTGTCATAAATATACCACCGTCTGGTGGAAGATAAACATCGGGCGGTCCAAGATATATCTGTATCATTTTTGTTATCTGTATCATTTTTGTTTGCATCACAGGAATAAGTGCATCTGGTTCCCGGAAGGAATGTGCACT…	757	36	36	Mapped	4	23	2.391	5.734	1.072	<2
c15620	[A/C]	0.207024	CTCTGACTGTTTAATATAGCATCACTCTCTATACAGTATCACAAGACTGTATACAAGTATGACTTAGAACATGATCAACAAAGAAAAATTTCAAATCCTAGGTATTGATATACATTGTCCATTTATCAATGAGATTCAAGGAATGAAGATCATTATACAATTACAGAAGACACATGTACATAATAGTCTAGTTCACCAAGTATGAC[A/C]AATATATTTCATTTCTATGAGGTAAATGGATAGTTTTAACATTCTCATAATCAAACCATTGATTTCTGGAATGTTACACATCAGCATATTGCCAAAGGTTATGTATTTTCATATTGCCTGCAGGATTTCAGTTCTAGTAAACTAGACCCATATATGCCAAAAAAGTGATATGAGATTCATATTGCATA…	963	433	126	Mapped	4	24	2.094	2.917	1.072	>3
c16937	[A/G]	0.463956	CTTCCTTTACCTTTAATACAATAAATAAATACAACATATGACTCTGTAACATCTAAATCGTCAGTTACAGTATAATGAGTCTACTAGAACATGTAATAATGAACACCTGTCTTTTAAAGCACCTTAAATACTACCATTTACAAGTAAATGTAAAAACTGCATTTGTCAGTCAGTCAACAACAAAGAATAATTGAATAATAAATATTAACGAACAATATTTATATGAATCTAGGAATTTAAACCTACTGTAAACGAGTAAGACATATGCA[A/G]TGATTTACATTCAAAATCCCGTAGTAAATACATGTACATCAAAATTAAGGTAACTTAAAAGTCTTTGTTTGTTGTTGTTTTTTTCCTTACTTAACGATGGCTAAAAAGAATGACGCATGTCTTCA…	500	493	49	Mapped	4	25	1.477	2.975	0	>3
PFMG_c1107_1	[A/G]	0.0471349	AAAAAATGGCCTTCAAACAGATGGACATGATTGGAAAGTTTATTGACTGGTGTAAAGCAAATGGAGTTAAAGACCA[T/C]GAGTGTTTCCAAACTGTAGATTTGCATGAAGCTCAGAATTTGAGCCAAGTTGTTATTTGTTTAACCGCATTAGGAAGAAAGGAAGGATCATTAGGTCCCAAAGAAGCCACGGCGAACAAAAGGGAATTCACAGATGAACAATTGAAAGCAGGACAGGGTATAATTGGTTTACAAATGGGGAACGAACAAAGGAGCAAACCAGTCAGGGATGAATATTGGAAATACACGTCATATTGTAGACTGAATTTATTTCATCCTATCATATAGATCTGTTCTAGCTAAATTTTTAAAATGGACAATACACATTTAGATTGTTAT…	1239	68	68	Mapped	4	26	4.028	2.462	0.315	<2
c15077	[T/C]	0.229981	TCCAGAATGTCATGTCAAATACACTCACTGTTACATATGTAATGCATATAATATTAATCATGTATTGTTTGGGTGAAAGAAAAATTAATAAATTACCAACTTCCTTTAAAAGACAGAGAAATCCCACCATTATATTGAAGATTTGCAACATCCATGACTTGGCAAATCTTGTCATGGACTAAAAATATTTGACCCTCATATCAGATTTCTCTCTCCTTGAACAAAGTGGTGACAGATTCTATTATTATCATAATTTTTCCT[A/G]TTTTCCAAAGTCTCTGGCCACACTGATTTAGAGTCGTGTATGAATATGTTTACAATAGAATATTCCTGAATGTATGAAAATTTCCAACTATAATCAGTAACAATCATCTCTTCCTCCTTTTCTTTCCATGTCC…	468	111	49	Mapped	4	27	0.018	2.462	0	<2
c18863	[A/C]	0.242144	AGGAGTATGTAAGCAAATGAAGGAAAAACTGACGCAGGAACAAGAGAGTAAAGTAGAACAGTTACGGCAAATGTTTCCCTCTCAGCTGAAGACAAGTATTATACAAGCTTTGACACAAGCCGAGGGTGACACTGAGAAGGCCATAGATATGCTCATTGATGGTAGAGTGTTCAGTTCCAAGCCCAAACCAAAGAAG[A/C]GAGTTATACGTTTGCTAAGCAGTGATTCAGAGGACGACTCACCCAAAATTCAAAAGCCTGCCAAACGTGCTCGTGTCTTATCAGTAGACAATACGGATACCCGTAATATCACAGCCTTTACATA	325	188	46	Mapped	4	28	0	2.462	0	<2
c12970	[T/C]	0.143657	ATATCATTTCATTAACGAATTATGACTATGTAGACAAATAAAAGGAAGAATACATATAACATAAACATTATATTAGGTTTATGCGTACGAAAAACAAGATATTGATATGTACATGTCCTTCTGACTTGTATAAAATACAAAACAAGTAACGGTAAGGTCAATGTATATTAATCGAACAGATGTCAATCTTTGGTTGGTAACACTGATACATGGGTAAACATTCGCTTC[T/C]CTTGTATCAATTTATGTCATTCCAAAACATTAGGCGAACAAAAACAAAATATGTAGGCCTTAGTATACAGAGAGGCAAGGCCATGGTCAGAAAATGTTTTGCTTCAAGTCCTTTTTGGAAAAACAAGAGGCCTATAGCTCACCTGAGGACTATGTACACTTCACCT…	634	34	19	Mapped	4	29	0.313	1.278	0	<2
Pif177_c913_3	[A/G]	0.232839	AATTTATTAAATACCATAAGTCCTCTTCAACATACGTTACATTCCTCAGGTAGCCAACCACAAACAACCAATGTGAGTTCATTAATTTAAGCGATGTCGGCTCATGTTATCGCAAAAGAGAATGCAATCTCATTACAAACCCCTGGACAAAGTCTTATGTTCTTTACTTGTATGACAAATATCATGAAACCTAAAGTTTTATTACATTTATAGTTTCTCTCTTAAACCAAGCCTTTAAAGCATTCTGAGTATGTAAGCAAACTGCGAAAATCGCATTTAGAATTATCTCCTATCTAACCACTTCTCTACGTTTTTGTTAACAAAGTCACATTTCTTCATAGCACGTTTATAAAGCTTATCATTGTCATCGATGTTTCCTCGTCAGCGTCCTCATTAATC…	1778	118	104	Mapped	4	30	0.107	1.278	0	<2
c4426	[A/G]	0.132163	TTTTATATGTATTTAATTGTGCAATTCTTCTCTTTTTTTATAAATATGTGATTATATCGTTTATGTCATTTCATTATCATCACGATGTAATTTGTTATCATGTGACTGTGTATGTGTGGAGTTTTTAGAACGGCTAGCAATTATTTGTGATGTACATAATTGTTACC[T/C]TGTGTGGAAGTAGTACAAGTCATGGTCACCGTATATGAAAAGTACATGTAGGGCGAGTTACTCATCCTTGCTTTGAATTATTTCATGTAGAAGTGGTTTAGGTTTGCATCATACGGTTAAATATTTTATTGAACCATAAATTTTGGTTGTAAAATTGATAGATTTTGTCGGGGCATTACGTACTTTTTGTTCAAGTGTGTTAGCTGTAGAAGATAGTGTCATTGAAA…	784	326	178	Mapped	4	31	0	0	0	>3
c76748	[T/C]	0.115019	TTCTCAAAAGTGTAAAATTCCAACTAGATAGGGAATGATTGTTGGTACAGAAAATGTGATATGAGCAATCCTTAGAATCATCCGTTCCCATTTCATAAACTGCGATCATGACATGTGAACATATGGATCTTACATCATGGTACAAACTATTCCTTGTGTATTGTGTATATATGATGATCAAAAGTTAGAGGGTGATGAATGGACTT[T/C]ATGACTGCATAATGTGTTTTGTATGTTTTGAATGAATGGTACTATTTGTTATGATGATTTGTTTCATTACATTCTGAATGACTTTTACATGATAATTTTTGTCTATTTAATAAAGCAGATGTC	334	234	85	Mapped	4	32	2.018	3.462	0	>3
c1629	[T/C]	0.211645	GATAAAATCATTTAATTCCTCAACAATAAAAAGATACATTTTGCACACATTTCTCTACATATTGTACATGTAGAAAAATACATGTAGCTGTCATACTCTGTACAGTGAAAAAAAACATGGTCCACCAAATAAGAAAACTAATATTGAACAATGAAAGCTTTCACATATGTTAAAGACTAAAGTTTCAAATTTTCAAAATTTGCCATTTCTTCCAAAACTAAAGATAAAATAAATCATTGAAAATCCTATGCATTTTAATGACTGGACCAAAACTGAAAACTAGCATATGGCAACTATCAGCTCGTTACAGTAATTCAGAACTGGTTAACTTGTCTCTCTAGGTTCCCCACTTTCACTTAAGCACGGGGACATTAAATCCCATGCATTTGTCTCTACGTC…	1047	131	95	Mapped	4	33	0.255	0.318	0	<2
c2815	[A/G]	0.0254717	ATCTTCTCCTAATAAATTCTCATCCAGACAAAGAGGGATACATTATCTCGTAGCATGGATGGATTATCCTGCCATGAATATAACACCACGACCCGCTTGCACTATGTGCACGATGCATTGTTAAATTAACTCGGAGTTTTTCAGTTTAAGTTTCAAAGTAGGGTAGTCAATTCCATGGAT[A/G]CAGGTTATTAAAAATTGTAGTTCAGTAACTTACCTTCGAACTTCGCCAATTCAAAAATGATTATTATAACTATGATTTATATGTATTTTACAATAAATTTATGGTTAGCCCTAACTGAATTGATTAAACAACGCATTGTGCAGCTGTGTCAGACATATTGTGTGCGTTTATAACTCTAAACTACAACATTTTCTTTATTTTCCTTTCTAGTCAT…	1881	46	46	Mapped	4	34	1.042	1.91	0	<2
c9068	[T/A]	0.12939	AATGCAAATAATACGTTAAGTTGAAATAGAATGACTTTTATTTTTTCCTACAGCTCAAGACAAAAGATGAGGCATACTCATTTTACATAATATTACAAACAGATGTACATCCATTCATTTAACAAGGGAAAAAAATCAACAAAATTTAAACATTTTACATGTATTTAGAAATTCAAACATAAGAACTGGACATTTGGAAAAATGACTACAAAAATAAGTGGTTTTTTTTTAATATCAAATCAGACTGAGAAAATGAGCAAGTACTACAAAATTTAATATAAAAGTGCTAAATTCAGTTGCATTATTCTTTCTTCTCTTTAGAATCTTCCTTGAAATGAAGGAAAACAAGGCTGAATATGACAACTCCGAACATCATGGAGAAAGCACTAACATAATACG…	705	179	36	Mapped	4	35	1.132	2.538	0	<2
c17202	[A/T]	0.240672	ATTGTATATAGTTTTAGATCTGTTAGTAGTGCCTTTACATGCCTAGATGTATTGTTCTAGTAAACATTATGTAGTATCTGTTTAATAGGTTACTACATATACTAGAGTAGTATGAGACTCTTACAAGGACACTGGAAATAGCTTATACTCTGTAAAGTATTGAAGCATAAGATAACCTAAGGTTTTATGCTTACATGGTATCTACCTAAATTCAGTCTCAGTTCCAGTTCAGCTTGACTAATGAACATAATACCCTGTGCCAAATTTCTTTCCTCAGTCTCAAGTCAAAGTTATTTATTTTTCCTATGTATAAATATTTCTTCAAGCTGTAGTAATTTGAAAATAGAGTGAATTGAAAGAAAAATGAAATGGAGTTAAGATTTATGTTCTGCCATTAAA…	873	225	82	Mapped	4	36	0.332	0.642	0	<2
c12590	[A/G]	0.382625	CTATC[T/C]AAGTCATTGAGGTCCATTTATTGTTACTTTGCTGTCTAAGTCAATGAGGTCCAACTTCTTTGCTTGTTTCAGTCTGTTTTGCTCTTCACTTGACACCAGCCTGAATAGATTGCTAAATTCCCACAAAGAGCATTTGCTTGAATGCAAGTCAAAGTAAAAACAATTTTGTTCAAAATTCTTAAATTTGTACAGTCTATCTACAGGAAGCATCATTTAACGTTACCACATTCCTTGTTTCCCTTATAGACCTGAAGTAGGTCACCAATACTGAGTAACTGCATAAGTGAAAAAGAGAATTTACACTGTTGGAAGTATAACTGATCGTGGTTGAAATTACACGAATTTGTTGTCTTAGTGAACATTCACATTGATATGTATGAAATCTACTT…	500	335	132	Mapped	4	37	0	0	0	>3
c14446	[A/G]	0.239371	ACATTTAAACTCTTTAATTACAAAAATAAAGAATAGTAATTAACAAGTATAACAGCCTTGGGTCTAAGCCTGGCCTCATAGCAGAGTGAAAGTACAGAGAAAAACCTTTGGTGAGTTTGGAATTGGAGTTGAACAATTTTTTCCTTTAGTTTTGTACAAAAAAAAGGAGAAATGATTTACAATAGCCTTCATTGTGGAAACCCAATCAAAAGCCTGAGTGACAACTAAAAATTACTGTCTTGTCAGCAAAATTATCTTAACATTATCAAGGAAGACAATGTTTTGAGTGATTAAAGTACTTGAAATTCCAATAATTCTGTTCCTACTTTTTCTTACTTGAGTATTAATTTGTTTATAATTTCCAG[T/C]ATCATATAAATCAGGCATAGCAGTGACAG…	759	360	197	Mapped	4	38	1.154	2.297	0	>3
c19815	[A/T]	0.102857	CCTTTCAGTTCTTTCTCTTTTTTGAGCTGTTGTCTTTGGCACCTTTATTGGGACATTCCCGACTAAAATGACCGGTCTGCTTACAATTAAAGCACATACTTCCGCCTGAAGATTTTTTTACTAGCATACTATCTGATGATTCTGTTCGGTCGGCATTAGAATTGGAATTTTGCTGTGACCTGCTGCTGGATTGCGTAACTTTTTCCTCAGCAATTCGTAGTCTCAGGTCCTTTTCATATCTGTCTAATGAAGCTATCACAGCTTCTTTATCATTAAATCTCACAAATATGAACTTAGGAATCATATGTACTTCTGC[A/T]ACTTCTCCAAATTCAGAAAACTTTTCCCTGATGTCATCGACTGACACATCATCGTTTTCTCTTTCCCTGGGATAGCAT…	504	175	68	Mapped	4	39	0.011	1.311	0	<2
c16680	[T/C]	0.173469	AACCACTGACAGAGGTCGGATGACCAAAGTGGCCATAGACTGGCAGGTCCATGCCAGCGATGGTCGGTATTATGACGTCATCTTTGTTGGTACAGATGATGGAAGAGTGATCAAGGCTATCAATAAAGGACGTGCCAGTGAGGTGGAGACGGTAGTTATTGAAGATATCCAGGTTTTCCCCGGGGGTGAGGCTGTACGTGATCTACGTATCCATGGGGCCCGAGGGTTGGGCAAGCTGGTGGTGGTATCCAAGGAT[A/G]GTGTCGTGTCTATCCCTCTACACCAGTGTGAACAACAGAAAACATGCAGGTGAGTGCTATTCAAATGATTTTTATTGTAATGTTTGAATGGGACATAGAATACTAACTTTGAGTGAGAAAGGAGTAAATATGAGACAT…	568	205	101	Mapped	4	40	0.491	0.563	0	<2
c529	[T/G]	0.225285	TTGGTATTGCATATTTTATTTTGAAATTCAGAATGCAGTGACATCATATTGAAGCTCTTACTGTTACAATTTGGAATAAGACTTCTGTTGTCAGCAATTATATCATACTTGATATTCGGGAATTCAAACTTCTTATTGATTTAACCCATTCTTAGTAAAAATCTTACTTCACTGGCTTTGCTAAATATGAATGATATCAGCATCATGTTCATTGAAAAAGATAAAAGGAAGTGAAGTGAGTATAAACCTTGAAATATACGTCAAATTGTTTTCTTTGTGTGTTTAATCTCAAAAAAGTTTCAGCAGCAGAGTGCCTAGGTGTCCCTAACCCTGTCACCTTTAAAGTTATTTTCAATTTCACCTTTTGCCCGGTATTTATTTTTTAATAAAAAATTATTA…	949	113	100	Mapped	4	41	6.922	12.842	0.604	>3
c78089	[T/G]	0.485185	AGAGTCCTAGGGTTTTTCGTGCTCCTCTTTCCATGCAATCTTAATAGGCATGTTCTTCTATATGCTTTTGACTTTTTGTGCTTTTTTGTTTTCGTCGAAACCCTTTCCAACTTCTAGATGCTACATACTTCACTGATTTCCCTATCAACTTTACCATGCTCGTTGAAGAGGACAGCTTTTCACGTTCTGCTTTTTCCTTGACATGATCCATGCGTTTTCTCTTACCATGTATATATTTTCTATTCCATCCATAACTAACATTATGGTATGACGCATTTTTCTCACTTTTACATGTACTTTCCTTTTGCTCGGAGCAGCAAGTTTCTTCGTGAATGGTTGTATCATCTTGTTGATTCCTTCGTTTCTTAGAAACTGAAGCTAAGGACGGGTTGAAAGAGA…	595	433	19	Mapped	4	42	1.971	3.515	0.632	>3
PFMG_c3391_1	[T/C]	0.291667	AAAAAATGGCCTTCAAACAGATGGACATGATTGGAAAGTTTATTGACTGGTGTAAAGCAAATGGAGTTAAAGACCACGAGTGTTTCCAAACTGTAGATTTGCATGAAGCTCAGAATTTGAGCCAAGTTGTTATTTGTTTAACCGCATTAGGAAGAAAGGAAGGATCATTAGGTCCCAAAGAAGCCACGGCGAA[T/C]AAAAGGGAATTCACAGATGAACAATTGAAAGCAGGACAGGGTATAATTGGTTTACAAATGGGAACGAACAAAGGAGCAAACCAGTCAGGGATGAATATTGGAAATACACGTCATATTGTAGACTGAATTTATTTCATCCTATCATGTAGATCTGTTCTAGCTAAATTTTTAAAATGGCAATTACACATTTAGATTGTTATA…	779	321	46	Mapped	4	43	1.042	2.769	0	<2
PFMG_c1107_2	[T/C]	0.287214	AAAAAATGGCCTTCAAACAGATGGACATGATTGGAAAGTTTATTGACTGGTGTAAAGCAAATGGAGTTAAAGACCACGAGTGTTTCCAAACTGTAGATTTGCATGAAGCTCAGAATTTGAGCCAAGTTGTTATTTGTTTAACCGCATTAGGAAGAAAGGAAGGATCATTAGGTCCCAAAGAAGCCACGGCGAA[T/C]AAAAGGGAATTCACAGATGAACAATTGAAAGCAGGACAGGGTATAATTGGTTTACAAATGGGAACGAACAAAGGAGCAAACCAGTCAGGGATGAATATTGGAAATACACGTCATATTGTAGACTGAATTTATTTCATCCTATCATATAGATCTGTTCTAGCTAAATTTTTAAAATGGACAATACACATTTAGATTGTTATA…	1238	357	46	Mapped	4	44	0	0	0	<2
c18632	[A/G]	0.171933	AGCTCTACTAGAAAACCAAGTGATTGCAAGCAGTCTCTCGAAAATAGAAGACAAATA[T/C]AAGTCAGAATACTGATCACACCTTAAATGTGACGGCACGGACGCTTTCAACTGTTTTTTAGAGAATGAGACCTGCTATCTGCTCCGAAACTCTAACAAAATCAATAGCAGCGCAACATCTGTATTTGGTCAAGCATTTCCTTGCCTTTTACTTGTCATATTTCAACTATCTTTTGTTCGTCTTCTCTTTACTTTGATTGTGTAAATGACTGATTCGTGTCCCTAATGTATAAAATCAA	300	292	142	Mapped	4	45	0.865	0	3.996	>3
c17428	[A/G]	0.275416	AAATTTCTACAAGGATGATCCTCACACCATCCTGCATCTGTGCAAGAAATACAAAAGCTTTAAAATAAAATTTTGGAGCTACCACATCAAAAATGTATTTGCAGTTTAACGAAATTTGACTTTGAATCTATACATTCAAAATTTAAAGACATGACTTTCACCATATTGAATATCCATATGAAATCTGTAGGTTGGAAACTTTTGAATACTGCATCATAATCAAAAACTTGTGATTTTAATCAATTTTGCCTTATTTTGAACTTGACCTTGGCCTTACAGGCATGCTCCTCTCACCATTTTGCTTCTGTATAAATGCTCATGAAAAATGAAAGCTAAAG[A/G]TTGAAAACTTTTCAAGTTACCACTTCAGAACCAAAGTGACAGACATGCAAAAGAAA…	507	296	142	Mapped	4	46	1.705	1.907	0	>3
c18883	[A/G]	0.068097	CAGAACGTACTTGATTCGGAACAAGGGCGTTATGAAGGGCATATAGGCAGAATGGAATTTATGGTTGAATTGTATGGTTAAGTACGATAGAGGATGAGTGCTTAAGAAATGACCCATTTTTTGACATACTTGGCAAATGTTACCTGCATGGGTCAATCAAAGCATTAGGTAGACCACCATC[A/G]TTTTTGTGAAGTATTGACAAGGATCCACAGTATTGAAATTCCTCTTTGCACAGGATAGCACAATTTGGTGTAAAGAATGTCGACATTTGAAAAGAAATGAAGGAGTGATCTTATTCAAATTTGTAATGTTTAATAAAGGAATGATGAAGAGCGTTGTCTTACAGTAATGGATATGCTCGAAGGATGATAAGGAATGACACCCGGAGTAAGACA…	408	290	142	Mapped	4	47	1.323	1.871	0	<2
c2711	[A/G]	0.256481	TTATTCTCCTCGCTGTAGTAGATTTTGCTGCATTGCATTGTCTCATCAACGTTCGTATTTGTCAAGAATTTAAGACCTCTGACTTTTCCAGATAAATGGACTTGCAAGATTTTGATTTATGGGACAAACTGGCTCTTTATCCTCTCGTTGCTTGTTTTATTCCTAATATGCATAGAGAGATACTGGAAGGTCTGCAGACCTCTTTCCAACCAGTTTACACAGAGACTGAAATTCAGCGTCTCCATTCTAATGACACTTCTCGCGGGCCTTATCCCTATTCCCCGACTTGTCTACTTCGAAGTCCGTGAGATTCAGCTCGGAAATTTGACCGGAAATGTTTGCGGACCAAACATGGAAATAACTGGTGCGAACATTGTTATACCAGGAGTCCTTTATTTC…	1161	346	178	Mapped	4	48	0	0	0	>3
c7472	[T/C]	0.0711645	GGATGAAGGACATAGCTGATTTTATGAAAATTTCGAAGCTCTATGGATTTCTCATTGGATTTTTCCTTGCATGGCTTATACAGTGCGCTCTTGGTTGGAATGATCTTCTACCATTTCCCCGATTTCTTCCAGTTCCTCACAACGTAACGTACTCCCAAGGCGATTCCGCCATTCTATTTTGTGCTGTAGAAAACCTAGGAACAAAAACGGTGACATGGAGAAAGTTACCTTACATCAATCCCATCGTAAGCGGTAAGCGAGTTTTTGTGACTGACGAACGCTTTGACAGCCAACATGTTCCCTTCAAGAACGAATGGAACCTGGTGATACAGAACGTCAGACAGTTTGATTCCGGTGTTTACGAGTGTCAAGTCAGCAGCAAGGGAGCAACTCTACGGT…	781	292	142	Mapped	4	49	0.372	0.435	0	<2
c7808	[T/C]	0.0711645	TTTTTGGTTCAGTTTCTGTATCAAAGATCAGATGGATGTACTGTGTCATTGTCAATCTGCATTATGTAATCTCACTTTATTGCAAATATTCCTTTTACAGTGTATTTTTAATTTTTTTTCAAATTTAAATTAAAGCAAAATATGAAGTCAAAACCATATATGGCATCTTGGAGTATATTTCCTTCTGCCAACATGCAAGAAGTAAAACTTAGATTGCTTTCTGGCATTTTGACTGTAAACACTGTTCCTTGTCTGTTAGTATTTTCTATATAAAGTATATACTATTTAGGTGCTTTGTAACCCATGCTCTGTAACCCTAGCAATTGTCTCTCTGCAAAATATAGGTTAAAATTAAATATTGTTATTTGTGTAAACTGTTCATATACACAGAGAACTGAG…	647	292	142	Mapped	4	50	0	0	0	<2
c3022	[T/C]	0.0970425	TATGGTAAACTTTAACAACTTATGTGCATGTTAAAAAGCATGAAAAATAGGCGGGTTAGAAGTACTTTATTCTACTCATTAAATTTTAAAAATTAAACAAAAAAGAAAATTTGTTTGGTATGATGATGTAGAATATATTTACGTTTTGTTGATAATTTATATCTTTATCTAAAATATTAACCTTAGGGTGGTACAAGTATTGATTAATTTTTTCAAGAATGAAAACAGTTTAAAAATGAACGTATGAATGACTGCAAAACAACAAATGTGGTTCATTTGTATGTATAAAATGTACAGTATCTTCAGGCAAAAGGTGTTTTTTAAGGGTGTTAAATAATAGTCAAAAGATTACAACTTTCCCCTATAATCTACAAGCAGGAACTAAGA[T/C]TTAACAT…	1347	170	66	Mapped	4	51	0.554	0.147	0	<2
c2205	[T/C]	0.328996	TTTACATCATTTTATAATCGATCTGCAATATGAACAATTAGAATGGTGTTAAGATATATTATACAATGCCATTTTGATGAATTATGTTGACACTTCATAGATTCTGTCAAATTCATAGATAATTGGGGTATTTTAGTACTCTAGGTACATATACAAAACGGCTACCATTCCACACCAAATAGAACATTAGACGAATCTACCAATCACAGGGAGAAAGCAAACTATAAAAAGGTACAACTGAATCATAAAAGGTAATATAATTTTTTTAAATAATTAAATACTGTTTCTGTAAACATCATTAATAGGGGACCTACTTGAACAGAAAAAGCTTCAATTGCTGTTTTCGTAATTGTATCGGCAAACATGACCTAAA[T/C]AATATACATATAAATGCTTAC…	2000	192	142	Mapped	4	52	0.171	2.052	0	>3
c5074	[A/G]	0.104436	TATCACTTGTTTAATAACAGCAATTTATTCATTATCACATGACTTATGACTTACTTCTACTAAGTCTTTTATTTTGCACAATTTGAATGTTTGATGAGAGATAAATCACCATCACTTACAGTACATGGAACAAATTTGTAATACAGATGGCTATGATGTCTCTGACATTATCATTCAAACAATGTTGAGGTATACAATACTTGATTTCCTGATCTACTGAAACTGAATTACAGCAAACATGATTGAAAATTCAATAGAACAGGTCTACAACTATTGGCATTCTGACAAATTTAAGATCCACATTTTTACTGTAATTTTCTTGCAAGAAAAATATTACTTTAACTGAAGAAATTTGGATGATCATACAGGGGTAATGTTTAACATGATATTCTCCATCCT…	841	279	131	Mapped	4	53	0.99	0	1.227	<2
c4649	[T/C]	0.281481	TTTGATCGTGTTTAATATTTCCTAGCTAAGAACATGTGACAGGAAGATACATTTTACATTAAATGACAAGACAAGATCATTGATGTTTAAGACGTGGGTCCAGGTGAGACACTGGTCATTACAAAAGTA[T/C]TGCACACATAAAATATGAAATCTGTATAACTAAATGATGTTTAGCTAAACCACATCTCTCACAAGGTATTCTTCCATATTTCACCTGTAGTTGACCATTAATTATTTAAAGAACACTGGGCGGGGTACCCCATCCTTGTGCTGTGTTCCCTCATCTTTTGTTAGGTTGGTCATATAGCTAAAGAATGGTGGGAAAATTGTCATCTGCAATGATTAATTACTGTATCCAACTTACATTTGTTTATTCCTCGTCGGACATAATTTGA…	446	293	115	Mapped	4	54	0.17	0	0	>3
c13260	[T/C]	0.106285	TCGGTGTATGGAGGGACATGTTGTGTTTGTGTGGGCATTGTTAGTGTCATTTTCAGAGACAGCTTACAACATTTCATTGATAGGAAAACGAAGGAAAGACGGACACAGTGGTAAATGTCATGTATGTTTAGGAGTCATACCACTGA[T/C]TGACACTATCACAGATACTTTTATATCCAATCAACAAAAATCCTCAACATATGTCTTCTCTTTAACGATATTGCTCTGTGACACTATTGTCTTGACATGAGTCTAGTAAGCTATGTCAGTGCATGACAAATTATCAAATTTATAGCAATTGTACACTGAGAAAAGAAACACGATTGGTCAGACAGAAACAAATATTGACTTCCGCGTTATAATTATACACTATAATATGGACCGTTTTCAATGATGTC…	743	310	142	Mapped	4	55	0.619	0.337	0	>3
c2519	[G/C]	0.25878	GAATCAAAGCTTGGAGAAGAGATAAGAAACGCTGGAAGTAAGATAGGAAGTTCTGTGGTCGACGCATCGTCATTTGTTGAAAATTCTGTCAGAGAAATAGGAGACAGACTTTTGAAAGTGGGTACAGCAGTTGATGGCACCAAGGAAAACCCTGCGCCGAATGTATCGCAAATATAGATAAAACAATACTTCAAGAATCAAACGCTGGATCTCCTTTTGGTAGTATTGACCCACATTATTTTCCGATGATGATTGTTCTTCGTAATAATTTGCGAATATTATGTGAAAAATTCTTTAAAACAATTTGATTAAAGTGAATTAAACGGAAACGAAGGTAACAGCAATCTTTGTTTATAGCCAAATTAGTCCCAAGCCTTCCTCTTCTTCAATTATGCACGT…	608	344	95	Mapped	4	56	0.945	0	2.825	>3
c16288	[T/A]	0.242991	AAATTCAAATGCGATCATCAATTTTGAACTGAGTAGACATTCAAATATGATATTTCAGTTTAATCAAGGTGGTACTTGATATACTTGCAATCTATATTTCTATGTTCTCTTAGTA[A/T]TGAATGCATGAAATTGTTGAAGATAAAAACATGAAAACGGACAAATTTGTTTTGATTATCTAATGATTCCTTTACAAGGATTTTAAAACTATCAATTTACTGGATAAAAAATCGAGGTACCATCTCTCCTCAAATTATCATAATCATAGCTTTGTGGAATACATGAGTACTTTTCCTTGGTACCGTATCTTTCTATATTAAGCCCTTTCCTGCTGTTTGTCGGATCCTTTGGTGTTATTCGCACAGAGTTCCGAGACGCTATAGACGGGTCTTCGTCAA…	406	305	131	Mapped	4	57	0	0	0	<2
c16131	[A/G]	0.212963	AAAAGTTATAAATGCTTACTCAATGAACAATATTAAAAAATTAGTTCTTCAAAATATCTTATTTTTCTTTTCTGGCCTCAGTATGAAGTAAAGCAAGCTCCTAAACGTACGGTAACAAATATATTTGGACCATATTTCTTAGAGTCTTCTACTCTAGGTCGATAGTTGAATTGT[A/G]TCTGAGTTATTAGCCTGTGAGATGAGAATGATGGCAGAGAAATTTGAAAATTTCGGGAAATATAGAAAGTCAATTTAACTTTGCAAAATAAAGTAGCTGTTGTTACGTAATCATTTCTGCGAAGGAATTTTCTATTATTGAATGTTATTCCATAAGTCTGATTCAGTCGCAGAAGATCTTTTGCGGCATGTCTTCATACTTTTCTCTGAAACTATGAACG…	969	260	178	Mapped	4	58	0.706	0	1.586	>3
c15153	[T/C]	0.389815	CTTTCTCCAGAAGAAAAGTGGATGTTTTACCTCCCTTGACTTCGCCGTTGGTACAGATGGCGCTCATGGACAGCGTTGTAACAGTGGTGACAAATGACGACAGAAG[A/G]ATGATGACTGACGTCAGACCTATACCAGCCTGTCCTGTAATCCACGTCATGCGGAGAAACAGCATAACACCGAAAATGTTCAGCAAGCATCGTACCAGTACACCTTGGATCCACCCAAACTTGCTTGGATCTGAAGAACGTTTCTGAGGCACTGGTTCGGGATCTTTGGGATCCTCCAATTCGTCCTCAAATAGGTCTTTTGGCTTGTTTGTGCCTGGTGTTCTGGGCTCTGATTTCGATTCCTCAGAGCGGAGTTCCTCTAAAGTGGGTCTCTGTCTCAGGTCACCA…	409	337	129	Mapped	4	59	0	0	0	<2
c14700	[A/G]	0.473529	CTCCAATTGGAATTTAAATCAAAACTTGAAATTAAAAGAGATATACATTTTTACCTTGCTGAATGGTAATTATGATTCTTGATATTTTTGTAGATTAAGGTATGATTTGCATATTACGTGACCCAATTTTCTGATAAAATTAAAAGTCAACATGCATCTTATTTTCAAAAGGTCTCTAAAACCCTTTTCTTCAAAAACAAATATTCATCGTATATCTGCTTTGAAACATTCAAAATTATGCACTTTGGTCAGAAGTCAGATACTATTTGTTATTCTCAAC[A/G]AATTGTCAAGTTTTAAATTCCATATACAATGAAAGAAATTCAAAGCATTCAGTTTTTTTCTACAGTAATCTTTTATTTTGGTTCTGTCTGTCAATTCTCCAAGAAAACCAACTC…	570	280	161	Mapped	4	60	0.435	0.295	0.461	<2
c6758	[A/G]	0.42329	GAGATTCTTGGACAGTTTCTGGGTTGCACATGTTAATGTGACTTGACACTTCATTTATTTGTACATAAAAAGATAAAATTTACAAGTTTATTTGATAGTTCATACTCAAATTATATTACGTTTTATAAACAAAAAGGAAAAAATAGTGTAAATTCATATTTTAAATTGACAGTTAACACGAAGAAAAAATGAAGTTCCAAGAATAGATTATTTCGGAGATTTGAGTCTGGTTTGTAATACGCCCTCCATATTCACTTCCTGTAGATGCTTTTTGAGGGCTCCATTGATGCTGTGGCAACATCTAGTCAGATTTGGAGGAATCTGCTATGTGTTTCTTTATGACATCTGAGGCGACGTCTGAGGCCATATCAGATGCCACATCTGATGCTTCTCTGAACT…	565	348	114	Mapped	4	61	0	0	0	<2
c4461	[A/G]	0.219963	CTAACATTACCTTGCTGCATGCCCTTTTGGATATCATCATCATCATCATCATCATTTTCTAGATTTCTATTATAAATAACGTCTTCGTTGTGTTCATAATCATTCCTATTATTGTCTTTCTTGTCATCCTTTCCATCTTCATTTTCATCATTATCATCCCTCTCATCTTCTAGGATGTCTTTTTTTGAGTCGTTGATATCTATTTTTTCTGTCGTCTTGATATTCTTCTGATTCGTCATTGTCTGCATAGAAATCATCAGAACTACTAAATGAAGATGATTTTGATGGCGGACTTACTCCTGAAAACATCAACATCATTCTTACATATTTGTGAAAATTTGACCATGCTCTTCTTGTCTGCCGTCGTATGCACAAGTCTAACCAAAGTATTCTTTGTAT…	1268	143	82	Mapped	4	62	0	0	0	<2
c16951	[T/C]	0.0425139	AAATGTATAATAAATACAATGGCATATATAAATTCATAACAAAATGCAACACCAGTGACCTATAAAAAGGACCGTTGTTTACAATTAAAAAATGGGAAAGCATTGAAATGAATCTATTGGAAAAACTAGAATCAAGTCCTGTGTGTTCTTATATTTATGTGCTAAACTAGTATTTGAAAATGCATCCAAATACAGAAACAACACTGATCTAGAAAAAAAACAATTTAATTAAGTGTTTTGAAACGGTATTCTTCATTGGTAACTTTAAGCTT[A/G]TGGTCTCCCTTTGGTCTCGTCACTTTTATACGTCACATCCCATCGTCGAAGAGAGGCTCGGTAAAAACTCCCGAGATGTTTTCTGTGTCACTTTTAATATCATTGTCTTGAAATAGATCCAT…	454	95	95	Mapped	4	63	0	0	0	<2
c13815	[T/C]	0.347222	AAACCTCCAGATAATATTAAGGTGTATCGAAAGACAGAAGAATCAGAGGTTTATTTTGGAGGAAAAGGAAAGAAGTCTCCACAAAAACAAAATAAATCACAAATTCCAGAGAGGAGTGGTCAGAGGGAAAGGGAGATGTCTCATTCCACTGAAATCCACAATGGATTTGAGCAATCAGACACTGCAACTTCACCAATGAAGAGTACAGATGCAAAGAAGAAAAGCAAGTTCATTCCATTGTTCAGCCAAGAGGGCCAGGAGAAGACTGTGATAAAACTGTC[T/C]GGTAGGCATGTGTGTGAATGCCAGGCAGCCAAGCATAAACTCATCAATAACTGTACACGGTGTGGAAGAGTAGTGTGTGAACAGGAGGGGTCAGGACCATGTTTATTTTGTGG…	700	515	83	Mapped	4	64	0.809	0	1.433	<2
CS1_c3011_2	[T/C]	0.444547	GCGCAATAGTCAATTCTGTGACCTTGTTGTAACATCAGCGTGCACAGCCATCGATCCTCCCCTTGTTCAAACTGAATGTAATGACGAGCTTCTGTCGGTTTTGTTGTGTACATTTTCATAACGTTGTCATCCATGAGAGCTGAACCTCTAAACAAACTGAAACATCCAGGACAACATAAGACACATCCAAACACGTGCTCTGCAGCTTTCTGTAGCCAAATGGCCGACGGCGTACTCAAACTGCTGATACCACACCATGGGTCCTGATCCGATGGGATGAATTCTGCCACAAACTGCACCTACTTTCTTGTTTTTCTTCATTCTGTCTATGAGAAGTTTGACAGAGTCTGGTTTAAAGTCGTACATCTCCATCCAGTGTCAAGATGAACGTGTTGTCTG…	1503	414	49	Mapped	4	65	0.687	0	1.603	<2
c17198	[A/C]	0.158965	TCCTGCATCCTATATGGGAATTTACTGACCCTATATGTGTGTACAACATACTAGTTACAGACTATGTATCTAATAATAAAATGTTCTCTTTGATTATAGCAGATAGGAAACAAACCTTTTTATATTACACTGAATATGTCTGGGGACTTTTTATAGGGTGTGAACTCAACTATTCTCATGTTCTTATTATTCTCAGAGGGTTTTCATTTCAAACACATGTATGAAATATGCTTATTACAAAATCTGATCAGGTAAATGTAATTTAAACCAAACAAAGAAAATCAAAGATTAATAACTAATATTTTGGTAAAACTATCAATTTCTTACAGAGCATTTTATTTTAAGAAAATCACAAGGTTAAATGGGTTAGCTCGTGTTTTTCTTCCATACCTCCATAAA…	675	207	101	Mapped	4	66	0	0	0	<2
c77026	[A/T]	0.304991	GACTAAATCAGTTTGAAGAGATTTATATGGATTTTTGAGATATATTACGTCTTTGGCCAAATATATTTGCATTGTAATGTGCTTACATGTATCACCCTTGGTCTCATGGTAATAAAATCATAC[A/T]GTACACAGCTACAATAAGTTCAAATCTACTTTTTAAATGGATATGTAAAGGTACATGTACTGTTGGTGTCTGGCAACAGCTGTCAGTCTGATGGAATTAAATCTATATACCTGATGTATGAACAATGTGTGGGCAAAAATCTAAACATTAGACTCTCTGCGATGACAAATTTAACAATGCTGCTGAATGAGTGCTAACATTTGCCAGATCTTTTCTATTCATTTCAATGACTTGTGCCTCATAGAGTGATAGACTTCATGAACTTGTTCTA…	417	321	131	Mapped	4	67	0	0	0	<2
c76655	[A/G]	0.149351	AACCTGGTATCTGTAGTCTTGTTTTTCATCTATATCTTTTAGTTTTGCTGTTGGCATATTCAATGCTTCTAGTGTCTGCTTTGGATCTCCTTTGTCTATTGTCTGATTTATATTTGAAATGGCTATTATTCTTTCATGCTCCTCGTGAACCTGCTGGTTGACTTGGTCCACACATGTACAGATCTCATAATGAGTCAGTTGTTCACATGGTGCCTCCCTTTTGTCATGCTTTGCCTTTTGTAGAGCAGCCTGGTATCTGTCTGAATTAGGCTCGTCTAGGTTTGGTATACAAGCCTCCGGATTGCCAAGGGCTTCATATGTAGCAGAGTGGTTCCCCATGTCCACTGCCTGGTTTATACTGGCCACAGCAGAGAGTACTTTAACTGCCGCAAAAATTTC…	783	216	112	Mapped	4	68	0.419	0	0.793	<2
c20589	[A/G]	0.18854	TTTTCTGCTTAAGCAAGACGAAACGCAACTTAAAGGTAAAGAAAATGGTGTTGTATGCAGCAAGTAGGATCCCAGAGGCAGAGCGACAAA[T/C]TGAATGACAACTGCACAATTACCACTGATGAAAGAGGAGTCCGGACTTAAGGTCACATCGCGAGCGAAGAATTCCCTTGGAAAACAAACAGAGTTCAACAGGAGTGTAGCAAATATTATTTCACAACAAGCATTTTGTAATTTGCATGTATTATAAGGAATATAAAGTCTCCTGTCAACAGTAACAGAAACTTAAACAAAAGGGGCATAACCTAGT	311	243	65	Mapped	4	69	0	0	0	<2
c15478	[A/G]	0.451493	AAATATTTGTTCTTTTACTATTGGCTGTGCTTCAAAGTCCTCAACAAGAAAATGTAATTGTCAGAATCTCAGCATATCTGTATATTTCATTTTGTTGGTGTTAGGGACCAATTAGTACCTGTTATCTTTATGGTTAGTTTCACATGTCGGTAAATTTTGATATCTTAAGGTTTCAAGTGGTAATC[A/G]TTGTTGATTTGAACACAATCTAGGTCATTAAGACCTACTTATTTAGAGTGAGCTAGTAGATCAGCCATATTTGTATTAGCATAAATCAAAAGTAGGATAATGTGCCTTCTGAGGAGAACAATCATGTGTGTACAACAAACCTTACCATAATTTTTTTCACCTTTTCTACTATCAGGGAAGTTAAAAGACCTATAAGCGTTAATTGTTGA…	471	384	131	Mapped	4	70	0	0	0	<2
c2395	[G/C]	0.101664	ATCACATTATATAAACTACATATATATAATCTGTGTCTTACCAACAAAGCGTCATCTTACCATTATTATTGATACTCCATTGTGTAATGCACAGTAGATGGGAAAGGTTAATGGACAAACATTGCAAACTCAAAAGATATCAAAATTTCAACAAATTATATTATAACACAAACACCTCGAATATCGTTTGTCTGTTTGAAGAATGGCACTGAGTGATAATGGCTGGATGGTAAAGATTATATTACCCACATATTGTCACAGAAACATAGTTCCGTCGGACATGCATCTGATCCATAGTTCATTGTATTACATGTCTGGGCACAGTACGACTGAGAACTTGGGTCCCATGGTTCTATTGCCCGACAATTCCCTGATGCAGGTTTCTGGGCCCCGTGCCTG…	1517	111	82	Mapped	4	71	0	0	0	<2
c6883	[A/T]	0.121996	TAGAGAAGAGGAATGGGAACAGAAATTGTACAACCACTTCACTTTTTACTGTAAAATACATATAGATAGAAAGCATGACGGTTTTCAGAAGCTGGATTACATCTGCGCATTTGTATGTCATTACATGATCTATAATTACAGTCAATTGCACAATTATTCTGTATAGTGAGGAATCGACAAATGGAGAGGAATAATGCCTTTTCGTTCATATGTTTATAAATGTTTGAGTATTTTTTTGTACTCTCATTTCCAGGGACAGTTTCTGCTCGCACACACACATTTTCAGTCAATGAGGTACCTAATGGCATGGAAATGGTCAAAATGGATGGTGGTCCTTGTCCTGCTATCAAGAGGGATGGTCTCTTCATCTTATCCACCAGAATGTGTCATAAAACCAGA…	1385	346	178	Mapped	4	72	0	0	0	>3
c7617	[T/A]	0.0249538	TTTTTAAAAATTGGAAAACTACTATAATTGTGTACTTGTTTGTTTATTTTTTTCTATCAATAGTTTAAAGTGTTTGCACAAGACATAAAATAAAATGTTTTCGTAATATGGTCTATAAATGATAAACAAATGTTTTGTAAAAATATCAAAAGGCAGTGACTGTAAAATGCTGTTTGCGATTAAAATGCTTGTCTGTACATTTCTCTGTACTTATACATAGCAAATTGACCTATATTGCTCAATGGAGTACAATGCTGACATGAATA[A/T]TACAAATTGAACATTATGCTGCTACAAAAATGTACTTACATGCCTTCAGCATTCAGATACCCACTATGAAGAGAATAAATTCAAATTTTTCAAGAAAAAAAGCC	375	36	36	Mapped	4	73	0	0	0.042	<2
c1500	[T/A]	0.012963	CAATGCATAATTTATTCAAGACAGTATACACAGCATGCATGTATCAATGAGGTTGTCTCATGGAGAACCTTTGCTAAAGCAGGACTTTTGTCATTCTATCCGTGTCCACATATTTAAATGACAGCATCTTCTAATATCAAGATCCCATTCAGAGGAACATAAAAAATATATTCTACAATGCAGGTAAAATGGAGGAACAATCAATTCACCTCCTTTACACCTCCTTGTATTCAAAATTATGAAATTTCAAAGATGGTTAATATCAAAATATAGGGAAATGTACGGCACACTATCAAAAAGGATGTACAATAAGGGTCAGTTAACGGAGTCAGATATGTAATATGTACTAATGCCAAATTCATGGTGTTATTCACTCTTTAAGTTAAATGTAGATATGTA…	1424	36	36	Mapped	4	74	0	0	0.042	<2
c14066	[A/G]	0.406654	GGGAGTCTTTGAGGTGAATGCAAAGTTTATGGGAGTGGAAATGGAGAAAGTAGACCTTGTGTTTCAGGACTTGCTACAGCTACAGTATGAAGGCGTTGCTGTGATAGAAATGTTCAACAAAGCTAAGATCAACGTCAATCTTCTCATATTCTTAGTCAATAAAAAGTTTTATGGACAAGGGCGGAAATAGAACTTGACTTGGATAGATTTGTTTTTAAGTTATTACTTACATGTACCTGATTCTGAAAGAAAAGATCTGTTGTAATAAAATTGACGTTGGCATGTTTTTAAGCTCACTTGATATTTAAAAATGTAAAAATTTTGTGCTTGTTTTATATGTAAGACTTACTTTTTTTTATACTGTTTTGTATAAACCATTGAGATCTTGTTAGTTTTAAT…	717	288	131	Mapped	4	75	0.035	0	0.042	<2
c14435	[T/C]	0.156481	AACAATGTCCTTGACTTCCAATCCATAATAAAAGATAGACTTTCCTTGTAGCTCTAGGTTGGAAAGTCAGAATAATGTTAATAAAATTATCACGTATGTAAATTTGACATTTCTCTGATAAAGTACTAAATAGAGAAAGCAATGTGAATGGTAGCAACTTAAGTTTCCCATTACTGTTTTCCCGTATGTAAACACTTGTAGTCTCTCTGATCAACACGTACAGTGATGTCTTCAGTTTCTCAATGTTCCTTTCTAAGGTAATTTAGCATGAACAGTAACAATGATCACATGTCTTTGTATCACATTCAAGTCTACATGTAACAAGAAAGAAATAGATTTTCTCAAGAGGTAACAGTGTAATAACATCAAGTT[T/C]TTTTATATGGTGAATTCTGTCA…	594	110	95	Mapped	4	76	0	0	0	<2
c16312	[A/G]	0.106942	TGAAAATGATACTTAAATTTCTTAAAGTTATGATTATTTCTTATTTCTTTCTTGGTGCATTCCGAAGTTTGACAGTAGAGGGGAAGAAATTTCTGGTAGTTTGAAGTCTGTAT[A/G]GTGCGAAGAATTAAATTATCATTCTTTCTTACGTTATAAGTATTATGCCTTACTAAAGGTTGTATAACATCATACAAGTATGGAGGAATAATTTTATTATCAATCTTGTGAAATAAAGTAAATTTTCGTTCATGTCTAGCGATCCGTTTCGAACTACAAAGCCCCACTACTCGCAAATAATGATAAACCCGTAACTATCTTAGCTGCTTCTAGTTGGATTTTTCCCGATTTATCCTCATCTGCTATATTTCCCCCCATCCACATGCATTTTCTAACAAAGA…	751	74	47	Mapped	4	77	1.545	0	3.065	<2
c522	[A/G]	0.37708	TTTTGATATAACGTTCTGACCCATGATTGCTTGAGGATCCAAGATTGCTTTCACCATAACTACTGCCACTCCCTCTGCGCTGTAACCTTGACCTTGGTTCCTCGGGCTCTGGGGGCAGACCACAGCTGTCGCCTGACAGTTTGTAGTCAATGTCACAGTATAAAGCTAGACCTTGAGATTCCAGGAACTTTGGCAGATTATCAACCTGGTTATTAAGAGAGCTGGTAGAACTCAGTCTGTAACGGATTTCAGTAGGATTTGCCTGTAGCTGTGCTTCTTTACTATTGCAAGAATCAAATTCTTCGTCACTGATTTCCCTGGCAGCGTCCCGTTTCCATGGAAATGTTTCATCACTCCATCTGACGAGGAATTTCAATCCAAGACCAACACACAGGTCCA…	1259	279	49	Mapped	4	78	0	0	0	<2
c7196	[A/G]	0.40566	GTAACTGCAAGCGTACAGTATGGTAGACACCGAGGTTTAAAACGAAGGCAGCATGAGTAAAAAGAACGAAGAAATAATATCTAGCTCTTTTAAAGAACTAGGATTGAATGACTGGCTTTCTAATCAGTGCAGTG[T/C]GATGGGTCTGTCTCGTCCAACTTCGATTCAAGTCAACTGTATCTCACCTATTCTCCGAGGTGAGGATTGTATTGGATGTGCAAAGACAGGGAGTGGTAAAACAGCTGCATTTGCTTTGCCAATACTTCAGAAACTCTCAGAGGATCCATATGGAATATTTGCACTGGTATTAACACCTACAAGGGAGCTAGCCTTTCAAATTGCAGAGCAATTTAATGTCTTAGGTAAACCAATCAACGTTAGAGTGACAGTTATTACAG…	1356	375	58	Mapped	4	79	0	0	0	>3
c14081	[A/C]	0.407579	TATATTTAATGCTAGGATGCCTCTAGAGCACTGTTAGAGGGTAAGA[T/G]TGTTTTTTGTGAAAGCACCGCAGCACTATCAGAGTTCTGAGTGGGTGTGTCTAGCTGTGACACAGCAGCAAACACAGTGTCCATACTGCCCATCAGTTCCATAAACTGTTTCATGTACATAATTTCTTGATCTACAGTTTCCTTCAGTCTTAGTAATACTGTATCAACAGCTGAGCAGTGACCAATCTGGTTGCTGTATATATCTAGAAGAAGATTGGTAACATCTACTAGAATTGGCATTAGCCTTGGGTTGCTTATGTTCTTTTGGATAAATCTGACAATCACTGAAAGTGACTTTTCATCCCTGCCAGCAAGTGCATTGCGTATTCCATCCCTCTTAATAAGCTC…	895	400	77	Mapped	4	80	1.318	0	2.499	<2
c20971	[T/C]	0.424214	ACAGTCAGACATGTTAAACCAGTGTAGGTGATAGAATCTGAAGTTCAAGGCCATGTTCCTCATCCCTGAATGAGT[T/C]TTCATAAATCTGTACCACCCCTCAGGTATATAAAGACAGTCTCCTTTGTTAATCTGTACTTCATGGTATGGTACATCAATGAGCTGTGGAAAGGCATTCATATCCACTTTATCCACATCCACCCTACTAAAACTACCATCTACATCCCATCCATCTGCCTCTATCTCCACATGGTGTGTCTTATCTATCATGAAGATACTTGAACTCCCGTCTAGCAGACAGACCATGTTGTGTAGCGAATCCTTGTGGAGATAGGACTTTGTTCCACCATTACTTAGCCAC	362	302	150	Mapped	4	81	0	0	0	>3
c298	[T/C]	0.466229	TAATTTTATAACTTTATTGAAAGGAATCATTCACTGTGGCATAAATGTATTAAAACAGAATGTTCCAACACATCAAGAGTCTAACTTAAAATGAGTTAATGAAATAAATCTGCACATATTCATATATTAAAAAATATTTTGATTAAAAGTGATTAAATTACATTCAAACGATGTTATATAACCTTCAACATGTTAATAAATAGAATGTAAATGAAATATTTCTGTTACAGTGTTTTATTTACACATCAGTACATAATATACTTTGCATGGATGATTTTGTTCTACAGAAAATATATATATGACAAGTACTTTAACTGTCAAGAATAGAAATCTCTTGCATCTACAATGTATTTAGGTCAGTATTCCAGCAATTTCATATTTGCAAGACTTGGCATATGG…	944	397	49	Mapped	4	82	2.716	0.424	4.828	<2
c12451	[A/G]	0.202403	CCATCCTTTGTTTGAAAATTATTACAAACGTAAGGTTGAAAATTACATAGTAAAGGACATTTTATTCTTAGAGGGTTAAGGTCAAGGTAAATGTAATTTTCTACGTTAATATTTATCGCATATCAGCTATAATTATATATTAATTTTCCGCTTATATTGATTACACATTGAGTC[T/C]TTGTTCATTTATATATGGAATTCTCGTGAATTCGTGAATATATTTCCCGTTTCTGTTAATGATTATCTAATTTCTGTTTATATATTTCCAATTTACGTTCACTTATTTTCAATTTTCTTAAATGTATATCAAAATTTTCTTCACATATTTCCGGTATTTCTTTATATATGTTTCCGATGTCCCTGTATTTATAATGATGAATTATTATAATGTTCACAAA…	783	260	178	Mapped	4	83	1.066	1.392	1.496	>3
c13639	[A/G]	0.481516	TCCAAATAACATAAAACTTGGCATGCATTCATA[T/C]TTATAGAATACAATATACCATAAGAAGTCACATGCGTCATTATGTCTGAACCGTAGACACAGGTTGGTTGCGTGAAGTTTTTTCCACCTTGTGGAAGATAAACGGAAACTAAAACTTAGAATAATAAGAAATAGCCTGTTAACTTCATTTATGTCTAGCATACAAACTTTGTATTGTTTTCGTTTTGTATTCGTAAAAATATCGAATTTTGATGTATACGGAAGCGTATTAAGGCAACAATATATAATTGTTTTCCTTTTTTATTTTCGAACTTGGATATCTTGGATCAATCAATGAACTTAAATCTTGGAATTTTCCAACTTTAACTTGGTAATACCAACTTTAATCTTAGTTACAATAA…	561	406	47	Mapped	4	84	0	0	0	<2
c10051	[A/G]	0.35534	CCAGCTCATCTTAGCAAGTTTTCTTCTACATTGTTCTCTTTCATAGATAAACATTTATATGTAACACATTTTTATTTGTATTTTTCTTTTTTCTTACATTCCATCATAGTTTATAATTTCTTTTCTCAATTCTTGCTCTACTAATACATTCTTCAAATGCTGACCTTCATTTCTGCCAAAATCCATTGATCCTTGTAGGATGAGTTGTAATGACATGATCTC[A/G]TGATATAATTCATAAATTTTCTAAGTTCATAGGGCAATTCTCTCTCTTCATGAACATCTTCAGGTCCTACTCTTCATTTCTGCCAGGTTTGGTGAAATTCCGTTGAA	334	312	136	Mapped	4	85	6.304	12.706	1.785	2>LOD<3
c2520	[T/G]	0.0735568	AGACAAAACATCTTTAATGATGACACATATACATAAACACATCATGGAACATAATTAAAAAGCTGTAGTAGCTGACAGTGCCATACATTATGCATGGATATTCTGGTTGATACATGAAACATGAACTAAATACAATGT[A/C]CCTCCCTTACTGAGTGTGCTGATTACAAGACAAACAAAATTTAGCCAACGCCACTCAAACTCAAAACTCGCTGTACAGTGATACCAGATATTTTATCCTATAATTATATATCTTCAAAATAAAAGTATGACTTCTTACTTGAATAAGGTTTTCTGACATATGCCAACTTTTTGTGAGTCTTACAGACTATTGAGAATCATGATATACAAGGAAATATGACACTGAAGTAAAGCAATAAAACAAGAAACTACTGCAG…	2000	61	47	Mapped	4	86	0.834	0	4.487	<2
c2083	[T/C]	0.0415896	TTTGGCTTGGTTGTCTTTGCTTGTGTTATTGCTGCCTTTCTGGATGTTTTTTCTGCCACTGGTTGTGACTTTTTGTTCACTCTGGTTGAAAATAAAGCGGGTAAGTCATCATCGACAACAGACTGTTCTTTTTTATCAGATTGAGCTAATAAGCCGTTTTGCGAATTTCGGATTTTCCTTGATGAAGATTTACTTGGTTTCCTTTTTTCTTGAATTATTTCTGATTTTGAACATTTTCCATTTTGTTGTGACTTCTTCCCTAACTGCTTTCGACCAGCATTAGAAGGAATCGACAAAGAAGCTTCATTGTCTTCTACTTGTCTTGTCTGTCTTCTGATCCTTTTACTCTGGGACTG[T/C]GACGCATAACTACACAAAGATGATGTCCTTTTCCTTCC…	780	47	47	Mapped	4	87	0	0	0	<2
c13311	[A/G]	0.0998152	TCTTTAATGGTGTTTATTTAGTTAACACAATAAATGATAACAGTTTACATTTTCCCCTTTCATTTTTTAAAGAGAACAAACTTTTCACCACAAATTCAGAAAAAAAGCTACAAAATCTTAATGTCTAAATATAAATACAATATATCATATAACAGAAGT[T/C]TTGCTTGATATAAGAATATAAACACAATTATATTTCCACAGACTGTCCATAATATCAATAACTGAATACACCTCACATTGCATATTGTTAGTTTTTATTATACTTGAAAGTCAATCGTAGAAGTGTGCTGAATCTGTGTGTATCAAAGATTGTTAAAAACACTACATGTGGAATGTAAGCATTTTGTAAACAAAGAACTGGTTGTAGGTCTAGGAGGAACATATTGTGTGATGTA…	879	126	112	Mapped	4	88	3.142	0	3.566	<2
c13073	[T/C]	0.132163	ATCGACACATAAACATGCAGAACACTGGTAGAATTTGTCTGATGTTCCCGATTCTGGTAGTTGCAACATTGCAACAAAATGCGGCTGCAGGAAAGATATGTAAACGGTTACCGGATCTAATGAGTAAGTTGCATGCGTGTACCGAAAGATACCGGAATGTGCTAGTCACACCTTCCACTTCTGACAGAGCTGTTCTCTATGGCTCTGCATTTTGCAGTAAGTTTTGGCCAGGCGTTTACAAATGTATGAAGCAATCTATCAACACAGACGGATGTACCAATGTCGCCCAGATCCTGAACGTACTGAACAAGTACGCCTACATGTGGCAAAGGAAAGGAAATGAAACCAAATATAAAAGCTGATCTAGAGCGAATAAGTTCCACTACTCTGTTGAAATGT…	761	75	46	Mapped	4	89	0.029	0	13.533	<2
c13309	[A/G]	0.350277	TTTATAAATGGTTTATTATTGATTTTTCCTTGCACTAATCCCAAGCATCAGTCTAAATTCAGAAAGAATTCCAAAGAATTATACTTTGTCTGGCATTCTCTATTTGTCCATGTAGAATAAAATCATTGTGGTATTTGATA[T/C]GCTTTCTTACCATAAAGTCAGTATGTTTGTCTGTACTTGGAACATCTGATATCCCAATGAAATGATCAAAATTTAACTATAACATTCACATACACATACTGTAGATTATGTACAGTAGCTTTTGATGTCAACATTTGAACACACTAGTTAAAATAACATGACTTTCACCTTCGACCAGATATTCTGACTGTAAGTCCAGAGTTTGTACTAGTTGGCTGTGGCTGGTTAGGTTGTGACTGTGGCCTGGGTCCTCT…	519	393	46	Mapped	5	1	0	0	0	>3
c7266	[T/C]	0.10541	TGTTGTTTTTGCATGTTTTTGTAGTGGAGATACTGTATTTGATATATAATTTTTCATGATTTATATGATCCTGCAATTACATGTAATATATGATTTTTCAGTATTCTCCTGCTACTACATTCTTTTTCTACTACTTATTTTTTTCCAATTTTCTTTTTTTCCCCTTTTTAAAACTGCTATTTATGCATGTTCTTGTAGTGATCAAGTATCCGTACACTCCAAAGAGAAAAGAGTATATTTATGTTTATCATAATATTTACATGTATCACGTATACTGCGTCCTCTCTATGGCTTTGCCATAATTCATATTATTTACTGTAGTATGCAGACACATGACATTATAATACAAAGTCAGATAAAGATTTGCTTACATTTTCAAGTGCCACTAT[A/G]AACAA…	747	81	66	Mapped	5	2	0	0.234	0	<2
c13272	[C/G]	0.195733	TAAAAGATGGAATTGCTCTTGAAATATTTGGTTCACCTCACCAATGAATGCCGCCGTTATCACATCAAATTTCTTGCACCGTCTTAGGTTCCATTGTCACGCTTGTTCTGATTGGCTTAATTAAGTTCCCTGCAAAATGACGTAG[C/G]GCAGGCGGAGAAAGGAGCCATGGGTTTCCGGGGATGTCTAAGAACGTGTCTTCTGTCACATTTTGTACTTCAGCGCATTTCATTTCTGTTTTAAGAAAAACAAATGATAAGAACCTAGGATAATGCAGTCTATTGTTTCAATAGCGATGTTTGTTTCTCATGTAGGTTTTAAAATTAGTGTGGACGGTTAACAAAAATAAGCATAGAAACATCTTAAGATAAATGTAAAACTTTTTCTTCTGTGTAATT…	407	158	95	Mapped	5	3	3.918	0.234	8.59	<2
c11137	[A/G]	0.184843	CTTTTTATTAATTCGTTGTTGTTTAATATACAAAACTGTGATTTCTTCCACAATACAGATGTAAACAAATGACATGGATTTATGGCATATTATACAAATGTTCAAAACATTGCATTGTTTAACAAGCTGTACATATTATGAGAAAAACGAGTTATCACGTGCGTAGATCCAATGTATGTCAGTTTCACTTTGACGTCATCATTTTCACGAATTCTTCATAATTGACCTGTCCGTCACCGTCAGTGTCAGCCTCTCGTATCATCTCGTCTACTTCCTCGTCCGTTGAGTTTTTTCTCCGAGATTTGTCATCACGTGACGTAGCTCAGCTGCACTGATGAAACCATTGCCGTCTTTGTCAAACACTCGGAACGCCTCTCGAATTTCCTCTTCAGAGTCGGT…	748	343	95	Mapped	5	4	0	0	0	>3
c16517	[T/C]	0.378253	GGGGTTGATTGCGTTACGTGTTGCAGTGGAGTCTTGTTGGAGATCACCTCCTCCCTCTTCCATGTCTGGTGCACTGAATTTGTTTTAACATGGTCATTGAGGTAGCTCTCTGACCCCTGATTCGGATATTTACGTTTCTTCCAGTAATGAACCTGAATCCATATATTGGTAACGTTGCATGTACAATTTGCTTGTTTCAAGGTCATTAAAGGCCATAAATGTTTGTCAGAAGACGTAAATGCGGGAATGCCGTATGTAAATTCCAGCCCAAGCA[T/C]TATTTAAATATGTATGAACAAACGGATGGACATGGTTTCATCGTTTTACATGATTCATATTGCAGCATTTAACTTAAGATACAATCTTTGTGAAATATGTAGTTTTTCACTTTTATTGCT…	582	389	49	Mapped	5	5	1.299	0	2.591	<2
c4203	[A/C]	0.383523	GGTTCTGGATTTATTTGATAATGTTATAGACAAAAGAAACAAAAGCGACAAGTATAATGGTTGTCATGGACATGGAAATCTGTTCCGCTCCACACGTAATCGACGACCCGCTATGTTTT[T/G]GAAGAATGCGTAGGATCGGATCGTTTACAGATTTTCCATGGAACGCAGACGTAGTAAGAAGGTAAAGCTCACCTTCGTTATCTTGAGCATATGACAGGATGAGCACAGGCTTTTCTCTAGCATCACAGGGGCACTGACTTTGTGGGCAAAAGTCAAGGACAGACGATGACCAGTTATTGTTGTCCTTGGTGAGGGTGTACATTTTCATTTTAAGGACATCAGCATACAAATATTTTCCTTTCAGGTAACTGATGCTACTTCCTCTGTACACGTAG…	635	531	92	Mapped	5	6	0.841	0	1.985	>3
c4266	[T/C]	0.375231	ATTTCTACCAAACAAATAAGCACAAAAAAGAAAGCATTTCAGAATGTTGTCAGGGAGATCCTGAACACCCACTCCCTTTTGTATTTATGTCTGTTACTGTATGTGATACATTGTTACTTGCAATGGCCAGTTAATTTCCATAGAACTTTTTATAGATTTGTATATTGAGAAA[A/G]TAATCTTGTTAACCTGTTTGCTGGATTGCAAATTAATTCTGGTCTATAGATTGGCAGTGTTTGTCTGTCCATCTGTCTGTCAACATTTTGGTTACAGTTTCTTGTTGTAGCAAAATCTTAACACTACTTTGCAATCCAGTCATACCGTCTTTAGCAGTTTCTTGTTTCGGATTGTTAATGCTTTACATATAAACTTTGAGATAATTCTACTTCATAACATTA…	817	401	93	Mapped	5	7	0	0	0	<2
c3091	[T/C]	0.37963	TTTATTGCAAATCAAAAGTATTCTCCTGAAAGAGTAAAGGTTTTAGGACCAGACCTTGGAGCGGCCCATTACCTCCTAGCTCGGAAAGGTTCAGTCAAGCTTAAGGGAGTGGAACAGTGGTACACAAAGGAAGGCAGCTTAGTCTTACCCAACATCAGAGTTGAGGGTATGTTTGTGGAGGGAATCTGTGCCGCCTGGACAGAACTTGCCTTTGAGGGCCTTATGAACTTCAGAGACTTGGAGCACTTAAAATTCCTGGATATTAGCTATTGTGCAAATATAGATGACTTTTGCCTGTCTGTACTGAAGCTGATCACCCCCACTTTGGAGTTCCT[A/G]GACATTAGTGGGTGTCCTTTTGTCACTCATCTTGGTATATCCTGCCTGTACCAGTTACC…	455	367	71	Mapped	5	8	0.629	0	1.253	<2
c13239	[T/G]	0.203704	ACACAACTATTGATTTATTAGATGTACAAGAAAGCTTCCAAGCTTTTGATTACAGAGTCTTAAAAAGAATTCTGGATATATGATCACATTTATTAATATCACCGTTAAAGCAAACCATACAAAACAGGTAAATAATGCATTCAATCACTTAATTATTTTCTTTCCACATACAAATATTAAATGCACTCAGTCTGAGAAATAAACGGAACATTTTAAAATAAAGTCCAAA[T/G]ATATCACTTCTTTCTTTAGGAACAATCATCAATACTACACTTTGGATGAACTTTTAATTAGAACCTTACTGTTCAGTTGACGTCTCACACAGTCTTTTTCACACAGTGGGACAATTCACACAACGACACAGAAGCTTAACTGTGGTTTTCTAAGTTGGATCTTCA…	1090	320	104	Mapped	5	9	1.056	0	1.67	<2
c379	[A/G]	0.293843	TACAATATATAATTTATTCCTTGTAAAGCATCAATACTATATACATTATACTTGATTATGTTAATAACTCTATCAGCATGATCAGCGATCATTATATGAAATGGAATGTAAAACTAATTCACAAAACAAGCTTCTCCAAGACCATGATTGTTGATGGATAACAAATAAAACATGCTCAAAAATAAAATGTATAAACATGCAGATCTAAACAAAAAATTAGATCAGATCTTTTCTTGTAGTGTCTACAAATATTCACATCGCTAACTTCCCTTAGTTGGCATGACGAATTACAATTTTTGCGTCTCATCAAAATTTGTGTTGCTTTCACCCAAAGCTGGTCCTAAATCAAATGTCAAACATAATTAGGTACAAGACATGTAATATTGTGAATAATAAACA…	1182	466	88	Mapped	5	10	0	0	0	<2
c15314	[A/G]	0.125	TTTTTATTTTCTTTATTATTTCTATTTTACATTTTCAGCACGTAATAGGAAATATAGGTATATTTTTCCGGAGATGTATTTACACGGTAGAGGAAATATATGACATATATTATCATGTTCTTGTGTCATTTTTTTTTGTTATGATGGTAATCATAAGAACCAGGATTTGTTCTTTGTATCTACACAACAACTATCGTATTTGCATTGGAAATCCATTTCAATGAGTGAAAATTGTACAGATGAAGTATATTTCATGAATGGCTCTTCTGTTATAGCGTCAAAAGCATATAATAAATACTTTATACTTGTACAAATGTAGATTTCAGTTTCCACACAGAAGTGTCAACTTATACACCAAAAGAATATAATTCATTCGTGCCCTACACGTCCTCTTATACC…	917	109	95	Mapped	5	11	0	0	0	<2
c13418	[T/A]	0.324092	ATAGTTTTCCTCAATGCTTTGTAATTTTTTTAGCAACTGAAAAATGTTAGACTATTGGAGAGTTCTTATCAAAAGCACAATGCCAAAAATGGGAGTTAAAGATACTGATACAAACGCATCTTTTTTCAAATTTCATGTGAGACACCTGTCAATGCTATGTTTCTTAATAATTAAGAAAATTTCATTCATAAAGCAATTTTTTTAAAATTTCAACAAACTGTCAAAATCATTTACATAAAATAAACATATATAATGAATTTTTCAGTATTCAAACATCATTTAAGAGAAATAATTGCTGGAATTTCTATTGAACATGGAAAACTCTGCTGTTAACATTGTACTACTCCTTCAGATTGCCTCATCTCTAATAAAACACTAAGCACTAAAAATGCATATATA…	765	388	46	Mapped	5	12	0	0	0	<2
c14086	[A/G]	0.119444	TGGCAGAAGCTCTAAAACAAAAGGTTCAAAATGAGATGTCAAAACTTACAGAAAGTGTTCAGTGTTCCAGAGCTATACTTGAGACAGCATGCAAGATATTTACAGGAAGTTTACAATCTGCTGCCATGGCAATAGCAGAGGAAGGAGAAACCCACATGACTTGTTCCACACAGCCTCACTATTGGAGAGTTTCAAATTTTGATGAATCTTTAGTAGACATGCAACTTTCATGTAGTTGTGGACAAGTTAAAAAGTGCGTAAGAGACTTGTGTTTTATAGATGAAAGTAATATTGTTGAATCACAAGAGAAAATGCCATTGAAGGCTCCTGAC[A/G]AGATAATTTCTGACTTTCCTGTTCTTCTGGATTTGTATTTCTCCAACATTTCTGCTCTGAAA…	535	142	95	Mapped	5	13	2.193	0	2.352	>3
c3929	[A/G]	0.0683919	AAAATTTATTCAACTTTAAAATTTATTACACACTCTGATGACTTTAACAAATTTGCATGCAAGACAAATTTTTATTTTTCTTATCGAATGAATTTACCTATTTTGTTTTATTTTGACAAATACAGATTTTTTTTCTACCCTAAAGGTTATATGATCTTTCACAAGAAAGAGGTAAGAAACAGGATAATTCCTGAAGGTACATGGTATGACTGCATGATGTTTTATACAGTAAAACAGAGTTATTGTCTATGTTAGCCTTGAATAGAAATTTTCTCATGTAGCATAAATTATCCCTTAAGTGAAAAGCATTGAACAGATTTTTAGGCACAATTCAATTCTGTAGATCAAACTACAGGTGTATAGAATGGCAATATACT[T/C]CATTATTTCCCACTATG…	805	61	46	Mapped	5	14	0.025	0	2.352	<2
c14028	[T/C]	0.260628	GATAAATAGGCCAACAA[A/G]TAAGTCCTATTATACTTCGATTCTGCAGGCAAGAACACTGTCATGAGGTATGAAAATAAACAAAGTGCCTACTTGAAAAATTTGACACGGAATTCTACAAGGAAAGTCCAATGTATGATTTTTTTTTCAAGCAAATGAAACAAAAACTTTAGGAAAGTTTCAGAGATATACACCATTAAATAATAACATTTACATATATATATTAAGTAAATGGGGGGTTTTTAAAACCACAATTCTCACATCACTAATAGCACTTTTACCAAGGTACAAAACATGGGAATACATACATGAACATTTATTCAGTACGTTAACACATATAGAGCTCTATTACTCTGCATGAGATAAAAATAAATTATATACAAGGACTATATAAAATT…	675	316	178	Mapped	5	15	1.825	4.14	0	>3
c16253	[T/G]	0.0314233	AAGCATCAGAATTTAATGGGTACCTAACACTGCTTGTAACTTTTTGAATTACCACGTCAGAACTAAAGTCTTTATAACTCCTTAAAATTTGCA[T/G]AAGTTTGACCTTGACTTTGACCTACAAGAATCAAAATTTATAGTCACTATTCTCTTGCAGTCCTGCATCACTATGAAGTATGAATGCTATATGTTGATAATTTTTTGGGTTGTCACGTCAGAATGAAGGTGTTAATGAACAGACAGATGGATGGATGGATGGAATATGTGATTCACATAGGGCTACGGCATTTCATAAACATAATTTCAATGTTGAGGAACATTCTATGACAATTAGTCACATCCATACATCTATAAATGTAAATATGTATCAAAATTGTTTAACAGAGTACTAATTGCTA…	590	47	0	Mapped	5	16	0.628	0.26	0	<2
c14524	[T/C]	0.298521	TTTGTTTTAGCATTTTCCGACGAGAAGCCCGAGGTACCCGTCCCCTCACTTTCTCTCTTTGACGTGACTTCCATATTAATCCACTCCGTTTAAGACGCTTTAGAAAAATAATACGAATAATTCTGACTGAGTTTTTCGATTGCCAACGTTTATAACAATTGTCACAATATCTGGAACGCATTTATTTCAATGGTGCTCCTGTTCTCATGAAAAATATACATTTTCCAGTATTATTCCCTACCTACACTGTGTTCAACGGATCCATTTTTGTCATGTCACATAAAATCAAATTTCATTTTCTTAAATACGTTTGGTGGTAATCCTTTTAT[A/G]TACGAAACGCTGGTAGTCCTCCATTAAGAACACGTTTCCTTTGTTTAATTCCTAGAAATCCATTC…	510	62	47	Mapped	5	17	0	0.26	0	<2
c80076	[T/A]	0.441667	ATTTTCAAAATTTATTCAAAATTTAGCCCACATTTCGTATTTGTTCTTCACAAAAAATAGACCACATTTGAGTAAACCTACATCATAATCTCAGAACAAAAATCTCAAAACTGCA[A/T]TACATATTACCTGTAAGTACATACATAGGCGAAAGAATATGTCCATGTGGCTTTGTTGAAAAACGAAGGTGTTCAAGAAACATATGTTGCCAGTGATACTTAATATTTGACCTTGAATCATATATTATACATTTTATTCTAATAAACAAATCATCCACACAAAATTTGATAAAAAACACCCAATAATAGCAACATAGTCAGGAACACAGGC	331	398	0	Mapped	5	18	0	0.26	0	>3
c1178	[C/G]	0.105556	AGTGCTGTTCACATTGGCTAAGATTTATTGGAAATATTTGGGAAAATCAGATATTCTATGTTAGACTGATTGTTAAAAGCCATAAAAAAGTTCCTACACTGGATGCTTTATGGCAAATATTAGAGCTGCCATGAACAGAAATGATACCTATGTGTTGTTGATCCAGCCATTGTTTAAGGCAAAATTTAATTTGACTGTAACAAAAATTAAGTAAAAAATAGCATTTTTGGCTGACCTCAGATAGGGTTCTGACACCTGGTATACACATACAGTATAATAAAGACTGATGCCGTTGTATGGCTGCAAAGTTAATCTTCAGGTGTCTAAGGTTAAAAAAATAAGGTCAAATATCAGTGTTTATATTACCAGTTCAAAGGTATTTTGTACCATCTGAAAGGG…	1060	255	132	Mapped	5	19	0	0	0	<2
c13152	[A/G]	0.139405	TGCTGGTGCTGATTTAGAAGTTTTTCAGCATCGGCCAAGCTGTTTGGAATATCCTCAGAGGCTACTGTAGTCTGTGTACGTGACAACCATTGCTGGAAGTGATCCAGGTTGCCAAGGAAACGCTGCAGTTCACCAGCCTCTCCAAGCTTTTCATCTCTCTCTTTCAGCATTTCCTTGAGATCCATCCAGACATTGTTGATCTCAGCAATCTTCTCTTTGATGGCCTCTGCTTCATCTGGCTTCTCGTCCTGTAATTTCTCAGCCTCATTTTGCAGTGACTC[A/G]AGCTTAGCTTGTATGGCAGCCAGATCCCTCTCCATACCGCTGAGTCGTCTTTGTAGGGTCATTACACCAGCTAGATCGTTACTCAGCTCATCTGTGGACTCTATCACTTTAGC…	417	229	65	Mapped	5	20	0.883	1.149	0.419	<2
c2602	[C/G]	0.243494	AAATATATCAAGATTAAGGGATTCTTAAAAGGTTCCTTCTTCTGTGAAATTGAAATCATTGAAAGTTTTGACATCACAGAGAATTGATTTAAAGAT[C/G]TGCCGTGTCCATCTCCTCCAACCTGCACCCATGACCTACCCTGGCCAACAACAGCAGCCAATGTATAATCCACCCGTGCCCCTCACTATTGGGATACCGAGGAGGGATGCATCCGGGGAAAGATGATCTTTGCTTCAGGCATGCCAATGGGGAGTGGATCGTTTTCTTTCAACATCCAGGATGGAGATGAGATAGCATTCCATTTTTAATGTGCGAATAAGGCAAGGTCATGATAGGAATGAAGTGGTACGCAATCACAGAATCTCCGTGGGGCGATTGGGGGCAAGGAGGAGAGGGG…	813	389	115	Mapped	5	21	1.401	3.609	0	>3
c2185	[T/C]	0.444547	TGTGTGGTTGATACCAAAAATTTTGACCCAGCAACATTGACCTTGACTTAACATACGGAAAAAAAAGACTGCCGACAGGGGCACTGTATTTCACAAACACTTCTTGTTCTGTTTTATGAATCATGACTATATTTTGTTATATGATTTCTGTTCTTGCGTGAGGGTTTGAGAGATAAATTTAAGAACATGTACCGTGGATGTGCACATGTGTACATTTGAACACTTCAAGTACAAATAATAAGGAAATAGATAAATGTACTTGAACACGCAAGTGATTTCAAATTTTCTTATGGAACAGCAGTTTGGTAGACAGTGATGTATGAAATAAGGTAAAATGCTGAATGTAATTTAGCTTCCTCCTGGAAAACGATTTTCACATTATGACCATTCGTAAACAGA…	1850	337	219	Mapped	5	22	0	0	0	<2
c1893	[A/G]	0.173295	GTTTGCAGAGAGGGACAGCGACCTCGTACCGCCCCTGTGAAGCATACTGTATGACTAGATTATGTAGTGTTCGCAGGCGTGCTGGAATTTCATAACCTCC[A/G]CTGGCAGCCTGCGCCATTGCACTGGGTTGGGAAGGTGACAACACCTCTGGCTGAGGTGGTTCCTCATCATCGTCAGGGAAACCAAGGTCCAGGGACTGTGAGGACTGGTCTTGCTCTTTTTCACTCTCTGTTGATTGCTGGTTGGGATCACCGGAATCATATTTTTTCATTTCGTTCATAAATGTTAAATGATTTTTTTCCTCTTCTAATGTGGCTACTTTTTGTTCACTAGACTGTAGCTTCTGCTGCGTACTGGCCAGTTCGTCACGTAACCATGCATTTTCTTGACACAAT…	1057	129	85	Mapped	5	23	0	0	0	<2
c14356	[T/A]	0.231054	CAATATTTACTATATAACTGAACAACGCCATATAAATACAGTACATTATTTAACATGTTCAAACAAAGTCTTGTATAATTGCAATTACATACATGAATATTTTATGAAGTATTTA[A/T]TCATTTTAAGGAGAAAGATGCCCCACAGGAGCAGCCTTGCTCAGCTTGAGGATTGTCAATAACGCGAAATGAGCTGCGAATGAGCTCCTCATGATAGTCAATTGTAGATCCTTTCATAAACTCTAATGTGTCCATATCCACAATCACTTTGACACCATCTCTCTCGAATACCTTGTCATCAACTTGCATGTTATCTTCTATATTAAATTTATATTCAAATCCAGAACATCCCCCGCCCTCTACTGCCACTCTAAGGTATGATTTGGTCTCTCCAAGCTC…	563	128	68	Mapped	5	24	0	0	0	<2
c66	[A/G]	0.165434	TTCTGATTTGTAGTTTGCAGTCAGTTCATCAAAGAGTTTACTGTTCATTTCCATGAAGGTTTTTAAGACATTGTAGACAAGTGCCACAATGGTTTGATTCCAATGCTCCTTGGAAATTCTATACAGTGCTGGGAACATGATGGGAAGAACTGTGCAGGAGTTTTCCTCTATCAGACTCATAATGTAGTCATTATTCCAGTAATATAATGCACGCTCTGCAACCTGAAAGTGTGGACATGATACACATCTCGAAATCTGTCTGAACAACGGATCTTGAATTTTCTGAAACTGTGCTGGTTCTATAACATCCAGTATCTCTTCTACTTCCCCAAGAAACATCACCTCCTTCTGACTATTTGTCTTGGGCCAAAACTTCAAAAGTCCTGTAATCACATCTTC…	815	85	85	Mapped	5	25	0	0	0	<2
c4190	[T/G]	0.165709	TATCGTTGTCATTATTTTATTCATGAGTTCTCTTCTGAATAAATATAATAAATCTCAATTACAAACATAATAATTATTAATAATTAATTACGCTTCGATGAAAAATAAGCATAGTCATTCCATGTGCAAAATTGATTATTGATGTTACAGGGTTTTCACGACGAGGCACTGATTTCGTTCGAAATGGCGAGGCTGTATGCAAAATACAAATACACTGACACTTTTCAGGATGAAATAGC[A/C]TACAATTTATTATGATAAGCACGAGTGGATGCAAAGCACGATGCAGCCCCCCCTCCCAC	303	81	68	Mapped	5	26	1.013	4.297	0	<2
c11904	[T/C]	0.106145	GGGGAGGATATTCAGGATAAAGATGTATATATTTATATGATGTGTACTTTTGTTGTACAACCAACATTTTGGCCGTTACAGGCTTGGCATAAAGGCAGCTAATAATAGGGTAGCTTGAAGATTGACACTACCC[A/G]CTCTCAGGTGTTACATATTAAAATTGGTGATATTAATTACAACTTTGTCTCAGTGTTGATTAATGGGGCCCCGCCTTAGGTGGATGCCCTGAAGTGTTCATTATGAAATCATGATGTTATAGGTAAAATTCTTACAGAGGGAAAGAAGTTTCAGAGGTGTTGATATGGTTTATTTTTGTCTTAGTAATGGTCGGAAGAAAATTGTATGTTTTAATGCTTTCAATCTGGAGATTT	372	77	0	Mapped	5	27	2.572	4.297	0	<2
c88060	[A/G]	0.0286506	TTTCTCAAGCAGTATGCAAGCCCAGCCCAGTAAGTCTACCATTGGCACCATCTCTAAACTTAGAGAGTCAACGGAATATATCCTTAAATCAACTTCATCGTAAAGGTCCGTATTGGAGGAAGAAGAGG[A/G]TATCATCTCACATGGACAGAAAACCGTTTATGAGAGGTGTGGTTTTGAAATTGGTTATAAAGAAGCCCAAGAAACCAAACTCAGCTAATAGGAAATGTGTCCGGCTTCGGCTCAGTAATGGTGTAGAACGAGTAGCGTATATTCCAGGAGAGGGACACAACCTTCAGGAACATAGTATCGTCCTTGTGAAAGGTGGACGTTTACAGGATGTCCCTGGGGTCAAGCTTGAATGTGTGAGAGGCAAATATGATCTAGCTCATGTTAAA…	457	64	49	Mapped	5	28	0	0.011	0	<2
c15199	[T/G]	0.475881	TACTTTAATGTTACAAAATATTGGACAATTTTCAATTTACACAAACAAATTAATGTACAAGGCTTACATATTAACAAACATACGTACAAGGGGAAGAAAGCCTAGCGGGAATCACTCATCCCTAACATATCTTCATTTGAGTTGATTCTAACTAGTCATTAACAAAGCAACACTCGTAATAATTTGACCTAGCCTAGCCTTGTGCTGTTTTTTTTGCATTCATTCCCAGTCTCATACAAATCGTATTTTTCACCCGATGAATATACAGGTATACATATCACAGATGAAAAATTAAAGCAGAGAATGAAGATGTTACATTGTAGAAAGTGAAA[A/C]ACTTGACTGATCGGTGTATACAATAGTCCAAGTATACTAGAAAACATGCAAAATGAAAATTG…	414	309	129	Mapped	5	29	0	0.011	0	>3
c2973	[A/C]	0.182995	TTGATCAGAGAATGTTCAGACTAATTCGTTGCTTGGCATATTCGAATCGAGCTGGTCCAGCGATTGAGAAATTAACAATATGTATTAAGAATTATTCAGTACTGATTAAAAATGTCACAAAATCTAAATCTTTGCCAGGAAGAAGAACCGTTTATTTCCCCAAAAGAACACGAACGGACAGAATTCGTGGAAATG[A/C]GAGGCCGAAATTGGAATATGATTTGGAGATCGATGCTTCAAAACACATAAGGATATATACAAATCCACGTAAAATGTACTTCAAAGGAATAATTTTAATGTCTCTCGCACCAGGGGCATTTTTTTATAATCTAGCTGCTTTCAGTTTCTACTATCTCCGCGAAGAAGATACTTTACTAGAATCATTACTAGGATTGAGA…	823	260	178	Mapped	5	30	0.979	2.262	0	<2
c3758	[T/A]	0.45	TTTTTCCAAAATTGCACAGCATGGTGACTGAATTACATATTTATTTTCAATGTAAATTTTGCTAAGAATTTCTTTAATTTCTTGCCCATATAAATCTCCAGTCAACAGCTGAACAGATCACGGGTCGTGTTGGATCATTTAGATCTATACTGGTATTAAGCGACCAGGACAGGACAACTTTTCTCTAGAGGACAACAGTGCTAGAATGCTTGTTTATGTAGCACATAGATAGACATATATACTAGCATGTGCTCACTCAGTGTGTTTTCTTTTAAGACTAAAACTTGATGTTTTATCCAAATTTTCAAACTTTAAACTTGCCCATTTGTATGTATTAGCGGCTGATATCTAAGTGTGCGTATTAAATATCGCTTCACTTGTTCAAATGCAGACACTTCA…	586	428	105	Mapped	5	31	5.479	13.811	0	>3
c1450	[A/G]	0.462894	TGCAGTAAGAAATTTATTTTTAATGATCTTTTGGACATGTTCTTTAGGTCATGGTGGAGAAACAAAATGGTGAAAATGAAATGATCACAATGGGATTGGTACATGATAAAGGTAACTATGGTAACGCTATGTCACAACCATACAAAATGGGAATCTTCACAATGCCACACAATTAACAAATGTATCAAATACTCCTCAAGTATGTATTTTTAACTGTTTGATATAAATATACTTCAGCACTTTTGAAAATTCTTGATTACATCATTATGTAATATGTATTTTGCATAAATTATGAAAAAGTGCTTGTATAAATCAGGACTTCTATACTCATACATGTTAGCAATTATGTCTTTGTCAATTCAGAACTGGTGATGAGTAAATGTCCATTCAGTGGTCAGT…	874	383	83	Mapped	5	32	1.312	2.128	0.296	>3
c12633	[A/G]	0.288355	AAACTTGGGAGACATTAACAGTGTCCAAGAAAGACCTTCAGCTGATCGTGAATATTTTTGTACTGCAGTAACATTTACTCCATGTATATATGTTGAAATATGTAGGGCTCCTGGCTTGAGCCTTTTTGTGCATCTAAATACATGTAATATTACTGAACTTACCATGTAATTTATAAGTCTGGCCATTTGTTCGGACATGCACATATGATCACAATTCACAAATACGACATAAATCATGGAAAATTCACTTCCTCAAAAATGTC[T/C]ATTCACTTGTCACATACTCTTAATCTGAAATCCCCTTTCTCATTTTCATTAGCGTGTACTGTAAGTTTCATTATGTTTATATGTATGTCCCTTTCATACAGAAGGACCTCTGTTTGTGACATTCATAATTC…	776	290	148	Mapped	5	33	0.247	0.574	0	<2
c12897	[T/C]	0.254699	TTTTTTTGTCAATAATACCTATACATTGTTGTCAGCATATGATGTGTTGGAGATACCCTCTTTCTATCATAAAACTGTTCTTTTTCCTTATTGTGAGCAAGAATTGGTTTATTATGCAATTTCTGATTTCTTTTTTAATGGAATTTATGAAAATGTATCTGATTGTTTC[A/G]TTCTTGTTCGAATTAAATCATATTTTATAGATATTGGTGATACCACCCGGATATCAGACGGGGAGTGTCATGTAATATGACTTGTTTTTGGTATGAAAATGTTGTATGTGCGAATCGACTGTAATAATTTTTATCCTGAGAGTTGTCTTTTTTTGTGCATAACTGGTGAATGTATGGAAAAGTTGCGTACTCAGCAATTTATTCGTTTGACATGATTGATGCATT…	467	228	124	Mapped	5	34	0.247	0.574	0	<2
c15483	[A/G]	0.238447	GTCATTGTGGATGATTCCAACAGCTTGTACTCCCCAGGTAATGGTGCTGGCGCCCAGTCTACCAGAGGTAAGAGAGGGAGACCCAAGGGTTCTACTGGTCGGCCCAGGAGACCTCGAGGCAGGGGAAG[T/C]GTAAAGAAAGCTCTGTCAGCAGCAGAACTAGCAGGAGCTCAGGCAGCTATGACAGCGGCGTATGCAGCTTATGGATATAACCTTGCCAGTGGCACTCCTCCCTCCTCGTCAGCAGATAGAGCCTCTACAGAATCTCCCAAATAAATCTGTCTCTACAGGCTAATGACCTCAAGCAGTTTATAAAATACGTAATGTGTCAAAGATGAAGTTTAGCCATCATTTTGGCTTGTGAAAGAGAAACATCTCCTGTGATGCTAAGCAGATTT…	790	275	178	Mapped	5	35	0	0	0	<2
c13788	[A/G]	0.178373	AATACTTTAATCTTTTCATCACGATCACGTGTGTATTACAAATAACATGACTTGATACTCTACATTATATGAGATCATGATTTCTCTAATACAAAATTTATTACTAGACGTAAATTCACTTCTAGCTTGTCAATTATCACTCATTCAACTCCATTCAAATACATATCAATGTTTACATTTACTATTCATTTATACATTTGGACAATACAGATTTCTTAGAAGC[T/C]GATACTTCTACATGTTGGAAGTGTTAGATTTCACTAAATGTTGAATTAAGTCAGACGCCTCGTGATCCGTTTTAATGTCATAAACTGACTCTTCTTAGATGGCATGTAAAATTATTGCACAATGAAATAGCAAACATAATATGAACTCGTCGATATTATACCGACAAGATA…	791	239	41	Mapped	5	36	0	0	0	<2
c20496	[A/G]	0.300926	TACTTTATCTGCAAACAACACACACAACAAATTAAAACTAATTATTACTTATTATTTAACAAAACTTTTTGTATACTTTATGAACACATCTGTCATTTACATGTCCATGAATAGGTAAAGAATATTGTATCATCTATTTAAAATCCTTTTGTAGTTGAGATTCAATACATTTTAGTTCATAACCAGATTCACAATAAGTTTGTCTACAATTATAATGCTATTATTGACAAAACATGAACTACATGTGTTTGATTTGAATTTTGGCACAATTACAAATAACACAACCAAGGAAGTAAACAACTCAAAATAATTCGAGACAAGATGTTTATGAAACACATATTTTCAAACAGACTTGGACAACA[A/G]CATTTTCAAGGTCAAGATCCTGGTGTTGTAGT…	496	338	219	Mapped	5	37	0	0	0	<2
c3208	[T/C]	0.174677	AATAAACATTTATTATACAATCACTTAACACTGATTAAAATTGTCAGCATTACCACAAACAAAAATACAAATGTAAACAATCAAAAGACCATAAAAAATTACAGTAGTAAAAGCACAACAGTGGAAAGCTTATTCATTTCTTACAATAGGCTAGCTAAAACACTACAAAAACTTAAGTACAATAAAGTA[T/C]AGAAGTTTGAATAAAAACATTTGAATATTTTTGATTGCTTATAAGCAGTGGAACATCTTTTGTGTAACCTGCGAATCACAGTAACATTGCCAATTACTGCACCTCTACTTATTTTAGCGAAAGCAGGCAAAAAGAGTGGGAAATTTACATACTGGGGAAATCCTGTTTTAGTGCATGTGCCTGGTTTTCTATCATAAATCCTTAT…	848	260	178	Mapped	5	38	0.408	0.904	0	<2
c15272	[A/G]	0.248614	TTCATCTAATTTAATGTTCAAAACAACAACAAGTATAACATAAATATAATAATTATGATATGGCATAAAACAATTTCTATTTATTTTCTTTCAGCAGAATCAGGGCTTT[A/G]ATACATATTGTATATTGTACAAACAGCATTTTCTTAAGTAAAAGCTCAGTATACATATCTTGACTTCAAAGAAACATTTACAAAAGCAGATCTTCCAATTATAAAGTACATAGTACACAAAATACTCTATCAGTTCTAGAAAGACTTTAAGCAGATGTCATTGCTGCTGCAGCTTCTTTAATCAGTTCTAGACAGACTTTAAGCAGATGTCATTGCCGCTGCAGCATCTTTAATCAGTTCTAGACGGACTTTAAGCAGACGTCATTGCGGCTTTAGCTTCTTTAG…	754	324	129	Mapped	5	39	0.408	0.904	0	<2
c10291	[T/A]	0.214815	TTTGGTTATTTATTTACATGTCATGTTGGCAATTTGAAAATATACTGGTACATGTACAA[A/T]TCAAGAATTAAAAGAGTGAATGGTGAACATCAAAGAGAATTAAATTGGGTTAACAAAATACCCTTGCCGGTACTTCGACATTATAAAGTGGTGTAATTCTGAAGTTGC	172	241	137	Mapped	5	40	0	0	0	<2
c86463	[A/C]	0.205176	TATTTAACTATTTTTATTTATTATATGATAAAAATGTGGACTTGGATTTACAACGAAAGAGACATTTTAAGTCTAACTCTGTCCTTTAATAACTTTTACTCCATCTTTCATTCTTTGAATCGAAATGATATATTGTACTACTTTAGTTATGTTTACTTGATTCCTATGAAATCTAAAATTCTTGTTTTCGTCAAGTGCCTCTTACTGTTAGCTCACAAGGTTTACTACAACCATCAAGAGTGAAAGTAGGAATGGTTGTGTGTTGAACAAAAATCCGGAGCCGCTCCCAGGCGTATCTCCTTCAAAACATGCCTCCCCAGTGTATGTTA[T/G]ATTTTCCCATTGTGCTCTTGCTTGTTCAAGTGTCTCAGTGGCCGTGGCCTTTGTTTTACTGTCCA…	593	192	88	Mapped	5	41	0.416	0.921	0	<2
c6639	[A/G]	0.191651	AAAGGTCAAGGCCACAGATGGGACTTAATCAAAATCCTTGTTAATTTTGTTGCCATGGATGGGAAAGCTATGCTTTGTGTTGACTTGTTTACAGATATGATTAAATTTATGAAACATTAAAAAATTTGTTGCTTTGCAATGCAGATGCTCAGAGAAACTTTAGAATTGAAACATAACAGATATTTCATAATGTTTCAGGGAATATACCAGAATGTATGTTTGTACTGATGTTACTCAGGAATCCCTGAGATGTTATATAACCTGACACAGAAGGTGGAGGGAAAAATATTGTCTCATGGATTCCATGGGAAATCAGGACAGTCTTGTATATTCCCTGAAACACAATGAAATATCTGTACATTATTCTTTCAACCCTTTGGATTTCTTTTCTAATTGTCA…	902	290	172	Mapped	5	42	1.245	2.756	0	<2
c13112	[T/A]	0.210721	GTAACTTTGACTCATTTTATTAGAACTTCCACTCATGCAATTTCCATTTAAATTTATACTTGTAAACCTAACAGATAAAAGAGTAAATGGT[A/T]GAAAGTGTTTAGAGCTAATGATAAACTGCCACTACTACAAATTACTACCATCTATTGCACTATTTTGTATATGACAGTGTTGAAAAATGCAAGCTGAACTATTTTTAGTTTTCTCATCTTCAGTCCGGTGAAATCTCTTTGGAGTCTTTTCACTTTTAACTTCAGTGTCAAAGGTTTTCTCTGTCCCCATACCGTCGCTACTCTCTCCTTCTGAGGAATAGTGATGTGACTTAAAAGAAAAAGGCAGAACATCCTCAGGATCAGATTCAAACTCAAATTCGTCTTTTCTATCAGATTTCTGTC…	412	292	137	Mapped	5	43	0	0	0	<2
c2286	[T/G]	0.451017	AGATACAGGACAGTGACTTCAATTGTTCATATCCTGAAATTAGCACAATGAAAATTAAAACTGGAAAAAAATTAGCATTATTTCAGGAAGCTGGTTTTTTTTAATGTCATTCTATCTCTCTGTATTGAGACAGTTATAGATAGAGACTGGTAGAGTATGAGTTGAAAATCTTTCCTTCATTCCCAAATAATCATTTAACATTTCTGTCATCATTTTTACAAATTTGTCAATCACAAAAAATATCTCCCATTAAATTTTTCTCTACTTCAAACTCATGCATGCAGAGAAGGTATGATGGTTCTTTCCAGAAAAAAAATCAAACAGAATGAACATTTATGTGATATAAACTAGAACTACTCTAAGCAAAGCAAGTTTCACGAGGAGTCAAGTCGTTTAAAG…	1340	372	95	Mapped	5	44	0.587	1.216	0	>3
c5461	[A/C]	0.175601	TGTATCTATACATTTTAATTTTATGCTGTATCAAAATAAAATTGACAGATTACATTGAAGAATGATAAAAGGGTTTATCAACACTTTGTGCTGGAATTGCCCATAATATTGTAATGCCATATGAGAGCAGACCATGACAAAAAGTCAGCAAAGCATTTGAATATAAGCAGTGTGGTTTACAGATATCAAAGAATTCTGCTCAAATACATTTCAAAAGGTTAAGTAATATATCTGAGAAAT[T/G]TTCATTGTGTCAGCATTTTGTACAAATTTTGTATGTTATGAGGAACTGGCTTTTAAGCTTAAGGCTCACAATCAAAGTTTTGAATTTTCAACATGCATGTATACCTTTCCTATCCCAACATAGAATAAAAGCAACAATCTCTTGTACTCTCATC…	498	207	95	Mapped	5	45	5.163	16.07	0	<2
c15121	[A/G]	0.167932	GGTACAAATCTTTCATGTTTTATGGGTTTCTTTTACACAAAGAATCTGACATACATATCAAGGTTGTACACACATTCAGCACTTGATCCAGTCAAATTTCATACTGCATCATAAGCATAATTATAACAAAATACTACTGCTACTGAAGTAGTAA[A/G]TATATAACTACAAACATACACATCTACAATTATTCAAGTACGGCACATAATTGATGGGAAACGTAACAAAAATCTCGCCATTAACATGATAAATTTTAAATGTAAGAGCTGACAAAATGACACTCTGTAGTGAAATATTTCATAATATCAGGTCAGGAACGTAACAATTCTATGTCTATGATATTTAAGACAATCTGGATTATCATGAGCAAAATGCATTACAATCCTTTCTCGGTCAGT…	470	299	103	Mapped	5	46	0	0	0.352	<2
c15864	[T/C]	0.160112	ATATTATTCGCAAATTACAATTAATTATCCAACAACAATTGTTCATCCATAGTACCGAATTCAAAAGTATGTATCACAAAAGAGCACTTGGAGGATCGTGTAGGCTTATGTGAATTCTTCACGCTCTCCGTAGTGGACTCGTACCCAGGCATCAAATCAAACACACCCTGGTGG[A/G]CACCGGGTCAGCGGTAGGCCTCATGGTACAATACTGTTTTACTGCAACTGCATCTATTTCATGGAAGATTCTTCATTCCCCATTGAGGAGGCTTTCTGTCTCTGTCGTTCAATGTCCCGAAACACACCTTCTCTCATCCTCCTCCTTTCCTCAAAGTGATCCCAATAAACGTAGAATGTCATCCCAGCTGCCCAAACGATGGACACAGCGAGTAGTGTTT…	469	145	46	Mapped	5	47	4.485	0.854	4.06	<2
c3712	[A/T]	0.285185	ACTGACTTTATTTATTCTTCACATAAACAATTTAAAAATCCTTTCCATATGATATTTATTTGTGAAATCTTTACAGAAACACTGCTTGAATTCCTTCATTACAAATATCCATTTCACAAACAAATTATGACTAATATATATATATATTGAATAGAGTAAAAGATAACAAACAACAGGCATTTCAAATTGTTCACATATGATTTATATTCTTCTTCTAC[A/T]TGGGGGTCTTCCTTGTTTTAATTTTGAGTCATCAGTTATAGATATGATACGTAATCCTCCAATCTTTAAACCTTCTAGGGCTGGTTGTCTTCCAATTCCAAATCCTCTAATTACAACACGTACTGTGTTAATGTTATTATCTTTTGCTAAGTTCTGATATCCTTAAGCTACAAGCC…	833	334	114	Mapped	5	48	1.117	0	0	>3
c250	[T/C]	0.0138632	AGAAGGGGCATATAGCCCTTGGGTTGTCTGTTTGGCCATCTGTTTGTATGTAAATATGCCCCACTTTCATGATGCATGTTTTATCTTAGTATAGGTACTTTACTTATTGAGCTCTATCAAGAAAAATCAAATGGTATGGGGTTAAAGGTCAAAAGTTAGGGCTGTCAAGTTCGTAAAAGTGTTTGATTGAGTTTACTTAACTAGTAAATCTACATGAAATGAAGCTATATAGAGTGTAAGACAAGGTCAAAGGTGAAGAAGTAGAATTTTGTCAATTTTTTGTCGTAATTATTCAAATGATGAACATTCAATATTCAGTACTTATACTTCACTTATTAAATTCA[A/G]TCCAATGAATCTGTGTGGACGGGGTCAAAGGTCAAAACTTCTGTTGACTA…	1169	49	49	Mapped	5	49	2.289	0	4.088	<2
c3108	[A/G]	0.204771	ACAATTCAATGACACATGTACATGTAGAATTTATTGTGTTTTACTTTAAAATGAAATCCTTTGAAATTGGCAAAACTTTCTGATGAACTATGGTCTTGCTATGACTGTATTCTAATAGTTCTTTCTCATCTGATAAATGCGTCGAAGTAAAACAATTGTTAAAATCTGAACACTTGATTATACAAATCTATCATCTAAGATACCAGGACAAAACAAGACTAACTGTACATCCAAATGAGTATATTGGCACAAAGTTCTAAAAAGTACTCAATAAAACAGAGTAAGACTGACAATTCAAAACATCATATTCTAGTAAGAAACTACAAGTACATGTAACAAAGTTTCAATTTCATAATTTGAACATGGCTAGGACTCAACAAAACCCTGAATTTTTGTGTT…	1146	157	145	Mapped	5	50	0	0	0	<2
c13154	[T/C]	0.0896488	TAAGATCTTTAATACATAAAGCTTTAATGTCATAATCACATGCACAATAAGCAACTGATTGGACAAAGTGTATAACAGAAACAACAATTTTCTTATTTTTTATATGAATGAATACCAGCATGAATATTGCCACAGATCACTAAAGGGTAAGAAATGTATAATTGTTGAAATGTAAAAATCAGTTAAACAGTGTCCTCTTTACTGTAAGATGACCAAATTTACAGGAACAAGACTGTCAAGTGCTGGAATTCCTATCTTTACAAAGGGTCAGGAGAAGAAAAGAAGGGAATGTTCTCAAACACAATCTATCTGCAAAGGTTGCATTCTAGTAATTGATAAATATCTTATGTTAACACTAGTATTCAATTGTTTCACATTTGGATGGCTTATCCCTGGCAT…	726	46	46	Mapped	5	51	0	0	0	<2
c5049	[A/G]	0.209797	GGCCAATAATCATGGCGTCCACAAGACAACCTTTTTCCACTATGTGCTGCTCTTCTGTTTTCGGAGGAAGCATTAATAAAGCATTTGCCGTACGCATACTCAGAAGTCTGCTGCTTATTTGATTTCCGGTACTGGATGCGACAGGCACCGACTCATCTGGCAGCCATTGAAGAACAACACGATAGTATTCTGGTCTCGGGTCCAAATAAATGGTTTTCTCAAGCTTTGCCTTGACAACAGTGCGTTGATGAAGAGGATTCCCTGACATTTTGGCCAAGGCTGGAATGACGTACAGATTACATGTAACGATAGAGGACACGGGGTTTCCTGGCAACCCAAAGAAAAGATGTTTCTTGTTGTTGAAGTCTATTGTAGCAAATGCCGTTGGTTTCCCAGGCT…	669	279	107	Mapped	5	52	0	0	0	<2
c12481	[A/G]	0.230129	AAAATCTTGTTCATGCCATCTGGAACCAAACTGGGGTGTGTTCTGTGGAAAGAAATACAGAATCAGATATTACTATGAACAGGAAAGTGGATTATGTAGAAAATTTTGGTTCAGTGGCTGCGGTGGAAATCACAACAGATTTGAAAAGAAAGCACATTGTGAAAAAGTATGTACAGGACATAGGGGCCTGAAGTCTGAGATAAAATCACTGACCAAGCTGATTGAAAAGGATTTAAAAGAAATACAGAAAGGATAAATTACGTAAAAAGAGAAATATGGAAACTTCCAAATAGTTTATTTCATGTATTGAATAGTCCATTGTAGTATATTGATGTAATTACAATGTATATATACTATGTACATGTACGTGTATGTAGAATTTCTTTATTAACAAATTGA…	1554	434	47	Mapped	5	53	0	0	0	>3
c19136	[T/C]	0.115527	TTTTAGACGAAGAAAAGTTTTAGTGAAAAAGACGGTGCTATCCACGAGACGAAATATATCTTGATTTGATTACTGACAACCGCTTTACGGTCTTGTA[T/C]CATGCACAATTGCCAAAGTATACCAGATAATTAAGATAAATGGTTTGCAGTTTTGCGTGTCACGTCCAGTAAAAATATCTTTTTAGTAATACTGATTCATTGCATAGTAACGTAGATTTAGGGCACGATAGGACTCTGGTTCAGACAGACAGTCACTTGAGATCGCGCGAGAAAAAACACTTTGTATGAAACCAGGTGCATTCATTACAAAATGCCATTTGATTCTGGTGCAAGACCACCCATATAATTTCCGTAATTATATTTGAATGACATGGTTGATCCCTGCCAGATAAGTTG…	432	257	151	Mapped	5	54	1.521	1.585	1.758	<2
c13256	[A/G]	0.490741	ATTTTTATTTTTTGTCATGATTAAATGGTACAATTCAACAGAAAATCTACAGTATGTATAAAATGAATATTTACAAATGTTCTTTAAAAAAATTGCTTAAAATGACATGATCTTTACTAATTAAAAACTTAACCACCATTGTAAACAATCTGTTTGATGTTTTATCATCTTTAAAGAAAAT[T/C]TCCTAATGATTCTAGCACTATGATTCATTCATATTCTTATTGTAAGATGATTAACTTTCTTTTAGATACATGATTCAACCTTATTTCAACAAATGAATTTTGACTGCTTGATTGGCACATGGAAGGTCATTATGACTGATGTCTCACAGACACAACTGGACTTTGAAGATTGAACCTTTGGAATTGTAAAATTTCAGCCTTTTTAAACTGATA…	556	420	47	Mapped	5	55	1.047	0.793	1.174	<2
c14942	[A/G]	0.137708	AGAATTTTATTGTTATCAGAAGATTTAATACATATATACAATACTCTTTGAAGACAAAATTGCAGAACAATTATAAATATCATTGACTAAACTACATTTACA[T/C]GAATACTTTGTGTTATGGTTGAATGGGTCATGTTACAATAGATTACTGGGTATGATATTTACAAATACATGTACATTAAACATTCTCTCATCATCTGGTCACATAGCCTCATAATATATAAGCATCTTAACACTGACTGAATGATATTGATTGGCCTAAAAAGAACAACACTTTCTCATCTATTGAACTCAACTCTATACAGAGATTTCTTAGCTCAACGGATAAAAAAGCTTTTTTAGCATTACATTTTGTTCAATGCATAATTATGTCAAAATAGGATATGCACTGAACG…	920	257	153	Mapped	5	56	0	0	0	<2
c17283	[A/G]	0.131238	TTTACGTTTTTATTTTCAGAATTTTCATTTGGCAAAATGACAATGAACATTGACTGCAAAGTGAAAGTACAAAAACTAATGCAAGTAAATGCACAAGGATTTAATGTCAACAGAGATCATAGCCATCATCACTTAGCACCTTGAGATAATGTCTGAAGCAGTTTCACAA[A/G]TACTAAAGCAATGTCTTGGTGATACAAGTATATTCCTAAATGCAAAATTCTAAACATAATCAACAACTTTTTATTTTACAAGGGGATAAAAATCTAAGTACATGTGCATGTAATTAATTTATATTGACACTACCTATGAACATCAGCAAATGTGTATATAGTTAATGAATCAGTATGTCCCATAAGACTATTCCTCTATTTTGCATGACACAAGTTGCAATGCTA…	809	257	151	Mapped	5	57	0	0	0	<2
c168	[T/C]	0.327756	AAGTAAATTCTTTATGTTTTATTAAAGATACAGCACAGCCAAGGAAGGCTTTGCAAATTTTATTTTATATTCAAATAGTGACGACAATCACATATGTTAATCATGTTAAGACAAGAAACAATGTGAAGCATTACAATGAAAACGGACAAACATGGGCTGATAATAAATGATAAATAAGTTAGAGATGTAATTTACAGTGAGAAGTCAAAGATCTATTCCATATCCATTATTCTCCGTCCCACTCGATAGTAAAGGTCTACCACTGTATCGGAGTTGTAACATAAACCCTTGTTCAGTTATGTTTTAGTCTATTATCTGAGCAGGGAGGACAAAACAGAAGAGATCCTTTCCATTATCGTCTTGAAGTTCCCATTTTACAATCAGTGATAATTTTGGATA…	776	356	68	Mapped	5	58	2.857	0.534	5.267	>3
c8503	[A/G]	0.0305556	GATTGACTATGAAGTGAAATTCTACTCTACGCAAATTAAAGAGAGCTGCAATGTAGACCTAAGTGCAAACAGAGTGAAAAA[T/C]AGACGGTACTCAGCAATGAAAGAATTGATAGCACAGGGGGAATATTTCAGTGAAGAAGAAATGAAATACAGAGATCCTTTCCTTTACCACAATCTGATTGGACAATATCTGACTGATGATGAAATACAGGAAAGAGTAGATAAATCTGACTTGAGGTTTTCCACCATTCTTCTAAAGCATATGGATCAGCTGGATGAGAATGCACTGTTTGCAAAAGAGAAGGAGGATGAAGAAAATCAGATGGGAAGAGGAAGATGAAAGTGATGAAAGTGAAGATGAAGAAGAAGAGATGGTAGATGA	386	36	36	Mapped	5	59	0.683	0.269	0.626	<2
c3465	[T/G]	0.0452865	TCTTTGGTTAACTCCCTAATCAGTTTGTTTGTACAGTAATTATTGTGTTTGCAAAACAAACCAATTACGACTACTACCGCCCAGACCAATTAAGGGTACAATGTTCCCAGGTCAAAGATCCTTAGCGTACAACAGACCCCTATGTCAAGGTACCCAAG[T/G]GAACAACAATCCCGACACCGTCATTACATCCTGTAGGACGTAACCCAGTCGGCCAATATGTTAATGTTTTTTACCAGAAAGGTACATCCCATTCACTCAATTTTCTCAAAGAGTAAGGAGAATGTTTGACTGATCCCATACCAACCTCTCACGTCTAAGTATCGTTACTATACGATGTAACTCATTGAAATTTTTAGAGTTTCCTCTGATGTTCACGTTCACTTACAATTTTTCTA…	562	36	36	Mapped	5	60	0.06	0	0.626	<2
c4815	[A/G]	0.355823	TACATTGGAAAGATGATTTATATTTAAGATTTACATAAACGGTTGCGTAAACGCCTGAGTTCATATTTAAATTGGCCATCGAATGCTGCAAAAATGATTGGGTTGATCACATAACTAAATATGTACAAGTTATACACAAGTATCATGATTGCTCTAGGAACACTGTCTATTTTTTCCCAGAAATAAGGATCCAGTGACTCTATGACCATGATTGTACCTTTTGTAGCGAAGCATACTAAGAAAACAACCGTAACAAGCACGAACATTATCGTAAATCTTAACACCAGCTCTCTATCTTCCGCTTCCGGTGACACATTTACATGCGCATGAGGTTTGACAAGATTTTGAGATGATTCCATTGAGCTCTCTTTTTTAGATTGCGTCATTTTTGTATCATCT…	759	364	0	Mapped	5	61	0.26	0.088	0.626	<2
c14928	[T/C]	0.374074	AGACAGACCGACAGGCAATATTTTCCCTGAATCGAAACTGCACTCGTCAGATGAATCTGGTTAAAATCCCTTTCTAATAAATACCAAAGAGGCGA[T/C]AACTTGCATGTCTAAGTTTGAACAGACCTTTATCGATATTTCTAATACCAGGAATCTTCGCTTTTATTTTCTTTTGTACATCGGGGGTATACTATGTACTCGCATAAATAAGTAAATATTCGTGAAGATTTTTCGAATCTTCTCATATTTCTGAGAATTACGCCACAATTGATATCTATCAATTTCTCGACTGCAGGATTTTAAGATGAGCGCACTATAAGCAATATAACAATAGTTCTTTTTACATCGTGGGGGAGCAATGGAATAACCTCGGTTGACATTAAGTTTGTCTGACGATA…	868	369	0	Mapped	5	62	0	0	0	<2
c4927	[T/C]	0.268022	CAATCTCCAGCAGAAGAGTTAGCTCCCCCACCTAAGGCCAAAACTCCAAAAGAAGAGGTAGAACTGGTATACAAGAGAGGCACCTTCCTGGCTGTTAGGGGTGCTGAAGGTACCTTTTACCTCTGCCGTACACAGCAAAATGTTTTCCAGAACACAAAGCATTTTAAAATTCAATGGTTGGACCAGAACCAGAACACAAAAGTGTACAAGTT[T/C]GATTTTCTTGACCATACAGAAATAGAATGTGTATTGACTAATGTTCGCATGGACTATGTTGCTAGGGAACAATATTCACTTCCTGACTCAGAGAAGGAGAGAGTTGAAATGATTCTTACAAAGGCCCTTAAAGAAAGAAAAAGGAGAACCTATTGATGACATAATTGGTCTGAATGAAACCA…	450	366	58	Mapped	5	63	0.927	0.329	1.284	<2
c7849	[T/C]	0.333641	ATTTCAAGTTTATTGCATAGTCAGGGTAATTTATACTCCTCTAAACATTAAATTTACTTTGCTTCTTTGGAAGCACATCATTCAGTATACAAATTCACCACATTTAAATAATGACTGAACATAAATTGAAAATACAAATACACATAAAAAGACAATACTTAAAAAAATATTGTTACATATATTGTACAGTATACCACAAGTATTGTAGAATCTATGCTATGTTTCTGGAACTTACAATC[T/C]CTATATGAACGACAATTTAATGATACCATGAATTTCTCTGTTCAACATTCGAATTTGCACAATGAAAACATTTTCTGTAAAACGGAAGTCAACAAATACATGACGGCATTTAGTAAAGGAATTGATCCTCTGATTAATAA	384	210	90	Mapped	5	64	0.113	0.265	0.156	<2
c2901	[T/C]	0.137708	TTCAAATATTTATGGGAATTATAATAACATCTTAACAACCAATGGATCAAGCATCACAAACAAGCATAAGCTGCCTGAAGACACAGGCAAGTAAGAAAATAAACACGGATGAAGTATATAACATTGCTAAGTAACATATACATGCACCACCAGAAACTTTGTTGAAAAACTTAAACAGTGTTAGGACAAAGTTTGCTGCTATACAATATGCTACTTCCTCTTTACATACAAATTTATGTAAATTTCCAACTGAAAGCATCTGATATTTCTACAGCCAATCTGTTCTTTCTTTAAACAAGAGGGTGTTCAACGGAGCACATGTGTTGCCTGTCACAGTGACACTTAAGGATAACTTTTTATGGGGTGAGACACTTTAAGTGTGACAGACAGATGGATAGT…	945	293	115	Mapped	5	65	0	0	0.156	<2
c15896	[T/G]	0.195009	TTTTTCTGCACAACGCTCAGCGTAACTGGAACCGCGGATCCTGAGAAAAAGCAGGAAT[A/C]TAGAAATGACAGAAGAAAATTATGTAATAGGACTTCGTCGATTAGGCGACAAAATAAAGAAGCATAAACTTATCACATTGAGTGGATTAGATGAGGTAACAATAGGAAGATCTCCTAATGTGACAGTAAGTCTTCTGTCTACCATGATTTCACGATGTCATGCGGTGCTCAACAAATCTGATGATGACTGGAAGATAAGAGATAACAAGAGCCTGAATGGAGTGACAGTGAACGGGAAGAAGCTATCACCAGATGTCTCTTATACTTTACAAGAAGGCGATGTAGTGCAATTTGGAGTTCCACCAGAGGGAAACCAACAAGAAGAATTCATATTTC…	520	357	68	Mapped	5	66	0.153	0.129	0.063	<2
c4379	[A/G]	0.376623	GAATTCAATGCACTGCTAGGTGTTTTTGC[T/C]TTCTTTCACCATCTCCTATACAGAATTGATTGCAGTAATCTGTATAGTTGGACATGAATTCAATACCTACAGGTAATAATTGTCGAAACAGTGCAATTAGCTGAACATCAAAGAGAACACGAAGAAAAAGCATAATGTTTAAAACCACGCAGCCGAGAATAAAAATTACATAGCAATCAATATTTCCATTGCACGTACATCTGTATTTCGTGCAATATGCTGCCAACTTATGCATAATTGGATGCAAAAAAATATCGTATTCAAGAATACATACATTCATGAACGTCTGATCCTAGTTAATTTCACATCTGACCTACTTTTTTTTTTCATTTCAACCTATTTAAATTACGA	385	293	172	Mapped	5	67	0.363	0.167	0.511	<2
c6566	[T/C]	0.480592	GTCATTCTTTTAATTTGTGCATTTGGGAAAATGGACGAGGAAAGGTGTGCTGCCACTGATTGCTAGCCCTATAATTCCTTTTACTGTTTGTAGGATTAATCTCAGGTCACTTAGTGTTTCATATGGAATGGTGGTGTGGTGTGACTTCATCAGAGATGTAAAGTAGTTTATGTCTCTGCCTCCATTCAAGGTTGCGCTTCATCAAAGTCACAGTAATTTTCATTCACTTTTATTCGTTTCTTTTTGTCCAGGGCATAATTCCTTTATGATTCAATGGATAAACCAAAGACTTAGTAAAAAGGTATTTATAATGGTGTCTTGTCATAACTTTGACCCAAGGACTTTCCAGGGTCATGGTTACAATGGAGTTAGCTTTGTGTCCACTCAATAAACTCTAGG…	1209	314	104	Mapped	5	68	1.7	0.888	1.343	<2
c15223	[T/C]	0.421442	CCTTCCCTCCAGGTTTATCTGAATGTACTTGACTCCTCCCAGGATTTTGTCCTACTTTGTGTCTAAACGTTTCCTGATCTATCATTAGTCCAATGTCTGTGGGGGACATCTTTGAAATCTGATGTGCAAAAAGGCTCTTTTTGCCTGAGGAATTACTATTACTTTTTTCTGCATGAAACACAGAAGGAAATCCTTTGGCACATCTGACAGGCATGTTGACTGG[T/C]GCATTGTGGGTATCTCTTTCTATAATCTTGGACAATACAGCAGCCATGTGGGTGTCATGTCTGTCAATCCTTTCCTCAGGGTCTTCTGTTTCCATGGCAACCTGTTTTGTCTCTTCCTGCCTACTCCTGAATCTTGA	365	428	47	Mapped	5	69	0	0	1.196	>3
c20570	[T/A]	0.3829	TTTCTTTTTTGCCATATAGCATCATCATACAAAGTGGAAGAACCCTCTTAATTTTCAAGAGAAAGACTGAAAGAAGAAAAAAATAGAAAGAAAATGTAAAGAAAAAATATACAATGAAAGGGCTTAGAGTAAAAGAAAGTTCTTATGAAGATAATTAATGAAGAATGAA[A/T]CTGGATATGTCTATAGATCTACAGAAGTAAAGAAGAATGATAAACATGATAGAACAACAGAAGGAAGAAAAATAATTGAAACTTTGAGATAAAATACAGAGAAGAAAGATGAGATGAATGGAAAAGTTAGAGAAAAATGGTTTAAAGAAGATAAATAGGGTAGAAATGTAATTTAAAAAAAGGGGGCCATGTAAGTAGCAAATCAAATAATTGAATCACATTGAA…	472	430	0	Mapped	5	70	0	0	0	<2
c1954	[A/G]	0.36414	TTTTCCTCAAGCTGTTTTCTCAATAAAGCAACAGGATCTCCTTTCTGAACTTTCTTGTTCCATTCTGTTGAGATCATACTGCTTCCACCACCTTGTTTATTCAGCAAAATTTCTATCAGTGTTTGAGTGTCTTGGTCATTGAGCTGAGCATTGCGTACAGTGGTCATCAGTGAAGACACATCTTCCAAAGAAGAATTCACAACTGCTTTGCTCTTCTTTGTCATCGACTCCATTGCAGGTGCTGCCACCTGCTTGCTGATTCGCTCAACAAATATTTCTTCCTCTACCGGTACAGGCTTTTTATCCCTCTTGGACTCTCTTGGACTGTCTGCTTTCTGTTTCTCTGACCGCTTTAATTTTTTGTCATGCTCATGTTTCAACTCTACGTCATCTTTTTGG…	1315	236	49	Mapped	5	71	0	0	0	<2
c1141	[T/C]	0.105751	GATTCAGATTCTCTTTGATGTTCTTTTTCAGATCATCCTTGTCCATATATTTCATCACAGACATCTCCTCTGGGTGCCTTATTCCTAATTCTTTGCAAAGCTGAGTCATTGCTGCAAAAACTTTACAA[A/G]GAAAAATCCATGCGCATGTCCAAGATCTGTAGATCGGGAAGCTGCACGCGAACATTCTTATGCATGGGAGTGAAATGAAGTTTGGCATCTGCCTGTACTCCGTATTGATCTAATGTTGACCTTGACCTTGACAGCCACATGTTTTTATCCGGCCACCACAGAGGCATAGGTCTGTATACCAATCGCATTTAGCGATGTAACTTACCAAGAGCTTCCACAAGGCGCACCATGGTGACGACCTCCAATGTGAAGGTCACCATTCACTC…	1236	285	0	Mapped	5	72	1.132	0	2.331	<2
c13379	[A/G]	0.128704	GAAGGGGAGAGGGAAAGAAGATGTAGAAGTAGTTTTGGAGATCAATTCACAATGAAAAGTGAAGGTGAATTTCTTACCAGATTATTAAAGAAATGCATAAGGACATATATTTTCCAGTGAAATGTTTATATGACTTTATGATGGTCAAAATACCTAATGATTAAATGATAATTATCATTAAGTGTGATAAAATGTCAATCTACAAGACGAATGAAAACATTAGAATGAATATATATAGAACACTTCCTTGTGACTCGTGCATTTAATTTTGTTAATCTAACGAATTATCTTTTGTTCAGAAATCCTTTTCGTTTTAATTGTCTGAGTAGCCTCATACCTTGTTCATGCCCCATTACTGCTGTGGCTACCAAGGACAAGGATTCGCTTGTCATAAAATGG…	520	239	41	Mapped	5	73	1.238	0	2.493	<2
c14652	[A/G]	0.196858	TTTTTTTGCGACAAAAGGAGAATTTTAGCAGGTCCTATAAAAGCTTCTTTTTAAAGCAAAAAAAGTAGGGTTTTCCTGATTACAAATGAGCAACAGCATGACTTTCAAGGTGTTTACCATGTTTACGAA[T/C]TGTATTATTGTTCTCTCGGGACATAGCTTTGGTGGAGATATAACATCGCTGCCGTGCGTCCGATTGTCTGTCTGTTTGTCCGGAACAAGATTGAAGACAGGATCATAAAACCTCCCACAAAAAAATGTTGGCTATGGGGTGATGATGAACCATTTTTATTTTCAAGGTCAGATGTCAAAGTTCAAGGTCACACTGGACAAATACGCACATGTCATGCTACGCTTTGCGTTGCCCTTGTTATTTCGTCATTTTCCACCTCAGCAAC…	574	119	104	Mapped	5	74	0.798	0	1.632	>3
c14024	[T/C]	0.187963	AAATATTTTACTGAATATGAATCTTAGAGATACAATGTAATATAAATATACAAATATATTGCACAAATCATTTGGCATTGAGAAAGCCTCAACAAACCGACAGTCCATACGTAACGCATATGATTCTGTTATAACAGACATTTCACAAAATAAACGGAGTAAGATCACAAGATTAATACTTCGATGAAAGAAAATAAATAGAAATGATAAAGGACTTTACACTATAGCCTGTTGTTTCGAACTTTTGACCACTGACCACATCTATTGTAAGTAACACTAGATGGGTCACGGTATGTATACATATGAACGTCTATAACTACATTGTTTTCAGTGTTATCAGGTAAGATATGTTATATCAAGTGTGACAATCAGATATGATATTTGACTTAAAAGTTATCG…	696	81	19	Mapped	5	75	0	0	0	<2
c215	[T/C]	0.117593	AAGTTTTTTTCTTCAAGCATTTAATGCTTTACATTTGCAATTGAAAAATAGCTCAAAA[T/C]AACAGCATAAATAAAAAAGTACTTAAAAAATCTAAAACATACTGGAATTAATCTTTTTGGTTTACATTTGTCTCTATATCAGTGTACTTCTCGTAAACTTTCACATCACATTATGGCAACCTTTTCTTAAAATGATACATTTTTCTTTCAGGAGAAAAATGATAAAAAAATGTATTTTGACTACATGTGCTACTCTATGTCATAAAGATACAGCCAAAAAGTAGTTTGATGAACTCCAAATGTTTAAAAAATTCATCAGCTGAAGACTTAAAGCGCCTGACAAGTTTTTCTTTGCCCAAATTATCTTTATATCAAGTTTTGAACAGAATATCACTT…	1208	82	82	Mapped	5	76	0.784	0	0.897	<2
c13204	[A/G]	0.0961183	TTATTTTATATTTAATAATTTCTTATTGTCATAAAATGGAATCATTAGTTGATATGTTACA[T/C]AGTGAAGCGGAATACTGCAGGATATGATATATATTGACCTAGAAATCCACATAAAGAGAAGCAGCATATCTCTAGCAGTTTGACAATATAATCATGTCTAGAAGACATTGCTTTTTTCTTCTACCTTTTTTTTAATTTGAAGTATTCTTTATATCAAAATTCTTTGTTCACCTTAATGTTAAATCAAGTCAAATATTTTCAGCTTTCAATCAATTTTACAATATTCATTATACTTTAAATACAGAATAAAAATTGCTTCAAGTTTGGAAAAGAACTCATAAAAATTGTTCTAAACATTTGTCTTCCTATATCAGAGTAATGTTCACAAAGACA…	731	66	66	Mapped	5	77	0.092	0	0.897	>3
c986	[G/C]	0.427911	AGTCGAATGTTCTTTTTTTTCTTCCACTACTTTCATACTTTAGCATGTTGTTAACATGACCTAGAGGTTTCACATCTCCTTGATCCGAGGTCATGTGATCAAGGTCACTTGGTGCTTGCATGCTATGTGTCTGCAAATAATGTCCCGTCTTTTTTGATAATACATCTGATCACTTTCATACTTTAGTATCATGTTGTTAATCATTCCTCAAAGGTTTGGAATAAGAATGCAGAAATCCTTTTTTACAAATTTATTAAACATACAAAATTTGTGTATAAATTATTGAAACGAATGTCCTCACAAGGCAAATGTTAAAGGTACCATATATAGGAAGCACCCGCTTGATTTTCCTTCTAAGCACGCTCCGAAATCCAATAATGGCAGTTTATCCATTGCTAT…	1399	317	58	Mapped	5	78	1.159	0	2.344	<2
c14262	[A/C]	0.460259	AAAATAATATTGAAACGCATTCTTGCCAATAAAAAATTGAATTGAAAATTGTACAGAATTCAAGAATACTGAAAAGTTACATATCAAGTCCTACATATGTCCGTAAATCATTCCTCCTCGTCCTCTGTCTCCGGATTACCAGGAAGGTCGGCTTCTTTTCCTACCTTAATGATGTAAACATAACCGTCTTGTCCCTCGGAAATATTACTTATCTTGTGTTTATTGTACGGATGTTCATCCTTCCCGTTAAATACACTATCCAGCAGCTGTTGTTCCAATTCTTTCAGTTTTCCTGTCGTTGTGATGTCGCTGAACCAGACTTCTGAGTTGTCGTAAGTTTTGGGGTAGCTCCAAATTCTTTTCTTTGGATTTATCTGAACTGTAGCACCAACTCTGTAA…	613	395	68	Mapped	5	79	0.59	0	1.364	<2
c8294	[T/C]	0.288889	ACTATAATCAGAATAGTTACAATCACAGAGTCTTGAAGTTATGAAAATGTATTCTTTATCGGTCCTCAGTTCTCACACTTTAAATAATAAAATTGTTCGTTGAAGTCCTTTATTCATAGCACACCAATGGACGATTTCATTATCAATGTGTTTACATTCATTTACAGATTGTAAATACCTTTTTC[A/G]TAACATATGGTCTCTGGGACAACAATAAATCTGTTATACTGAAACACTGGACAATTTAATTTACTGTAGTACCCTTCACACTTTGTCAGTTCTAGCTGTACCCAGTTTCTACTCAGTAATCACTACTGTAATATATGCTAACTGCATGACTGCAAGCTTTTTGGAAAAACTAATACTTGTAAATTTACGAATCTGAAATCTATATGATA…	591	286	93	Mapped	5	80	0	0	0	<2
c6669	[A/T]	0.162617	TAAACTTTAAACTTGGACATAACTTTTGAATGGTGATAATTATTGCTATTTCTTCATGGTCTCACGACATTACTAAATATTACTGAGATCTTTCTACTGACATGAATACTTTCGACATATTGACCATGACCTCTGACCCAAGAATAAATTGCATGTCCTTCTTTTTGACTACTGATGTTCAGGTCATTGGTGTTTTTACCAACATTAATTTTTTCTTCTTGTATAACGAACCTACGCATAATCAAATCAAGGTAAAGTTGTATTTGTTGATACATGT[A/T]TATGATTGCTAGGTATATTTATTATGTGTAGGTACAATCACTGTCTTCACGTTGATATACAGTATGCTTTATGGTGATCATGTTTATGCTCTAATACTCTTGTGTTTTAAATCGTTG…	587	82	68	Mapped	5	81	1.345	0	3.419	>3
c13460	[T/C]	0.288355	TTTGGGAATCATTTCACTTTAATATGGTCATATTTCAGAGGTCAAGGTCATGAATGAATAATTACATGTACTTGAGTTATAAAGAAGGGCATAAATGTTA[A/G]GGGTTTAACAAAATATTGATCATATTTCACAAAATGTAAGGAAAACTAGCTTTTGAACCAGTATAACCTGTTCCATCTCAAAAGTCAGTCAAAAGATACAGTTTAATCATATATACAGCTTAATATCCCAAAAAGGGCTCTTGTCTTATACCAGCTCTGTGTAATCAATATCAATCATACTTCACTACCACATGAGGAACTTGCATTTTGTCAAGGTTGTTTGTCACAGCCAGGAATGGTCATATGTAATAGCACAGTAATTTGATAATAATGTTCTCAAAAACGACAAATTGA…	726	464	46	Mapped	5	82	0.53	0	1.461	>3
c17417	[A/G]	0.312385	ATTTGACTGTTGCCTTTAACTCAGGTGAAGGCTGAGATTCTGACGCGGTGGTAAATACAGCAGAATCTGACATACCACCAGAAAACGAGGATGTAGATAAACCAGTGGGGGTGTCGCTATTATTCTCAGCTGATAAAGGAGCTGTGCTCTTGTCATTAAGATAAGTGATCTGTGTTTGGACGGAACCAAAAACACACTGTGAGGAGGAACCATCAGACTTAGGT[A/G]CATTGCCTGATTGTGAAGTCACCCCTGAGCTGGTGGGACTGCTACTATTACAGAGCAGTGGTTTGCCAGAGACCGCAGACATCATAGAAATCAACAACTAGAATGAGCTCCTCAGGTTTGAAATATGTTGGAGGGTCACCCAGGCATCCTTTAAGTTACAGATTTCCTTT…	599	368	85	Mapped	6	1	0	0	0	>3
c13130	[T/G]	0.441948	CATGCCTCCAGGGACTGGCGATGCCCAGCTGTCTTTGTCACAAAATATACCTATAGATGGTGCTGTGATTGTTTCAACCCC[T/G]CAAGATATTGCCCTGTTGGATGCACGGCGTGGGACAGAGATGTTCAGAAAAGTGGACGTTCCTGTCCTAGGTCTAGTCCAGAATATGAGTGTCTATGTATGTCCTAGATGTGGACACCAGGATCATGTATTTGGCCATAACGGGGCCTCCACTATAGCTAGAGATATGAATCTGGAAATCCTAGGTGATATACCATTGGACATAAATATTAGAGAGGGCAGTGATGAGGGACAACCAATAGTCATAGTGAAACCAGACAGTCCACAAGCATTGGTATATAAAGACATTGCCAGGAGGATTGTGGAAAAGTTAC…	489	353	68	Mapped	6	2	0.92	0.011	0	<2
c21606	[A/C]	0.246753	CGATGTAGAAAATTAATTATTGCAAATGTCATACAAATATGATTCTTGTATACTTTGTCTAAGCTTTGATCACTTTTCATGCAATGCAGCTTTAAGCTTATATA[T/G]TACGGCGTTCAGATAGATTTTACTTTGATACATACGTATGTGCATATGTCATTCCATTATCTATCTATTCGTCCGCATTTTTCTCCATTCGTCTACATATTTCATATTTGCGGATTGTTAATTATTGTACGGAATTTCTCACATTTTATAAATACGATGAAACAAAATCCACAGTA	285	125	49	Mapped	6	3	0	0.223	0.876	<2
c2709	[A/G]	0.451852	GCAGAGTTACTTTGGTGGGGTACAGGGGCATATTTAACATCTTGTTTCATGATGAAATTAGAAGATTTTTGGAGCGTGTAATCATGAATACTGTGTATAAAGCCTATGCAGAAATAATTCAGTAGAACACTTTTTCATTTAATGTGATTGAAATACTTCATTCAGAGTTTGGAAAGGTTTGAAAGATAGCTAGCTTCCTTGAAGGGCCTAAATAAGCAGATAATTTGATAATTAGTCCCGTTCGTGAACTAGCCTAGTAAGGTAAGAAGTATTTTGTACAAGTGTGCAGTATGAACCCACTTTGGCCTCTTGTTACCATTAGGGATTTGCTTGAAAGTTTTGCATGAAGATGAACTTTGGTTCGGTTGATCATAGACTTGAGCCTTTAAATAACTACAT…	669	345	85	Mapped	6	4	1.402	0.218	3.583	>3
c15310	[T/C]	0.253235	TTTATTTTTTGGCTGTCTTTGTAATTGTGTCCCTCGCCTTCTCATGGTTCAGTCGATCAATAAAAATAGTACCACAAAGCCAGGCTGCTGGACCAAATGGTCCCGCGTAAAGCAATTCCTTCTTTGCTAA[A/G]GATGTACAACGAGATGGCCAAATCTCCATCATACCAAACATATCTAGAGAACTCTGATGATTACAAACAATAAGGCAGGGCTCTAGGTAGTCTAAACACTCCTGACCTCGAACTTCTATCTCAATTCCAAATAACCTCTTCACCCTCAGCATCACCCACTTCACAAATCTGTGATTTTCTACGCTGCATGGGTTCATACATAGCAAAGAATAGACGATGGAGAAACAAGCAGTTATCATAATGATAGAATAATAGAGGAAGAAT…	518	274	178	Mapped	6	5	0.892	0	2.692	<2
c12437	[A/G]	0.230129	AGTTAAGGTTGTTAAATTATAGCATTTCAATTATTTCAAATATTGACATGTAAATATCAACTCCTGAATTAGTTCTTGTTACTAAATTCATATCCTTAAGTTAAAAGAGTAAGTTTTAGCCAATTTATGTACGTAGTACGTCCTTTTTACTTGTGCTTTTAGATACGATATACTCCAATGTCATAACCCACCAAGCTGTTGACATAATGGATGATTATTACATTCCATACATGTTGTTTCTTCACTTCAAAACCACCTAGTCCACTTTGTACTTTTCATGTGTCATATTACATATATACTTTGTGTCATTCATGTGTACTTTGCCATGTGCCATGTAACATATGTACTTTGTCATGGGTCATGTTACATGTGTACTTTTTTATGTGTCATATTACATAT…	936	248	115	Mapped	6	6	1.085	0	2.628	<2
c17205	[A/G]	0.282004	TACTTTGGTGTAATAATGTTTTCTAACACTCAATAAACATGAAATTGCAAAATTTCAATTCTCGCATTGAACATGTTGAAATTCAATAAAGTTTCAAATCTTTAATTAAAATTCCTATATGAGAAAATTTTCTCATCCCAATTTTTTCACCCAAATACATCAATGAAGTCACAAGGTCAAGAAGTCTTGTTACAAGGAATATGAAGTCCTTATCACTTTCCAATCAAAAGTTACGGCCAATGTACATGTTTACTATAACATACAGACTGACA[A/G]ACAGACAGACAGAACAAATATCTTTAAATCCAAGGGCATAAAAATCTGAGGTCAAATACGACCCAACCTAAGCATATCTATTCCTATCCATAAAATGTTTATACAATGTTAACGTCTCCACT…	746	330	19	Mapped	6	7	0	0	0	>3
c3243	[T/C]	0.357407	TTTTCTCCAGTGATCCTTCATATCCTTTTTCTGCTGACCTTCTAATGGCTTACTGTAGTCATATTCATCTATTCTTTTTGGAAGTCTTCTCTATGATGAGCCCCTCTGCTTTCCTTCCTTGCTTCAGCTGAGATAATTGTTTGTACAGAATTAATCATGAGGTTCTGTAATTCTAACGTCTCTATTAAATCTGTGTTCCAAACCATTCCTCTGTCAGATACCTTGATATTTTCCATGTCTTTATAGAGGCTTTCCAGTTTCTGTACTCCCTCCTTCATTCCTGGACCATCTCTGAACACAGCTGCATGGGTCTGCATTGCTTTTTGCATGGAAAGTCTGAGGTCAGCTGTTGGAATATCACCGTTAGCATGTCTGAGTTTGTCAATGTTAGCCACTGAC…	672	304	66	Mapped	6	8	0.259	0	0.502	<2
c7127	[A/C]	0.24122	ATCCCCAGAGCTTGGGCCAATGAGACGACCTATCCAGCGTTACAAAGACTTACACAGCGTGTGTCGCTGATTACAGGGTTAAATACCACATATAAACCGGTCATGACACACTCAGAAATGTATCAGGTACTTAATTATGGAGTGGGCGGCATGTATAACCCTCACAGAGATTATCTGGGATATTCCTTACTTGATACTCCAAACCCATACGAGACGCTGGACATCCAGGGTACGGGGGAGAGAACTGCAACGTGGATTTTCTATGTGAGACTGTTGATTTATAAACGTGATAAGTAG[A/C]ATTTTTATGTATAGTTTAACTAAATGAAGAAAATACGAAAGATAAAATCAGTAAATTGTATTATGATGCAGGATGCACCCACAAAATAAATTGAATG…	1093	366	55	Mapped	6	9	3.086	0	5.967	<2
c6624	[T/C]	0.475926	CAAACCCGTTTACACAATGGCATTTGTATCAGAAGTTGATAGGAAATTTTACTCAAATAACCTTTTAACCAATGAAGATTGGGAACCTTCATCCATGGACCTGACAGATATACTGGGAGCTGATGAAGACCTGGGACCACAAGACCTCGTGGCAGAACTACCAGATGATCTCATGAATTCTCTGCACAAAGATCTTTTCCCAGATTCCACTAT[A/G]CAGCTCCCAGATCCATCTCTGCAGGATGGATTACTACAGGATCTTAGTGACAGCAGCTCTGACAGTGGAATTAGTGGTGTGATGATGAATTATGATAGCCCATCACATGACTTAAAGCAGGAGCCGCTCT	348	394	68	Mapped	6	10	0.315	0	0.603	<2
c13596	[T/C]	0.418669	AAAATTATCTTTTAT[A/G]TTTGATTCATTCAAGCAATGAACAATCAATGTTTACACCAAACATAGTTAGTAATTCTTTTTTGAACTCAAATTAAGAAGAATCTTCATCCTGATTGGCCAGCGATCCAAACACCTCACTGGGCACGCTCTGCTGCTGGACGTCCATCTCTTGTATTTCTGCATCCTCATCACTAGAGAATTCATCATCTATGTCTATAGCATCAGGATTGGCCGTCTTTGTCAGTTCACCCAGCTCAGCATCCGTGTTATCACTCCTTACAAACAGGATTCCTTTGTCTGGTTTGGCCTGATCCCTTACAGACTCCTCGGCCAGCTGTCGTGCTTTCTCCTCTAGTTTCTTCATATCATCCTGTTCTGCATTTTCTATGTTCTCCCCT…	941	355	83	Mapped	6	11	0.197	0	0.39	<2
c16755	[A/C]	0.132407	ATCCTTGTATCATTTCTAAAGTAACACAAACATCTCCGCCTTTGCTGTAAACGTAAGCTGCTGGATGCAATGTAAAAAGCGTTTCGTCCTTCATTTGTATTTTTTTATTTGTTCAAGTTCAAGTTTGGTTTACGTTAACGTTTTTATCGGTGACGAGTAGTTCTACTCCATCTGGACCTGCCTGTTTGAATGCCTCGGCTATGGTCCTGGCTGCGTCTAAATGCTGCATTCCGGC[A/C]AGAGACTGACCATTCACCTCTAGTATCACATGACCAACACG	281	255	151	Mapped	6	12	0	0	0	<2
c23531	[T/G]	0.187384	ATCCCATTTAATTCACAAACAATTCGTCATATAAAAGTTTACAAGCACTTTGATCCAAAATGTCCTAAATGAAACATTTACATGTAAATGAAACAAACATTCTGTGTGATGAATACATGATCTGAAAT[T/G]AACAATGCATCAAGAGAAAGAATGCAATGGTTATGGATTTCTG	176	254	151	Mapped	6	13	0	0	0	<2
c4951	[T/C]	0.200772	TCCTCAGGCTCCAATCAGCGAACGTTCGTAACTGCAAAAGAGGATACTAGGGGCATGTTTACTGGAACATTTGAATTTTTTTTCATTTCACCGCGCCAAACAAAATTAATAAACCATGATTAATTGGATTATCTATTTATGATTAACCAATCAATATACTTTAAAAGATCAACGATCAAAACATTTGGAACTCCTCTAGTATTTAACATTTATTATTTTAAAAACC[A/G]TTACAATCGATTTCAAAATTAGACGTTGGAATTTTCGATTCTGTTTTCAGATTTCTTAGACGTATCTGTACAGATTTACAACAAAACAAGGCACACTTTAACAGGATTTTAATGCGTCATTTCCGATCCATATGCGCAAATGGTGCATGGCACGTTCCCTTCCTAGGC…	726	188	95	Mapped	6	14	0.599	0	1.147	<2
c8644	[T/C]	0.443623	TTTTTACTTTATTTTCTTTGCCAAAGTTGAAATACATTCAATGCTAGATTTAAGAAAATCATAAATTAATAAACATGTATATATAATGCTTGAAGCCTATGATAAAACAATCATTACTTAACTTTCATATTTATACATTGCTTGAAC[A/G]TAATTTTACAGAATGTATTTGATAAATATGCCCTGGGGACTGGCAAACATTTACATGTATTTCTTTACTTCCTCATATTTTCTAAATAGCTTGATACTCAAATGTGATGTATCTGATATAAAAGAATGTACTTGTACTTTTGTCCCTAAACAAATTACAGCAAACTTTCACATAATTACAATGTGCATCGAAGTAAAAATACAAAAATACATTCCATACATGTCTTTGTGCTAAAACATAAGTATAA…	517	310	55	Mapped	6	15	1.783	0.31	3.718	<2
c15641	[A/G]	0.354206	ATATTTGAAACCTTTGAGTTAAAAGATTATAGACACAATCCTCTCTTTATACTGCACCTGTATGTGCAGCATGTAAGCTGTGGGTTCAAGTCGGGTAAAAACTTTTAGTCAAGAACCAGAAAGATGATGGACAGAGGCACAACATGAATTTTATAGGGACTCCTGCACTTCA[A/G]TGTTTGATCCTAACAAACGTCAAATTCATATGTACTAAATCAACTTGAAAATTTACAACAAATGGGTATAATTACTCAAATCATGATTTTTTCCCTCTGAAATCAGAGAAGTTTGGTAAAGAATATGTTTAATTATCAGGATGTGATATGCAGAAAACTAACAGTTTATAAAAAGTTGGTGTCAGTGAAATACACAGGAGCATTCCTTGACAGATCATTTTC…	448	323	94	Mapped	6	16	0.9	0	1.96	<2
c9246	[A/C]	0.0769944	AAAGTTCTCTGTCGTTTTCTTCCATTTTTACAGCATAAAGATGTTCTTTGAAACACAGTTATAAGCTTACCCTACTGCTAGGCTGACTTAACCCTGGTAGAGTAATTTTTTTCAAAACCAAAATTTGCATAATCATTGTTTTGTTTTTCATATTTTATTATTTTCATTCAACATTACTCATCAGTTTTACATGTAAACAGATGGAATGTTTGTA[A/C]ATACGAAAGAGCAACGGGTATGAATCTACCGTCTAATGCTTTGTTGGCAAGTTATCAGCAAACATGAACACGTTTCTTCCAATGGCAATAACAGTACAAAATCCCAAAACACATGAAATAGCCAAAAACAACACAATACCAAGGTTATTAGCTTCATAACACCCCAAACAAATCAGAATG…	519	222	79	Mapped	6	17	0	0.255	0	<2
c6815	[T/C]	0.15342	CCCTGGTACTCCACAGCAAGGCATGAGTGGGCTTCAGAACTTCGGAAATCAAGTAGGACAACAAAGAGCAGCGACCGGCGTAGCGTCCGCTGGGATTCAGCCTTCGTTACCAGCAGCAACAGCACCAGTGGCAGCAGCAACAGGC[A/G]GCGCTGCGTCATCGGGCGTTTCAAGAACATCACAAGGAACAACTTCGACACAAGCTGATGAAAGAGCGTTATTCTCTAGGGCCGATGCCTTAGCCGCACTAGGAATTGATCCCGCTAGCCTTGATCCAAACACATTCCGTCAGCCTGGATC	301	275	132	Mapped	6	18	0.993	0.337	0.2	<2
c14489	[A/G]	0.404806	TTTTTTTCCAATTTTTGAGTCTGATTGAATCATTTATTTGGGTGTTTACTCTTATCACAGCGTATTTTGACTAAGCAAACAATATTTTTCATAATGGAGAAGCATTCCCTCCTAAATCTGGTATTAAGAAAGCTATAGATAATAGG[A/G]TTTATTGCACTCGATAATAAATAAGATCTAAGGAATAACTGATAGAAATTTTTCTCGACATCACTTAAAGTATCATAGTAATTCTTATTTGCAATTCGGAGAATATAAATGATACAATAAGGTACGAATGTCAGTATGTACGCCAGAGTGACCAGGAAAAGCATAAACGTGGTCTTGCCCGTGTGATATGTTCTCCCGTAACGTCCTATGACATTATTTTCCATACTGGACGTGTGGCTTACATTAGA…	587	374	47	Mapped	6	19	0	0	0.175	<2
c13043	[A/T]	0.189815	TTTTACAATCATTTAATTGTATTTTTGTATTATATTTGAATGACTAGGTCATT[A/T]TAATCAACAGATGTGCATCAATGAGTAACAATGTGAAATATGACATACACTAGAGTACAAGATAGAAAGTAAAAAAAAGATCAAGTATACAATGAATTAGGAAAATATCCTGCAATGTTAATGCATTAAATGTTAAGTTGAGCCAATAAGGAAATTCTGATGAAATGATAAAACAAGAGAAGTAAAACTTAAAATATTTCCCTCTGTTGTACATGTAGGAATGTGCTTTGTGTAATGAACGTGATAATGAACACCAATGCGTAGAAAATTATTGTATGATTCTTGCTATAATATTTCTCTTAATTTATGATAGATGATTGAATGTTACTCATGTTGAATGA…	903	260	178	Mapped	6	20	0	0	0	<2
c12505	[A/G]	0.417593	CACGACGTATTTGATGACGTAAGCCGTAGTGAAACAGACGAAACTTTTACA[A/G]AAGACAAGAAAGAATACAGGAAAGATTCCAAAGATTCCATGTTTTCTGACGATGAGCATGAAATAGCCATGCATAATTCTCTTAAAGATAAAAACAAGGGTAAAGAAAAACGAGAATCGGACATTAACAAACATAAAGTAAATCGAAAACGTAGAGGTTCTATATTTAGAGTAAAAGGAATGAATTTTAAAACGTGCATCAGACAGTACAAATATTCTTTTCTGTTCATGGTAATTTCATCTGTATTCATTATCTCGTTTTCACCTCGGATGGTTATCATGATTCTAGAAGCTATGGACAAAGATTTCTGGGATAATTTACCAGACACTTACATTAGACTTTG…	595	411	55	Mapped	6	21	0	0	0	<2
c13036	[A/G]	0.31146	AATAATTTTATTTCTTCATTTACAAGTAGTCACAATAATCTATCTTTTCTTTGACTTGGCTTTATGTGCCTTATTAAACTGATGTCTCTGATTGACTTTCTGTCTATGTTTTTGCACTGCCTGCTTGTGAGCCTTTATCTTTCTAGCTTTCAGTATCTGCTCAGGCCTTTTAAGTTCACGCTTCCCTTTGCCTTTTTTGAATTTCTTTTTGCCTTTGCCATGGTGGTTCTCCTCTTCAGCATCTTCCTTGCCTTTTGTATGCCACTTCCTATTCCTGGTTCCTAAGACACTGAATTTTCCCGAATTTTGTGAAGGATGTGGCTTCTTTGATTTCACCTTGACATCATCATCACTTTTGTCATCATCATCTTCATCTGCTATATCCATCTTGTTCTTTTC…	1132	334	114	Mapped	6	22	0.668	0	1.57	<2
c1632	[A/C]	0.186111	GTTACCTCCAGAGATAA[T/G]GGTGACCTTATTGCAGTGCTGATGATAGGGGACAGTAAATTCTACAGAGGGTCTGAAGGTGTAGCAGACACATCCATAATGATCAAGGATTCTGAGCGACATCATGTAGAGGAACTATGCTTGAGAATGTCAATAGAAATATCAAGAATGAGTGGTTACATGGGAATTTATATTGATACCTTATCAGAGGACGCCGATATGCATCATTTGATAGCCAAAGTCGGTGGATTTCGCAGAGTTGGCTGCCTTCCTTTCGGAGGAAAATTGTCGTCTGGTCGAGTAGTGGACTCTACTATCTACTTTAAAAGCTTCCTTCGTGAATAAGTCTAGTGATAGAGAAAAGAACTGATGGAGTCAATAGCTACGACACTATGGAT…	833	94	65	Mapped	6	23	0	0	0.159	<2
c1656	[T/C]	0.347505	TACAATATTTATTTACATCTTAAAAATCAATATGTAAGCAAGATGAAACAGATCTATTGTAAAAAGTATGTGTTAACAGTCTGTACAAATATTATTTATTTAATTATCACCCATGCAACTTCACTAATCAATTAGCTGCTTGTTGTCCACCACCACCA[T/C]CACCATCCACACCACTGGGACCTTGACCTCCTTGATCTTGAGAGTCTCTGTCTGAGCGGAAACATTTGTCCTTGTGACCTCTACAACTCCGACATTCGTCGTCCTCGTCCTCTGATGATGACTCGCCAAACATACGTGGCTTTTCATATATGCAGCAACATTTTTGACTTTTTCTTATTCATATGCTCATTATCAACTGTATCAGTGGTCCACTTGACTTGTCGATTTGTTTTTGG…	622	406	151	Mapped	6	24	4.383	5.112	4.02	>3
c5250	[A/T]	0.400563	TCACAATCTAAGTTACATTTTCATGTGGTGCTGTCATCATCTTTGTACTTATACACTATAATTGCTTTCATCATTTGTGTAAAATATCTGACTGAAATTTGTGAAGGCAGGCACCTTATTTCTAGTCAGAAACATTGACAAGTCTTGCATAGAAATATTCACAGTACAATGTAATACTATATGGATTATTCAATGTAACAAGAACGAAACTTATATGTAGGTAGCACTTGACTTGTCTGTTTCACTATTTACCTGTTTCAAATACTTTGGACTTCATGTCAAAAGTCATAGAATGGTCAGTGGTAAGATTTTGTAATTCTTGCATATTCCAAAGTTATGCACTGTTACGCTACTTGATGCCAGAAAGTTTTACCTTGCCAAGATTTTCTCAGACCTTCT…	833	402	36	Mapped	6	25	0	0	0	<2
c15782	[T/C]	0.382812	AAGGTGGTTTAATTTTTTTTTTCATATTGAAACAAATTCATTTAATTCTTAAGCATGTATTGGTGTCAGTATTTTCAGTAATATAGAAATATCTTAGCATACTGCATTCATGCTTCATGTCAGATAAATACTGTATGTATGAATACCGTTGATAACAATTCCCTTGAAAACATT[A/G]CATAGGGATTATTTTGTCCGTAGATATCTGTGAACTAGCATAAAGGTGCTCGACAGACCTATAAGAATCTTGTACCACAAAGCATCATAGTTAGGTACATGTATCTCACTAAAGTTCATCACCAAACTCATCTTCCTCTTCGTCGTCTAACGTCACCAATTCCTCTTTTTGGTCATGCTGCGCATTATCATGTGACATGAGTTCACTCCCTTTAGATCTA…	817	274	58	Mapped	6	26	0	0	0	<2
c637	[T/C]	0.0887246	GTAAATAACAGTAGTTCAGTTTATTCTGACCTACTTTGGAGTTTATTAAAGCAGGATCAGTACATTACAAACAATAAAAAATTTGACGAGATGCATTTGAAATCTGATTGAGAATAAATTACAATGCCCTACATGGACACAAAGTAATTTATTAAATGAAATGTGTACAAAATGGTTACAAACTCTCAATCCACTATCACTCTTTCCCATCTTTGCGTTTCCTCGTCTAACCATTCCATACATCACGTCAGAATCAAATCTTTTGGATACATTTTTCAGAAGTTTCTGAAATGTTCATGTACTGAGAATATGACAGTGTAAAATCCTGCCAGTGCCTATTACAGCAATTTATATTATTCTAACAGATGGGTATGAGATACACACTCTGTGAGAAAAAAA…	1683	261	118	Mapped	6	27	3.666	6.313	0.453	>3
c17192	[A/G]	0.363889	AATGATGTCATTTTTGTTTCCCATTGCCAGTTTAAGAATTCTGAATTATATGAAGTCTCATCACAGAAAATACATGTACATACTGTGTTTTGGAATGGGAACATGGAACACAGCATCGTGTATTTTCCATGGCAGCTAAGTTTGGCATTTACCAAGTACATCTTTGTAACATACATTCTGACATAACAAAAGCTCTTTGAAA[A/G]GATGATACCTATACAATGATACTATACAATGATACTATACAATCAATCATCGGTTATTCGATTATTATGTAGATAATTTGAATCGCGCTAATAAATATTCAGAACGCAGATCAATGAAGAATACGTGTTTTTTTCAACGAAGACATTGTAGAAATGAAGAGTAAAATATAATTCATTCGTGACTAATTCAAT…	494	203	47	Mapped	6	28	0	0	0.067	<2
c20809	[A/G]	0.472274	TTTCTTGTCAATCATGCCTTGATGAAATGCCAGGATTTCAGTTGGAGATTTCGGCGATTGCAATGCTTGAAGTGCTGTTATTGTGTTAAATGTTGACAATGGTGGTAAATCGGGAAGTTGAATACCTTCTTCTTTTGCTTCCATTTCTAACTCTCCCATTAACTCTGAGAGTTTTTTGGCTTTGCGGACTTCATTTTGATGAATTATGGTGTATAGATGCTCCGTAAGTTGTTCCTTCAGCTCTGATTTCTTCTGAAGATCAACTTTGGCCTCCACAAATTCTCTCTC[A/G]GCTCTATCGTACCTTTTCTGAGCATCTAGGAAATCCCTGCTGGCCATCTCAATCTTACTGCGAATAACAGTCACATCAGCAGTCAGTCGATTGTCCAGTAACTGTA…	488	332	58	Mapped	6	29	1.337	2.361	0.601	>3
c14505	[T/A]	0.296296	ATCTGAAGATTTATTTATCATAAGCATGAAAAATGTGTGACATCATTACAACTGAACCTTAATAAACAAGTAGACAATAAACTGTGATGACATATACATCAGTTATATCAGTACAAATATTAATGTAACAAAAATGAAATACTAACAAAGTGTTTGATTTGTCAGAAATATTGCACAAACGCCATTGCTCTAGTAAGAAATAAGTT[A/T]AAAAAATCCTCCACTCCAAATATTTTGTCTAAAAGTTATGTAATCAACTTGTACTAAACAACGTCAATTGCTTATCTAAATCTACTAGAATTTGCAGAATTTTTATCCATATGCAACGGAAATGCTGAAATTCAAAATTACGTAGTGAAAACTGCCAGTTAAAGATACTGAAATCAGTTCTTTTCTAT…	423	363	46	Mapped	6	30	7.107	14.165	0.558	>3
c14438	[A/G]	0.317005	TAAGAATGATGTATTTGAATTTCTGCGATGTTTCATAGAATACAAAATAACAAGTGGCTGCATGTCAGATTGCAAGTAAAGTGTACA[T/C]CATGTAGATTTTCAAAGAAAAGTTTACAATAAATGTGAAATCTCTGGTGGAAATTTGCAAATTCACACATTCTTATTATTAAGACAATAAAAATGCACTTTAAATTTGGGACTGTATCTGAAATGATTTTTTGTCTATTAGCAATACGTCATGTTCTTCCACTCTATTAATAAACGGCCAGTTTGATATTAATGAACACTCTTTCTCTGTCTTGGCACTACACTCCTTACAAAAAATACATATCGTCAGCATCGTTTGTCCGATGAAATCGTTTGTTCCAACTGCCCCGCTTGCCCATGCATGGTGC…	686	175	114	Mapped	6	31	5.754	10.93	0	<2
c6057	[T/C]	0.332717	TTTTGAAGTGCTCCCTATTTTATCGGTATCCTTAATCCTTGTCGGCAACTCTTATCACTTATGATAACATGGCGGTCGAAGAAAAGCATAAACTATTACGATGTTACGATGGCGATGACGCGATGATACGATGGCGATGATGCGATGTTACGATGGCGACGGCACGATGGCAATGATACGATGTTACGATGGCGATTATACGTTTGCTATGGTACGTTAATAG[T/C]ACACCATAAATTACATACGAACGGCGGCGTTACTATATCCCCCTGCAACTATGTTACGAGGGAATAATAAAATCCATGTCCAAATACTAGATTTGCGATCATAGAAAATACATAAATAATCTAAGTCCAAGTGTCATAAATCAGGTATATTTTTTTGGTTTTGGGCAGATC…	521	296	118	Mapped	6	32	1.011	2.909	0	<2
c7562	[A/G]	0.496303	GTGTTACT[T/C]TTTATTTCAGACATAAGAACAAGTTTTCTACATATGCCATATCAAACATCAGTGCTACATGATGTATAAAATGCATCGTTCGATATTTTTTTCTAGTCTGTATATAAAAAAAAACATGCATGAATCCTCAAGAACGATACAAAACAATCGTCATGAAGTATTGCTGTAATTGATGAATTGAGGAGTAAACAGGGTACCTCTTAAATCAGAAAGGAAACCATCCTCACGAGTCGAGGTGCTCGATCTGAACGGATCGAACACCTTGACTCGTGAAGATGAAACGAAACGAAATACAAAAAGTAAGGAAACGGAACGAAATCCAAGCAAAACTGAACGTAACAAAATCCAAACAGATAACGTTATTCCAATCTGGATTCATTTTCTAA…	514	345	93	Mapped	6	33	0	0	0	<2
c16873	[A/G]	0.447124	ACTTTGAAAGAATGCTGGTGGTGTTGACAAGACTGGCACAGAGATAACAGGGTCTAGAATGCGACAGCCAGAAGTGCCAGACTGTAACACTGGATCGGGTCTGAAGCCATGCGTCTTCCAGCTGTTAAGATCTAAAATACCAATCCATGTTAGGGAAATTTGAACCAAGGTGCACTTTCGAGGGAGACTATGAGAAAATTCAGTGTTTTGGCTCAGCTTGCTGGTGTGTGGATGAAGAAGGAATAGAACAGTGGAACACTAAGGTTTACAAGCCTGCTGTTCCATTATGTCAAGAAATTACACCTAAACCAACAACGAAGGCACCAGAAACAGATGCCCCAGTTAGAGTCACAGATTTACCATTTATACCAAAGGAAAGAACTAAAGTTCCTATCCATG…	730	355	83	Mapped	6	34	0.182	0	0.296	<2
c13550	[T/C]	0.338263	GAAACTCCATAGGTATGATTGAAACATTCAAGAATTTATCACTCTGTTACGTCTTCTTAGAAAATGTTCTTATTTTAACAGATACAAAGCTGAAAATTATTACAAATTCAGGTATGAAGATATACTTTCATGGGTAAATGATTGTGCTTCAGAATTCAGTGAAGCACACGTGGACGTATCTTCCCTAGTACTTGTCTGTGGTTCGTTATGTGTTTCGTTTAGATACGTTTTAGCACTATTTGTATCTGAGTCCTTTTTTGTCCTTGATTCTTTTCTCTCGCTGTCGTTCATTCTTCCACCATATTTTTGAGCTTTGCCACAGTAACTTTTGGTCGCTCCTGCCGTACGTGTCCTTTATTTAGTTCAGCAGCGAAGAACCTTAATTTGTCGTCTGTGGGT…	652	454	46	Mapped	6	35	0.211	0.374	0	>3
c8564	[C/G]	0.298279	TAACAACATTTATTGTCATTCAAAGCCTTTTTGAAGATGTTTAATAGAAATGCATACAACAACATGCTGACACTGAGAACGGAAACAACTTAGTTTTTAAAGCAGTTATGTTACATATGTAATAATGATGATTGTAATTTAATATGATCTGTTCATTGGTAACCGGGAAATATTGAAAACCCACCGAGAAAGTACACGTAAATGTTAAAGAAGACATGATTTCATTACATGATTATTATAGTTAATGGAATGTGCTATGCCCATATTCTGTTGAAATGTGCCTGTGTTAACTTGTATACACATTAATAAATGATACAAAATAATCACTTTACAGTTTTTATTTCTTTTTTGTATAATTGACTGTGACCCTATATTTTACCTGTATGAGATGTCCAACGG…	1199	143	130	Mapped	6	36	1.941	3.39	1.04	<2
c5814	[T/C]	0.40573	TTTTTGTGCGAGTGATTGCAGAGCTTAACCTTATATGTGCGTTTGCTATGTCAGATTGATTGTCAGCATCAGAAGCAGAGAAAATGTCTCAGACAAGGGAAACGGTGACGGAGAAGAGGACTGTAATCAAATCATCCAGTGGACACTTAGATGATTTAGGAGATAGTATCA[A/G]TTTCAAATCCAGCATCTCTCCAAGAAGAAGTAATGTTATCCAGCGGTCGTCCTTTACCGGACCGGGTGTGCGCAGCAGCATGGGAGGCGGATCCGGGGGTACAGTTTACACCCGCACTGTGGAATATGGATATGGGTCCCAAATGGGTGGATCCTTGGGACCAGGAGGGTACGAGAATGTCTCAAAGACCGGTGTCAGCAATGTCAAAAGCGAGAGGGAGAGA…	1189	429	49	Mapped	6	37	2.318	3.726	0.15	>3
c13829	[A/G]	0.274074	GTGGCTCCAGTTTTGTGGAATCAATGAAGTTGGTTGATTTGTGCATAAAGATTTCCTCCTTAACCTCAAAGATGGCAGACAAAGGGAAATAGTTCTGATAAATCTGGTGCTTAAGAAACCTATAATTTATTAATAAGAACAGACCTAACGGTAAAACAGCTTCATCTTCAATTCTACAAAAATATATTGAAACCATTCAGCGAACATGTTATAGAAATAAGCACATTTTGTGACGTCATATAACTGATATTCAGTGAATGGAGGTTCATGTATACACAAAATATCTTAAACAATAGAATTTGAAAATAATGCCTGTATGAATATAACAACA[T/C]CGGGTTCTAGATACAATGGTCCTAGGAAAGAATATCAAAAATCTTTCATGAGTTATATCATAA…	834	363	150	Mapped	6	38	1.257	5.18	0.417	<2
c2581	[A/G]	0.19537	GAATCATGAGTTTAATGACAGTCAGACACTCTAGGAAGACACTAGAATATCCCGCGTATGATGACATAATATTTATAGATAACAAGTATTGACCAATAAACATGCAAAAAAATTAAATCTCACGATCTACGTGAAAATATATTGCATTTTTTGTATTGCAGCTCGACATGCCCATTACAATTTCCAAGCACGTCTACTAAACTATAATATGAAATTAGACATCATCATAATCAAGAATGTGTCTGTGTATGATGGTGCAAGAGCAGAAAGTAATGCGAGACAGAAAGACGGATGAATGTACATTCAGATCTCTATATACTGGTAATCACAAGACGACATTTATAGTAAAGTCAATCACCAGGCGTGACAGGGACAAAGAAATCAATCCCTTGTGTTCAG…	972	289	117	Mapped	6	39	2.505	0	1.41	<2
c9284	[T/C]	0.287963	GACGCATTTATTACAAAACATCAACATCTTTCTATGATGGGAAAGTCGAAAAATCGTAGTTTTTTTTCTTTCAAACAAAAACAAAAACGTAATAATGAATTAATTTATAAAAACAATTAAATAAGAGCACACCGTATTATCTAAAAAGCTAACTTGAAGGATAGTTCTAGAGGACCTTTTTACTATTTAAGTATTTTGTATTAATTCACACACAAGAGAAAAATAAATGAAATTCATCAAAATAGAGTGTGTTGTAATATAGTCAAGTTTAATGAAGACTTTCTGTACAGAATAAAAAAATACTGGTACGTTAGCTACTATTTTGCTGATAAGAAGGCAGTGTATCGTTCAATTTTCAAGAAAGAAATAACTTAGTCTATATTATTCAAAGATTTAATT…	763	389	164	Mapped	6	40	1.201	1.356	0.532	>3
c5926	[A/G]	0.327138	TCTCTTTTTAT[T/C]TTAACATGACACTTGTCGGTACTTGCATGTACCAATAGACTTTTCGTACATACACACTTGACGTGAATGGGATTTTTAATTTAATTTCTATTCAAGTTTTCATGATTACATGTACAGGAAATAGAAATAGGCAAAGATATGTTTTCCAAAAGGAGATATTAAAAGTAAAGTTCAATTATTTCTCCGCATCATTTTATACCGACGAAGGTTTAGAGAAATTACGAGTATAACTCGTCCTCAATGGCCTGTTATGAAAAGATGTTCGTATAAAAAGAGGTCAAGACATTTCACACCGCAGTGATCAATTAACACATACCTTTCACCCAAGGCAAGAGCATCAAATTCTCCCTTAATTGGCCACTACACGTCCACAACGTGACAAA…	1005	368	85	Mapped	6	41	1.058	0.347	3.114	<2
c7600	[T/C]	0.158333	AAAGGGACAAATCAACAAGTCCACTTGGCTTTTTTTTCAGAAATTTTGATACTTTTCAAACAATTTTTATAATATCGTTGTTACACTGTATACATGTACATGTAACTAAAGGTGACATACAGTATTAAGCTATCGTTAGGTGATCTCATCCATTGGATTATGTTTCTTCTTAAAAAGATACTTAATGTATTATGTGGTGACACATCCCTCAAGGAACTGTTCACTACCGGTAATTCTTCTGTAAAATGTTTGTGGAATATAGAATAGGGAACATATCAAAGAACTGCTGTAAATCACCTAGAACTTCATAATGTT[A/G]TACTTGCAATCTAAGTAGAATTAGATGTCTTAGATCCACAGTCAAGAAGCATCTCAAAAAGGAATTGAATCATAGCCTT…	497	211	105	Mapped	6	42	0	0	0	<2
c9204	[T/C]	0.11183	GGGGATGTACAATGGCCATGTACAACACAGACGAGAGCATTAAAGCATTTGCCCACACTTGCTTCAATTATGCCATATCAAAGAAATGGCCTCTTTACATGAGCACCAAGAA[T/C]ACCATTCTTAAAAGATACGATGGAAGATTCAAGGACATTTTCCAGGAAATCTATGAAAAGAACTATGAAAAGCAGTTTAAGGATCTAGGAATTTGGTATGAGCATCGCTTGATAGATGACATGGTGGCCCAAGCACTGAAGTCAGAAGGAGGCTTTGTGTGGGCGTGCAAAAACTATGATGGTGACGTACAGTCTGATGTAGTCGCTCAAGGATACGGATCACTAGGTCTGATGACCAGTGTATTGATGTGCCCTGATGGTAAAACCATCGAATCTGAAGCC…	478	306	71	Mapped	6	43	0.973	0	2.45	<2
c22651	[A/G]	0.243736	GTATATTTATTCACAAATTTCAACATATTACTGTAAAAGTTCAGTATGTACAGCAAATATAT[T/C]CCATTAATGTCACTGATCAAATGGAAATGTCTTGGCTCAACAGACAAGTCTGGAATTTAATCTTCATGTTGTTAAGGCCATGTAAAATTGATTCGATGTTTCTCAGACACTGTCGCGCATTCTGTTTTGCTGCTGATGAGACATATTTATTGACCCTACAGAAAACAATGTGTTTGTGAAACACTGATACCCCCGTTGGCAGTAAAATAATTCTGCAGCCCATTTAAAAGATCATATGCTATTAAATAGGTATGGGCAAGGTTAAAGTTTTCAAAAAAGTAGGTCAAACTCCAAGGTCAATG	369	309	68	Mapped	6	44	1.3	0	3.261	<2
c16184	[A/G]	0.487896	TCGCATCTCTCTCTTTTGATTCTTTTTCCTTGCCTTCAGAAGCTGTTGAAACATTCTTTGGAGTTTCTGAAGCAGCTGACTCAGCTTGCGTAATTTGTTTGTCAGAATTAGTCTGTATCAGACTGTCTTCTGCTGCTACAGATTTTATTGCTGCAACTGCTGTTTGTTCATTTTTGTTATTATCTGCTGCAGAATCTTTCAATTCCTCGATATGATGAGC[A/G]TCATCTTTCTGCAAACTTTCAATTAATTCTACAGCTTGTTGAAAGTCTTGATCATGAGTTGTTGCAGTCTGATTGTCTACAGCTTCTGATGTCTGGGGTTTCCCAAGCTGATCTATAGACTTGGTACTTTCAGCTTGAGAATCCACGATACTGGCAACAGCTTGTGCTAAGGAG…	601	350	41	Mapped	6	45	1.048	0	2.812	<2
c89147	[A/G]	0.0497186	TAACGCGTATTCCTTAAAATTTAAAAAGGAAACCGGTCCGATTTGCAAATCTTCTTCATATGGTCTGACACCGGTCACCG[A/G]ACGGGCACCGGACGCTCCCCGAGGCCAGTACACACCCGCTAACACACGGAAATACAAAGTACGGGTAAGAACAAGATGTTAAGTCATACAGTACACAATTAGCTCACCACAGGTGCTTGTGTCATAAAATAACTTTCCTGTGACACCGGACTCCGTTCATTCAGCCCCGTGGTCCCCGTTCCGCTCGCAACCCTCTAATTAACGATTTTATCTTCGGAGAACCATTCTGTCGCTCTACACTTTCACTCTTTAAATTTGCAGACAACTTTTGTTCGTTTTCAATAGAAATTCTCAGTGTTTAATCAATAAGTAAA…	429	46	46	Mapped	6	46	0	0	0	<2
c34	[A/C]	0.331793	TTCTTCTTGTTTATTAACAAAGCAAACAACATTGATACGATAACAGGAAATAAGCAGAGTTGCCTCGATATTATATTACGAAGCAGATTTTAGAGTTATCTCTCTTTCCGTATTGACTAGCATCACTTGTCTGTGCATTTGTATATTGCACCTCGTCTCCTCAACATCGCCCCCATTCTCCTATTTTGCATACGTTTTGTAAAGGTTAAAGCACCTCGGGAGTAAATTTGTGAGTACAATTTAAAACAGATATCCGCTTATATTTTTTGCCTAAGTTTCCTATAATTTTTCCCTCACTTGGTGAAGGGTTCGTAGTATCACAGTCGTCGGTAGTTACTATTGCACTTGACATTGTCTGACGTCGATGAAAAATCCATCAATTTACAAAGGTGTTTCCTT…	844	363	102	Mapped	7	1	0	0	0	>3
c1792	[T/C]	0.242144	TTTAAATTTATTTTTGCAATAACCATGATAACAATACTAATACAAAACGATATAAAATCATTTTAATTTCAGCATATGTCTATATAACCATACAATTTATATCATTATCTTGCATTTAAGGGGAGCATGCTGATCAGTTGAAATTACAAATTGTAGCAAAATATGTTATTGTACGTTTTATTAAGAAAGTCATGTTTTATATGTTACACAGAATACAAAGATGAAAACCCCAAAGGTAACACGTACGTAAGACGATACCAATACAAGGCAAAATAAGTAAAAGTGTCCATTTATCATCATTTGTACCCGTAACCTCAAAACTTCCTGTATGGCACATACTGTATACATCTGAGGGCTGTCAGGGGATTCCCCCTCCCCCATCCTTCTCCTTCCAACAAA…	1017	337	115	Mapped	7	2	0.176	0	0	<2
c16067	[T/C]	0.257407	GTGTGATGGTAGGATGAAACAAAATCGTACTAGTAATTGATGTTTCATTTATTTATATCAAAAGAATGATTGACGTCATTTTACTATTCAGTAATTTAATTATCATCACTGCCTCATATGTAGATATTTATGCTTTCGAGGAAAATGTAACTTTTAGTACTTGAAAGTAAGATGTAAACATGCTTTCTAAAAACGGAAAATAATTCAGAAGGTGATACAATGTATAAAATGATGGATTCATTACAACAAAAGTTATAATTGAATGATACGTGGACTTAATATGGACCCAAATATACATGTATTCAACACGTTCAAATACATATTGCCTTACATTGCAGGTGTTGACAGATTTTACAAGGATATAGAATTAATGATTGGTTACAAACCTTGTATATGGTG…	631	345	197	Mapped	7	3	1.146	0	2.475	<2
c630	[C/G]	0.341035	AAAATTCTTCCTCCAGGAATTGTACCGTTCGTTTGCCACATCTATAAGTCTGTGAAGCATGGGTAATTCAGGCATTGTCATCTGTATACAATCTTGTATAGTCACGTTAAATGGACTGCTCCATAAGCTGGCGGGTAATTGTAATACTCCTTTACCCCTACTCAAACAAAAACTACTCACCCTTGTTCTCAGATCCCGAAAAAAGTCTACTTCGTCTTGTAAATCTTGCCCATATAATTTTAATCTCTGCATAAAACGTAGTTTAAAGTAATCATATAGTCTAAAATCAGCATAATTAAATCTATGGAGGTATTCTTCGGCTAAAGTTGATAATTTAACGTGCTCCCTCTTTGCTTTTCTATTCACATTCAAAGGTACATATAAAACATCTTTCACGTC…	1397	150	150	Mapped	7	4	2.402	0	1.478	<2
c15800	[T/C]	0.340149	TTTTTGCTATTGTTCTTTTATACGCTCAAGTGGTTATTTTCCTCCTAAGGCGGACCAAGGCTGAGT[T/C]TTGGAATATTACCAATTTCATAAAATATGCATCAGTGTATAGAGTACACATCACATGATCATTTCCTGAAAGAAAATTATATGGTCATTGATGAAAATAATGTTCACCGCAATGTTCTCCGGCTACTACGTTTAATTGCAACTTACGTAAATTTTAATGAAGTATGTCTACTGAAACCTCCGAATTCCCTAAGTGTGTGTGTGTGGTGGGGGGGT	286	150	150	Mapped	7	5	0	0	0	<2
c77447	[A/G]	0.0582255	TTTTCCTCTTTCTCTCGTCTCCTTTTGGAGAAGCTGCCTGTTTATCTCTTTCTTCAGCTCCGTCAACCATTGAACATGACACTGGATTGTCCCCTGTCTGCTTTTGGTTTTCATCAGGTTCTTTCGTGTCGGTTCCAGATTTCTTTTCTCTATCCTCTTTGATGTCTTGGTTGTCACTTATTACATCTTCCTTCTTCTCGCCACCTGACTTTTTGCTCGACCTTTCGCCATCTTCCTGTGGATTTTTCC[T/C]GCCACCTGACGTTTCTTTCTGATTATCACTCTGTACATCTTTGTTGCCTGTCTTGGGCCTCCTTTTCCTCGTCATGGCGTACTAGCTATTAACAGTCTATTTTCACGTCTCGAACTCGT	373	46	46	Mapped	7	6	0	0	0	<2
c1625	[T/C]	0.194085	AAAACCGATACACATCGCTAAGTAATAAAGACGAAGGAGATACTAAAATTAGAATGACGCGAGTATAAAGATCTTTTCCATTCGTGTGTTATCGGATTTTACCTACTTATCACATGGTTCATGTAGAATCTGTGACGTACATGACCTCTGCTTACGTAGGTCGAGCATAAATAGGAATGAATATAAAAACATTTACTCATTGATTCGTGAGATACTGACGAAGTTAGAATTAAGACGCAGTGAGGTGTCCATCAGAATAAAGGTATGATACCTGTAGACCTTAGCTCTAACGTAATACGACCAGTGCAATACAAAATGTTAGACAAAAAGAAATGCTTTACAAATTATGCCAAGGATATACAACCTGAAATTAATGCTGCGACTGCAGAGGACAGCGAA…	783	313	47	Mapped	7	7	0	0	0	<2
c4254	[T/C]	0.155556	TCCTCCTCCAGTAATGCCAAGTCCTTAGGAGGAGGTGGAGCAGGAGACATTTTTAGATAGTCTGATTTCCTTTGGTTCATTTTGAAGTAACCATCGTAACCGCTGTCGGTTCCAGTTGCACCAGATTCTTCTATTCCTTTGGCACCACCTTCAAGATCTGTCATTTTGAGGTAAGGCTCTGTTAGATCTAGATAATACTGTTTGACATTTTCTTCAAGGAAATCTCCCATTAAACAGGCCAGCTGCGTAAAGGTTGGTCGGTCATC[T/C]GCGTCCTCTCGCCATGTGGCCTGCATCACCTTGTACATTTCATCAGAAGAATGCCGTGGTCTCTCCATTCTGTACCCATCCTTCAGCAGACCTATAAACTTCTCATTGATTTCCACACCAGGATAGGG…	859	246	142	Mapped	7	8	2.213	0	7.761	<2
c6750	[A/G]	0.359926	CTGTAACTTTATTTCACAAACTGAATGGAAAAAAATAGCTTACAAAATATATATTGGCACAACCATTTAGATACCGTAAAGCTGAAGCATACAAGCTACAAATCCATCCTACCCTTGCAAAAATACGAAATAAGTTTTTAT[A/G]TGTAATGTAACAAAATGAAATGAAGATAAATGATGTATATCATATGAATCGCACGTCACTTTTAAAGACAACGGACGATCGGCACTATAACTAATCTACTTCCTCCACGGTTGGTCCCACCGGAAGACCCTCCGCCCTGACCCGTGGCGCCACCTTGACCACCATGAAGCTTGGCCATGATTGGTGAGCACGTGTTCTGAAGCTCCTTCATCTGGTGGTCGATTTCGTCCTTCTCGGCTAGGGTGTTCGATTC…	799	393	178	Mapped	7	9	0.462	0.306	0.721	>3
c13079	[T/C]	0.175	AAACACTGTAACCGGCAGAGTGGAGAATTTGTCTGGTCCATGAGGTCACTTACAGCACCAAATGCTGTAACAGGCAGAGTGGAAAATTTGACTGGTCCAAGAAGAGAGTCCAGGGCCTTCTACATACATTAATGCGGATACTCTAGCAACTGAGTCAACTGAACACAATACCCAAACTGCCACAGCTGTATCAATTCTTTTTATCCTCAAAATGAAATTGGTCTTAATTCAAATGACAAATGAAATAAGGCAGACAAAAGTGTGTTTCATTACAAGTTG[T/C]GATTTGTGCCTTTAAAAATCCTGTTATTCACAATTTTTCAGCAATCAAAATGTACATCAGCATCTATTAAGGTTTTCATTTATACATTACCACTGTCATCTCATAAATGCTTTTT…	536	300	96	Mapped	7	10	3.662	0	7.003	<2
c17027	[A/G]	0.275	AACAATTTTTTTCAGTGACCTAGACCTTTCAGATGTGACATTGAAGCACCCTATGTTACAATCTTGTTTTTGTATAACGTTTTAGTGAAGTATTACCATTACCTTCTGAAATCACACTAAAA[T/C]AGAAACCCTTTGTCCAAAAGTCCTTATCCTGAATAACAAATGAACTGAGTGAAGAATGAACAAATTCTGATGAACAGTATAGGAAATATGAACATTTTTGGTATCTAAATGTTTTGTTTTCTGAGTGACCTTGACCTTTCAGATATGATCTTGAAGGACCTTATTACAGTCTTGGTCCTGTGTAACATTTCCATGAAGTACATGTACATGTATTACCACTGTCTGCTGAAATTACACTAAAATAACCCTTTTGGGTATTTCAAATTCTATTT…	537	33	19	Mapped	7	11	0	0	0	<2
c77472	[T/C]	0.038961	TACTTTTTATTCCATGAATAACATTTGTTTGTTAGGTACTTATAGCTTAAATCCATTAAAGATTGAGTATGGACTCTTCGTAATGTGTTGACAACCGTCCTCTCTTGCTTGTAACCAGACCTTATCACCTTTCTGTAGTTGCAAGATATTTGTCTGGGTAGCTGAATCCCAATTGTCTTTGTTATAAGGGTGAATGCAGGCACTTATATTGCCATTATGCATCAAATAAGAAGCGCAGATACGCCCAGG[T/C]TTCGTCAAAATTGTCCAATCAAACTTATAAATGCCGCTTACTGGTGCAGTGAATTTGCCTGAATTGGGATTATACGCATTTCCAACATTCATCTTTGCGACGTTGAAAATGATCACAACACCTTTACCCAGGTTTTCAAGATCCG…	623	47	47	Mapped	7	12	2.207	0	5.13	<2
c5996	[A/G]	0.355823	GTTTTTCTGTTTTTGCTATTTTCTGAAATAAGACCATTGTTGATTATTATTGAACGCCTTCTTGCAAATAGTTCATGACTCGGAGGCCATTCGACCCTGACCTCCTTTAGAGTATGTTTTTATTTCCGACGCCTTGTATCTTAAAGACTGAGATTTTAGCATATGAGCAATATATTTCTGTTTGGGCATTACCTTACTGTAGATCTTTTACTCAGTCCTCTGT[A/G]TAGATATACTCCATACTATAATTCTACTGATGCTGAATGTAGGAATTCATATTCCTCTTCTCATTTAAGCTTGTTGATTATATTGTTACCTGAGACGTGCCTATATACATTGTAATGATTACAAGTTTGTCTATCATGAAATGAAAATATTTTTA	383	241	197	Mapped	7	13	0.333	0	0.772	<2
c16562	[T/C]	0.384473	AAAAGTGTAATATTTATCATTAAATAGATAAAATCCGCCTGCCCAGCGAGTAAATATAATCATGTAACAAGACGCGCACTGTGTAGAAAGAAGTTTTTTTTTACGTTCGTAATTACTGTCCACCTTCGCCATATCAGATAGAAAATCAGATCTGTTCTGATTGATATTCCTCCAACGTACGATGATATGACGGAATTGTTATGATCTTCAAATTGAATTGAGCAGTCCATGACGATAGGGCTGTTACCGTCTTTTCATGAAGTACACATATATAA[A/G]GAGTCCTGTCGGCACAGTTCAGAAGAAATGACTTAAAGGACAATATGACCTTTAATCAAGCAGAAGACGTAAGAAGTAAGGACTTTTGCTCAGTAATTGATTCCTTGATTGAATTCCGT…	794	364	101	Mapped	7	14	0.679	0	1.238	<2
c78573	[A/G]	0.184843	CTCTTACAACACAACTATGGCAGCGGCGATGGATGTTGATGACGGAGAAATCGCTGATGTTGCCCCTTCTGGGAGCGATAAGAGTGGAAAGAAGAGATTTGAAGTTAAAAAGTGGAATGCAGTTGCTCTATGGGCTTGGGATATTGTTGTGGACAATTGTGCCATCTGTAGAAATCACATAATGGATCTGTG[T/C]ATTGAATGCCAGGCTAATCAAGCATCAGCAACCAGTGAGGAGTGCACTGTGGCATGGGGTGTCTGTAATCATGCATTCCATTTTCACTGTATATCACGATGGTTGAAGACTCGACAGGTTTGTCCGCTGGATAACAGAGAATGGGAATTTCAGAAATATGGACATTAATGGTTATCATAAACATTGGACATGGAACAAACTC…	653	342	102	Mapped	7	15	0.186	0	0.378	<2
c12923	[A/G]	0.2939	ATTTTTTTTATTTCCTTTACTATTGATTCAAATG[T/C]ACGATCTTGATCAGTAGTTGATAGAATGCACAACAGATAAAATGTTATTAACTAAGCACGATCTGATCTTGAGGTTTATCAAGGTCATTACATTCCAACACCTGCAAAAAAATTCCCTTCAAATCCCTGCTACTATAAAAGATAATCCTTATTTACAAGATTTGTAACTTCCCTATCATTCGATAACGATTTGATTTATTTTCATTTTATTCCCTAAAACTTTGCGAAAGGACAACGATTTTAATTGGCTGGTTTTCAATACATACACTACCATCAAGGTTATGACCGCTGATATTTCAGTATGAGATTTTCATTTCTTATGGTCTCTGTTTTCACACAGGTGTAGAATTACGCAATCCG…	1059	305	65	Mapped	7	16	0	0	0	<2
c14939	[T/C]	0.341255	TTCATTGTAAGATTTATTTAAACATACATTATCCAAAATGTATTCTATCTGTCATCATATTCAAACACATCGTTCCCGATGAACGTTTGGATGAAAGACTCTTTTTTCCTGATGTATTTCACAAATGTAAAATAGTTGTATAATTATCTATTGATATTTATAAAAATTTCTCAGTGCAGATTTGATCCTTTGAAGCATGTTTTCCCTATTCTCCTGGAAGCGCTTTGCAGTTTCCTTATTGGCCATGATGATGTCATGGCTCTTTGCATCGTTGCCATCATCATCATCGTCATCATCCCAATAACGGTTGGCAGATTCCTTGTTCTGGATTTCGATTTGCACGGGAGAATTGATTCTGATGCCAACTGATGCGTACCCTCCTAAGCTTCCAGCTCCGTT…	589	384	169	Mapped	7	17	1.629	0	3.265	<2
c14496	[A/C]	0.496296	CGGGACGAAATATCATCAATCTTGTTAACATCAGTGGTCTCTTTCAGCTTTTTAGTGACAGATTCTATTTTGCTTTCTGTGCCATCTATACTGAATACTCCACCAGATAGTCGAATCTGATCTTTTGTTATCTCGGTATGGACGGATACTGGAACCTTATATCCAACGTCCAGCTGTTTGAAGAAAGATCTTTCGGCGATACATTCCAATGCTGAT[T/G]TAGGATCATGGATACACGAGAGAAGACGCAGCGTGTTCAAGTCTCCCTCCAAACATTCTACACCTATGGCGCCTTGACAAACTGCGTACATACACACATCGGATGGTAGTTTCTCTGAAATTCGGTTTTCCCAGCCCATCCTGACGAGTCCAGCCTCTGCGAGTATAAGAGCTGAATA…	530	393	85	Mapped	7	18	0	0	0	>3
c5521	[T/A]	0.269444	CTGCCAATTTATTCATCATTACACATATTCAATTCAATATGAATGACATGATGTTCTAGAAATAATAAAAACTTAATGAATAGAAGATAATATGTCCTCTAATGGGATGTTTGATACAACAGTCTGATGATATATTGAAAGTGAAATGAGATGCAGTTTATTTGCAATGAGAAACAACCTAGTCTAGCTAGGCTTAAAATTCTGTGATGAGATCTTTGAATTCAAGTCCATAAGAATGTATTTAAACTGCTGGAGTCTAAGGGGAGGTAAATCTGCATGGATATCAACTTCTTCCTCTTCCTGTACACACTCAGACTGTGGGGTGGAGGCATCTTTCTCTGATTCTGTATCTATACTAGTTGTTTTACTGGGTGTGGATTTTGGTCTCCCTCTTTTCTT…	770	85	85	Mapped	7	19	0	0	0	<2
c14750	[C/G]	0.307407	TTGACCATTTAATCTGGCATATAAAAAGTGGCAAGTCAAAGGATAAGTACAACATTCAAATTATTTTTCGATACGACTCATTGTTATACGTCAGTCCTCCGAAGGTTG[C/G]GAGATGACTTTGGGTCCAAAGGGTGGCAGAACCTTTGACCTAATACAAAAATACCATGTAATACAAAGTGCATAAAATACGAAAAACTTACGAACCAATGACATTCTAGCTTTCTAACCACGTGATAACGAGCTCTTCTTTTATCATAGCATGCGGAGGAATGGCACTGCACATATATTAACATAGAATCTATAAAGTTGTATCCATGATATCAGAGAATTTACAGACATTGGTCAATGAACATGATGAAATATAACTAGTGGGATCAATTATTATTAATGAGATA…	803	102	102	Mapped	7	20	0	0	0	<2
c14985	[T/G]	0.443623	AAAATTATTTACATAAGTGCAAGTACATGTACTAGTATTTGAGTCCGTAATACTAGTGCTTTCGTGCATTTATATATTTTTGAATAAATGCATGTGACAAGTATTATCCCTCTACAACTTTATAAATTAGAGGACCACCCAAATATAATTCTTGTGGATTAAATGATGATATAATGCAGA[A/C]TGGTCCTTCATCTGCATGTTTGTACATTGAGTTTGCAGGAGCACCAATAATACATATGTCTCCCCGTAGGTTCGGGATCAAAACAAAATCAAAGTAAGTTTTAGTGAAATTCAGATAAGTAATTATGTACGAAACTACATTCCATAATAAAATGATGTGACCCACTATGCAACATTGCACAGCATAGGTCACGTAATGTTAATTCTGATGCGAA…	623	358	95	Mapped	7	21	0	0	0.026	<2
c4577	[T/C]	0.310536	CCCTCCACATGCACTGCTTTAACGATGATTTTCCCGCCTTTGACTCGTGCGTCAACTTCGCTAGGCAAAAAGTCCCGATATGGGAGGCGTATTCTCTCTTTCCATTTCCGTTGGCAATGCGGCGAGCTATCGCACCACGGTTTATGCGGATCGTTCGCGGCATTATCTCGGTGTTTGGCAAGTTCGGTCATCAAGCTAGACAGCTCGCTAAACATGTTCGCGATTGCAGACACAGGGTTGGAGGGAATTTCCTCGCCGATGTCAGATTCCGAATTACTTTCGGTTTGATTATTACCAGTCCTGCTGCCATTTTGTTGTTCATTGTGTTCACCATTATCCCGTCTTTGTGGCCGAGAATAAGGACATCCCCTACTCTCCCCTTTATCCTGCTTATCGTCC…	523	244	96	Mapped	7	22	1.243	0	2.389	>3
c7191	[A/G]	0.0924214	AAATGGTAAGTAACAGGGCTTTTTTTTCACATGCATTCTTTGTGACAAGATTTTTCACCAAAAAAAATTGACCTTGTGATCTTGACCTTTCTGTTGTACCTACTTTTTATAAATTTTGACATAAGCCATAACTTTTGAATGGTAAGTGATAGTTTCTTATTTCAGATATGTATTCCTTGAGACAAAGCAATCCTTTCTGTACCGAAAACTTTTGGTCTTATGACCTTGACCTTGATGTTTGACATTCTGTTAAAATGATGCTGTATATCTTTGATGTTGTACCAGAGCATCAACGTTTTACAAATCATCTTGTTTCCATTTATCAAGGTTGTTGGGAGAGTATACATGTACCTATGT[A/G]CTGAGGAGGCCATTACTATTGTAACCAATATTTAACA…	590	207	101	Mapped	7	23	0.337	0	1.562	<2
c18106	[A/G]	0.407063	CATTTCATGTACATGAAAGTTACATGTATGTAAAGTATACATGCAGATTATGAACTGTAAATGTTAATGTCAAACTTCTGTTTACTTGTAACTATACTATCTTGATGAAAACAGCTTCATAATGTCAAACATACACATGGGTAGATTCTTGTTGTTACATGTACCGGATATTAATGTTATTTGTTGGCTGTGAATGATGTTTTTGTTTGGCACCTGAAAAGCATCACACAGTTAAGTGTATGTGTCAAGACTGTTTGCAGTAGATTCTTTTCTTCTGGAAAGTGGAGAAAGTATATTGCGTCTCAAAAAAGAACTATTGTTAATGACTAATTAAAGCATTAATTTTAATTATCTATTTGATTTGCAGTACTTATCTTTTTGTACACTTTTATTTACATC…	902	338	49	Mapped	7	24	0.579	0	0.028	>3
c2746	[A/G]	0.322551	CCCGGGTCTCAAAGTCACTATTCGCACTCGTTTGTATTAAAAACTGAAAAATCTTGGACATCTTATATTTTCTTCTGCGCATTTACAAGAGCAAGATGCCTCGTCCCACCTATGGCGATCGGTCAGACATGGGTAGCGCTCACGACATACACAGCGACAGTCATGGGGGAGGTAATCCTG[T/C]AAGTCATTACAGTGTTCCTGGGTCACACGACAACGCGGCTCGCACCTAGTATGTTGAGGTATGTTGATGACTTCAAAGGCCTCAAAAATGAAATCCGAGTATCCAGGTTCTGGGATTCTTGTTACCATAACCGTCCTCGGTGTGTAATTGGTCTGTACAGCTGTACACTCCTGGACCAACCCCGGAACACACCCCCCACATCTCAGGGCCCTCG…	732	272	65	Mapped	7	25	0.891	0	3.828	<2
c8857	[A/G]	0.431482	CTTACAACTTTATTTCTAATTTTTCCTCTGTCTTTTACTTTTGATATCAATTAGTCTGTGTATGAGTGAATTCTTGATATGCTCAAATATGAATTTTGTTGCTAAATGTAAAATGCATTGCTGTACGAGTAAATATAATCTATAAATTTATTCCTGGATATACTATGAATGAAATGAGTCTAAATATAACAACCATGGTATATGATAATTTCAAAATTCTTAGATCAGAATGTAAGTCAAAGAAAATCTGAGAACATTGCTGTATCAATACATGTCCTCTACTCAGTGATCGACTGCTCAATGTCTGGTAAATTTAAACATGTCCTGTGGATTTCAGAGAAATTTAAATCATGTTATGAAGGTAAAAAGTAATTTGTTTGAAAAATTTCAAATAGTTTC…	1330	255	197	Mapped	7	26	0.011	0	0	<2
c12686	[T/C]	0.0933457	CTATGGTATTTCTTTATGAATTTAGATTCATGACACAAGTAC[A/G]TGTAGCAATATGCACTATATTCACAAAGTTGCAATTAATATACACTTCATTCACACTCAATTATCCAAGTCTTCTTTTGGTAACTCGCTACCTTTTGGCTTGTAAAGCAGAGTCAAGGTTTGTTCTGCTGCATTGGCAGCCTCAAGCTGTGCCTTGGCATTGGTAAGGATTCCATGTTTGTTCACTTCCTTTATCACTCTATTTACAACTCCTTTGAACATCATAGTCCTCCCATCAGACGGCTTTGTTGAAGGAATAATCTTAATGTAAACATCTTTTCCTTCATCCAGAAAGCTGCATATTGCCTCTATTTTCCTTTCCAAATCGTTTGCTTCTACTCTATAAGAAAGAT…	1071	197	49	Mapped	7	27	2.623	0.617	2.961	<2
c14776	[A/G]	0.187963	TTAACACATTTATTTCAACATATTGAAAAGGAATGTTTGCTTTTCATTCCATCAGTAACTACCCAATTCATATTAATACTATCTCTACAATGTAAATGC[A/G]CTATCAGAGAAATGTTCTTTATATACTCATTTCATGTATCGATACAATTAGCTACAAAATGTTTCTATCTTCTCATTTACGTTCATAGGCACTCAAATTCACAATGTAAGTTCCTCCTCCATACACCGTTGCATGTTTTATAGACTGCAGAGTCAACACATAAATAGTTCTCAAATCACTTGCTGTCGTCAGTAAGATTTTTTTAACAATATCTGAAATGCATTGCTTATTTATAAATATGTGTAGTAACAATTGCAATGCACCAGAACTCGAGCATGGATGATGCAAACATACG…	534	310	142	Mapped	7	28	0	0.571	0	<2
c10933	[T/C]	0.270795	TACTGTAGGTGGTTACGACATACCAAAAGGTACGACAGTCTTCATCAACCACTGGGCATTACACAATGACTCGAGCTTTTGGAAGAATGTTGACACGTTTGATCCGTACCGCTACTTAACCAAGGAGGGAAAAATCGATTTGAAACCAGACAATTGGTTGCCTTTCTCTGCTGGAAGAAGAGTCTGTCTTGGCGAACCTGTTGCTAGAACAGAGTTATTACTTATTGCTTCAAATCTGTTACAAAACTTCC[A/G]TTTCAAAGCGCCACCTGGAATTAATCACGTGACAGATGTGAGATACGATATTCAGGGAATAGAATTACCGGCTACTTACAACGTTGTTGTTGAAAAGAGAATGATATAATCAACTTCGAATAAGAAGGTACACATAAAGAAAT…	652	335	46	Mapped	7	29	0.314	0.444	0	<2
c9071	[T/C]	0.335892	TGGAGGGAGGAAGGGGGTAACTAGATTTTCATGAAGCAGTTTTGTGGGACAGTATAATTAA[T/C]ATTGCTTCCTTTGATGTTAAGCACATGGACCATTTCAACATTCAACATTCGGTTGTTGACCTTTAAAGTACCATCTACACATTCCAGATCAAAATTTATCTGCAAACTTACTTCTTAACTTAAGTAGAAGTTCAGAAGGTGAAAAATGTCTCGATATATATATTTCTGAACAAATATGATTTAAATACTGAGAAAGAACATTTTCTCAATTTCTAGAATTTGTC	290	332	18	Mapped	7	30	0	0	0	<2
c9243	[T/C]	0.0887246	ATTAATTTTATTGATAATGACGAAGAACAATGAAACGAACGGAATTCAAGATCACTGTCTTGGAGAACAAAACGATCGGTGACCACATCCCATTTCTGTCATTGAAACCACTGTCCTTCCCATTAATAGCATGCATGTGCAGGTATTACAGCCATCCTCACATACGCCGCCCTGGCCGGGTTGGTATGTAACTCCTCCCCACTGGCATTCATCAGTGCATCTGGTGCAGCCATCATCTCCTACAACTGTTTCTTGGCATGAAGAAACCTCCGAACATCTGTATGTTTTTGCAGTATCTCCTTACGGGATTTTCCCTCGGAATCTCAAACCAAGATGACTGCATACATCTCCTGAAGTGCCCATCTGGTACATCACCAAGGGGTTCATCCAGT[A/G]CA…	511	61	46	Mapped	7	31	1.337	1.331	0	<2
c14761	[A/G]	0.264486	TATAGAAAAAACTTTTAAGTTGAAGACCTATTGAGAGCTACAGTATTCTACAGAAATTCCACATTGTTATTTTTGTCCATACCATCCCAATGATACCAGGATTGATGAAAACAGGTAAATAGCAATATTTACAATACTTGCAAAATCCGTAGGTAAAAGGCATATTAGGAAAGTGGATTCATTTTATGATAATTCTAGTTGCTAATATGACGTCACTGCAACGATACATTCCAGCTTCGAATGTAGGAAGAATCTATCAACAATAGCTAC[A/G]TTTTGACGTTATTAATGTAATTTATGTATCATATATGTTAATTAGGGAATCTGAAATTCAGTACTAATGTAAACATGCAGGAAATGAATGTTTGACTATGGGTGTTTATGGGTGTGTAATTCTG…	424	310	142	Mapped	7	32	0	0	0.816	<2
c14870	[T/A]	0.267593	ACGTTTATGCAAATAGAGTCTGACGTAATCTGCGCATTGGTTCAATGCGCAGACAAATTTAAATATCCAAGCATGCGCGCAAAGAGAACGTGCGCTTTCACCAAGACAGTTGAGAGCAGAATACAATTAAGATGTTTGTAT[A/T]TCTACTCGATGTATGGGATGAAAGCAGAAGCATGATCTCAGGATTGGGAACTTAAGATATATTTCAAATAGTCTAAAAGGGAAATAACTGTTATTAAAACAGCATTTCTGCTTAAAACTATGTAGACTGGGTATATTGTCTATTTGCTCATTAGTAAAATGTATAAATTAGGGGTTTGCCTGTGTGTACATAATCAAAGAAGAGGACATATGCAAAGGGCCAATTAAAAAAAACAATAGCTGTCCTGTACATT…	771	264	96	Mapped	7	33	0.295	0.296	0.07	<2
c8121	[A/C]	0.0665434	AAAAGACATTGTTTTGAAGGCAGTGGAATTGAAAATCAAAGACACAGCTCTTGAGCATGTCAATGCAGAAACATTGTTACAGGTGGTCTGGGATCTAGAAGCAGACGTTAAATCAGAACTTTCGGGCAATCAAACAGCTGACGACAGCTCAAGAGTTGAAGGTGCCACTGGTGTGTCTTCTGTTAATCAA[A/C]ATCATTGCGAAAATGAAGATGACATTGAAGCTTTACTAGAAGAAAACAGACAACTGAAAAGACCAACAAATATGCAAAAATATGCATGGACGAGCCAGTTTCTATTGTTTTTCTTCCGTGTGGTCACATGGCAACTTGTGCTAACTGCGCACCTGCAATGCGTAAATGTCCGTTGTGCAGG	376	264	96	Mapped	7	34	0	0	0.069	<2
c10066	[A/G]	0.294991	TAAGTTTTAATATTATCAATTTTCAAAGGAAATATAGAATACATAAAATACTGCCAAAACAATTCAGTTTTAAATACTTATCTCTATAAGATACATCCAAGAAGTTTAATCTTCAAAACTTCACATTGTACTCTCTAACTTTTGTTTTCCCTAATGAGGAAAATTGTTATAAAGATATATATATATATCCATCTTAAGATTTACAATCATTCATTCATATTAATTCATTTGAATTAAAAAGTACATATTT[T/C]GTATGTTAAATGTGTCATTTTTTCCCTAATGTTTGTCATTTTGGCCTTTAACCTGTATCACTTGAAGATTAGACAAGTACTACATTTACAAAAGATGAAGCTCTGTTTCACAGAATCAGTCTGCATCACATCATGCTAAAATTG…	504	255	65	Mapped	7	35	0	0	0.546	<2
c6070	[A/G]	0.176525	ATGTGCATCTTTAATAAACAGTAAACATCATTCTTATGTAATGATAAATATTTCTTCTCTGTCCTCACAGAAAATAGCATGAATTTTTATGGCAATGTGTAATTTGCCATCATACATTAACATTTACAAGACATTGTTGCTGAATCATAAATTCACTGAGTATCA[T/C]TTTTACTCTGTAACCATTAAATAAAGTCCAAGCACTATCAAATTCACAGGTACAAACTGAGCTCTGTAACTAAGTATACTTGTCCACACATGTATCCATTACTCTTCTATATATTCTTTTATTTCTTCTCAGTTCTGTCTCATTTTTTACTCTTCTTGGAAGATGATTTATCTTTTTTCTCTACGGTTGCGTGATTTATCTCTGTCCTTGTGCTTCCTTTGTTTTGTGT…	802	132	132	Mapped	7	36	0	0	0	<2
c15204	[G/C]	0.374074	GTTCTCTATAACTGTTTCTCAGTTCTTGGTCAACATTCGGATATGAAGCATATTTTGGTTTGGTATCTCCACACATTTTACATTTCTCTCCATCATTTCTTTTAAATGTACAAATTTTACACTGCCAGTACTCATGCTTTGGAGGAGGGCTACATTCTCGATCTTTACTGGACGTCCCTTTGTGTTTACACTGCCTACATTTCTTGTGAAGTTTCTCTGTTTTGTGCTGACACTTATGGCATTCCCCACCACAATTTTTTGTTTTTCTTTCCATCTGGCAAATAAATTTATAGGTGGCATGCTCTTAACTTCTGTCCAGAAATGAGATCAAAAACAAGAGAATAGAATGCTACATCCCACAATGCACTTCACTCACATAATATATTTGTATCC[C/G]A…	696	451	47	Mapped	7	37	0	0	0	>3
c2893	[T/C]	0.194444	GGCGTTTTTGCTTCTTGGCTTTTCCTGCCATGTCGTTGTGTTGGAATCTTTACCTTCTTTGTTTTCATTTTTATCGTGTAACGGGTGATAAAGTTTCTTGATTTGGTCTTTGACTTGGAGACTGAATTATTTAATTCATTTTCCATTTGCCCGATCCCAAAGTCATTGATTTTAATAGAACATATATACTACTACTCTTCATCACTAACATTCATTTAAAACGTTGATCAAGAAAAAAATAAGGTCCGATTCTCTGGACGGAGAGCTAACTCCATCACCGCTTTAGCTGAATTTAGTGCACCAGACATACAGGTTATGGATACCAAATCCTCATCAGTTGTACTTTAGAGTCAAATTCACATCAGTGGCGACATCTACAATCATTTTTATTGTGAGCAA…	1421	142	142	Mapped	7	38	1.233	0	1.059	<2
c1841	[T/C]	0.243948	GGTCAGCTCTATTCATTTATCCGTAGAAAGGAAAAGATGCATAGTTCTAGATGCTGATTGAATTCGGAACAACCTCGGGGTCCAACCACGTATACTTAGGATTTCTATGTTCGTTTCTCTTCTTGATTTCAGCACTTATTTCCTTCAGCTCCTTTCTAAATTCTTCAACTATTTTCTTTGCTTTGGGTTCAAAGACATACTGCACTTCAAAGTCGCCAAGACTGTTTGTTCCTCGGTCACTGAGAATCTTGGTCACTGTCATAATATCCAGTGTTGTCTCCTTGTCTGGAAGCGTTTTGAGGACGTCATCTTCTGTCAGCTCTCGCTTGTCTTTAGGTGGCTCGCCGGTCATGGAAGCTGGATAGTTCGGTGGAAAGGCGTACTCGTCATACTGAGGGA…	844	312	66	Mapped	7	39	5.292	14.676	0	>3
c1331	[A/G]	0.35082	TCAAGTCACAGTGCCGAGCATTGGGGATAGAACAGCTCCTTTTCGCTGAAAGTTTCTAGTTTTGTTTTTGATATCTTGATACTTTATAATGATGATGGACTTAGATACCGACGTTTCTACCAAGGTGGTGAGAGTCAACCGCACTTATAACGTGTACAGGGGGACCTCTCCCTCCACACAGAACAGGCTAGAGGCACGCATCAGAGAACTTGAAGATGCCTTGGATGGCGAGAGGGACGTCAGGCTCAGGTTCGAAAAGCAGTCCGCCGAGCTGACCTTCCAGTTAGATCAGTTGCAAGACAGACTTGAGGAGGCCACCGGAACGTCATCTGCTCAGCTGGACATCAACAGAAAGAGGGAGTCCGAAATCACCAAGCTCCGCAAGGATTTAGAGTTGGC…	1346	88	36	Mapped	7	40	2.752	5.606	0.494	<2
c17209	[T/C]	0.116451	ATAACGTACGCTACCGAAACGAAACGTCGAAAAGTGCGGAGGAGGGCCATGGGGAAAGAAAGAGCATTTTATAAGTATTTGTACTAAATTGTCGCAATATAATCTTATGGTGAGAATTCTTATTGACATACAAAATGTTTATAATACATCGGTACGTCTCTGAAATGTGAATAATTTGAATTTTCCTCTGACCAAATCGTTAGCACAATTTTTTCGCTCATCGATGGAATGAGCTTATTCTTTTTGATAAGTATCGATAAAGTCCTGTGTGAACAGCTAGACCATATAGATCAAGCAAAATGCTAAAGAACTAATATTCTGGGCAAAACTACATTATTGTGGATCTAGGTATATGTAGCACATATGACTCGGCTACTTCTAT[T/C]GCAAGCTCACTA…	821	347	47	Mapped	7	41	12.64	30.904	0.17	>3
c4450	[T/A]	0.32342	GGAATTATTATACACAAAAAATGTGGGAGCTTTACGAGGCCGATCACGATCCCGATCATATAGTGGACACTGCGTTAGAACGAGAACTTCCCGAGATTGCAGCGTGATAGTGACGGAGACCTAGCCTCATCTAGCTTTGGTCTTTTATGTGTGTAATAGTCCA[A/T]ATTAGCGTTTTATGCGTGTAATTGTTGTGAGATACCGGCTTTTCAAGCATATCGTGTGTTTTACGTGTAAATGGTTTTTCTCTCTGCTTGCAAGTTCAGATGACGGACTTCTTGTGCTTGATAATGGCAAACAAATCCTCATTGTATCGTGAATTGATTTGGTGCACTTTGTCTATATACATTTGTACATACAGAATTTTTATGGCATCTATGTGGAAGGAAATAAAATAG…	1079	170	93	Mapped	7	42	6.073	12.614	0	<2
c12901	[T/G]	0.47597	CAACCTAGCTGTAGTGATTCACGTGTATACATCTACCGGCCTAATCATATATTGTCATCAGTAGGAAGAATTGAAGTTATGGACATTGTTACATGAAGGTCATATTTATACTGAATGGCAAATGGCTTATTAATCGTATTGTAATGTGATGGAGACTGAATTATCGTGATTGCAATGTTTGCTTGCAGCATTTTGGCGAACTTTTTCATATTTATCATAATTGTCATGATATTTACCCTTCATTCCTTCATGCTCTACAACGTAGTCAACATGGTCAAACAAGATGTCCTTCTTCTATGCTGCTGCATTATTTGTTTTTCTCCATGGAACGCGAGAGCTGATTGTTTCCTGGACGATAACCTACAAGGAACGTGGAACATTTTAGACGGTCCAGGTGGG…	1401	391	36	Mapped	7	43	0.855	0	0.89	<2
c1982	[T/C]	0.136111	TTTTCTTTTCTTCTCGCAGCTTATCTATATGGGTCTGTAATGGCTTAAGTTGTTTTTTAGCATCCTTAATCTCTCTCTCGTGAATCTCGTTTTCACTGAGTAAGTTAGCTTTGTCGTCCTCTAGTTTGTTACGCTGCTGTAGATCACTGTCGATTTTGAGCTTCTCCTCTCTAAGGCCATTTATCTTTCCTTTCAAACGCTGTACATCTTCAGAGTGATCATGAATTTTCTGTCGCTTATGATCCAATTGCTTGTTCACTGTGTCTACTTTCATTTGCATGTCTTCCTTTTCGTTGATGACATCTTGTAATGATCTGTTAGAATCTCCACCTACTAACTTTGCAGCCTCTCCTGCGATTTTCTTCTCTAGCTCGTTTACCTCCCCTTGATATCTATCCA…	968	358	114	Mapped	7	44	0.758	1.531	0	<2
c12636	[T/C]	0.45269	TGAGCTCCAGTATGACAT[A/G]CTAAATCGGTGATTTTCATTCAAGTTACACTGATATTGGAAATGTCTGTTTTGAGGAAATGTTTAGATTTTGATAAATTGAGTTTTCATAGTTCAAGATTACTAATCTGTATACAGGAAATGCTATGTCTTAGTTATATAAACAAATTCATATCACCTTCACAAGAGTTTTTCTTTCGAATATGAATGTAAATCATACATACATGCCAGTTAAATTGAACGCAATGAAGGGAAGGGCTCAAGAATTTTTGGGGTGGTTTTTTAAATTCTATAGAATTTTTTACCGGATTTTATAGAAGCTTAGTGTCTGGTAGATAACTAGATTCTAACAATGAAGAATTTGTAAATCCAACCATTCCTCTTTGAGCTGTCATAAA…	659	468	47	Mapped	7	45	0	0	0	>3
c35320	[T/C]	0.441775	TTTATAAATTTAATTTTTCAGTATAAAATATTTCACGATATGTAAGTGTTCAACGGATGACTGAATGAGGGATGTTACAATAGTCACACAAAATGAGATGGTTGATTGGTTTGCTGCGTAAGGCATCGCTTCATGAAATGCTAATACAAGTCTTTGGTCAAA[T/C]GCAAAA	173	405	95	Mapped	7	46	0	0	0	<2
c3899	[T/A]	0.470425	TCGAACCAACTCAACCCAAATAACAACGAAAACATATGTTTCTTGAACTTTAATGGGATGTATGCAAATTTGCATAATTGATCAGGGTTGATATGGTGAAAATAATGAAAATTTGAAGGATTTCGCTCACTAAAGTGGAGCAGTTGTGCTTTTGAAATGTGCTTATACGATTTAGAGCGCTAAAACGATTTAGCTCGAGCACCCTCTGACTTTCAAGGCGAACCAAGATTGGACATGTCTTCCTTTTCCGATCAGAATTTTGTGAAGAAGCTCGGCGAGCTGAACAACACACAGCAGAGCATCCAGACTTTGTCACTTATGGCTGATACATCACCGGAAACACTCTAAAAACTATTGTGGAAGTTTGGCTACGTGAAATCAACAGAGTTCGTCCAAACA…	752	357	87	Mapped	8	1	0	0	0	>3
c14697	[T/A]	0.445065	AAAGAGTTGGTGACCATATTTGACAAAAAAGTACTTTCTGTTTAGTTGTATCTTTATATGTCCCCGTAGTTGACGATTCAGGGGCATTTAGTTTTTGGCCTGTCCCTCCGTACGTTCTGTTTGTCTGCAAAAAACTTTAACATTGCCATAACTTATGAGTATGACAAGGCTTTGATATTTTCACAAGTGTATTCCTTGTTACAAGACATTTCTTTGGATGCCAAAATTTTGACCTTGTGACCTTGTCCTATCAAAATTTCTTTGCTGTTGACGGGGGCATAGTGTTTCACAAACACATCTTGTTGTTATATAGAGTTGCTCCCTTTTGGGATGTATCAGACAAATCCTAATTATGACATCAACCATTCTGTGAAAGAT[A/T]TAATTAAGGAAAATTA…	824	340	71	Mapped	8	2	0	0	0	<2
c4675	[A/G]	0.173752	CATTAATACCTTTTCTTCCCCTGAGTGTAATGGGGAACCACCTTGTGTCTTTCTAAGTCCAGAAGGAACATGTCATTGAAGAATTGACCCTCTAGCTCCTCATCACCATCTTCATTGTCAAAGACACCACCGAAGCAGATAGCTTTGTTGTCATGGGTTACCACAGCTGTCATACCACTCCTCGGAGACGGTCTGTCACCAGACGGTCTCAC[T/C]GCTTGCCATTTCCATTTGTCAGGAACAGATTCATCCTTATGTCTTCCTTCAGGCATTAGGACGTACATATCAGAGTGAACGGTGCCTTTGTCGACATCTCGTTTGACTTTTTCCTTGCTGTATCCACCGTACACTACCACTCGGTATTGGTCCGAGGCTGCCACCATAATACAACCAGATCT…	1165	306	87	Mapped	8	3	1.678	0	0	<2
c20310	[A/G]	0.20412	ATGTTATTTCTGTATTGCACTGCATGTAAAAAGGAAATTTGATAACCTTACATGTAATCTATGATATATCACTGAACTTATA[T/C]ATAGTTCCTTACCTTAAACAATGTTCAAAGTTTGCAATTGAATACATACGTGTAAAAACAATTTCATGTGTTTACATGAATATGATATTGAATATGAAGACAATCAGAATATTTCGATACAACTAAATAATCTTTGTTATTTTTCTATCCTCTTTTAAAACACGTATAAATACAATTATTGCTCAGTTTCAATGGTACACCGCTTGTTTTGAATTGGGTCCACATCGTCATCGGATGACCTCCTAGA	334	419	0	Mapped	8	4	0	0	3.294	>3
c1911	[A/G]	0.137291	ATTACAGACTTTCTCA[T/C]TTTTCTTTAGAAACATATTAGGCTGTTCATCAAAAGAAAGTACTGGGACCTGACAAGAGCTGATCATTTATCATTCATTCTAGATATTAAAATTTACGTCACAGACACTTTGTTCACTTTTCTAAAATACTTAATGCAAACATTATAACATGATATAAATAAAATACTATACATGTACTACTGTAGAATTTCATTATCGCCAATTGACTTTAAATAGCACAAATAAAATAATTTTAAATGAGATCACTCGCACATGGTTAAACTGTCAAGAATCATACCCTTGTACTCCATACAGATCACACATACTGAAACCTAAAAATTTAAGTGTCATCAAAATTCAAATTCAGCTGTTGCCATGTCGATAGCCCAACGGAACTT…	790	46	46	Mapped	8	5	0.251	0	0.896	<2
c15460	[A/G]	0.455638	ATTCAAGAACATTCTGATCATTAAATTCAACTTAACTAACGTTTGCATGAAAATGTCTACGATGTTCACACATCAAGCCTTCTCGTACATTTGATCATTCAGATCATCTAAGCATTATGTGTATCGTGAAAACAGGGCACATGGAATCAAATTTTATATTCTTGATTAAAGTTCATGCATGGAAAATAGTATGTAATCAGGCACAATTTACAAAAACGCTTTGCTTTGTGAAAGTTTTATAGAAACGTTTTGAGGACCAATGGAGCCGAGTCGGATTATGTAACCGTACTAGCATTTTTTTACGAGGATAAAGGGCGCCATACTGAACGGACGATGGAATATAATGAGGACGAACAATATTAAA[A/G]GGCTCATGCTTTCAACATGGCTATAACTAC…	556	274	150	Mapped	8	6	0.613	0.31	0.896	<2
c20773	[A/G]	0.428835	CTTTATGCTTACTAGAGGAACTAGAACTGCCATGCTCACGGTGCTTGCTAGAACTTGAACTAGAATGTTTACTAGAGCTGTGATGACCATCTCTATGTTTCGAGGAGCTCCCATCTTTATGCTTTGAGGAGCTAGATGAATGTTTGGAACTTGAGCTGCTGTGATGCTTAGATTCACTTTTCTTGTCAAC[A/G]TCATTAGGCAGGCTTGCATGACCATTTTGCTCAGCCTGGTGTACATTGTTGACCACAGAATCCCCCCTCACCATTCTGCAACTTGGACTTCAAATCCTCCACTGTCTCACTGCCATCAGCGGAATCGCCTGAGCTCTTAAGTACATCTACATCGTTGGAGACTTTATTCTCCCCATCAGAGTCCATTTTTCTATAGGTTTTTGT…	435	412	107	Mapped	8	7	2.415	0.642	1.934	>3
c7736	[T/C]	0.0851852	GTAGAACAGATTTTGATGCATCATTGATACAGAATAATTCAATATAATATCAATATTTTTCCATGTATCAATTTCTCTTAAAATTTGCATTTGCCAAAAGTATAAACTTGATATACATTTCATTTGACTTTCAAACAATTTATAAGTGTGTGCCAAAACAAAATCAAGTCAGAAAATTGTCCATTTTTTCATCAGATTAATTTTTGCATTGCCTGCAAAGCAAAGTGTCACAAATGGATAACTCTTTGTTCATTTAAACAGCTAATTATAGAACGTTAATCAGAGAAATAAAATACTGATACAGATTTGGGATTTGGATTCTTGTACATGTAAATTTGATATTCTCATAGCAAGATGATTTTCTGCATTTATAAGATTTCATTTCATTTTCTTTATCAG…	1269	218	68	Mapped	8	8	0.017	0.914	1.718	<2
c14211	[T/C]	0.0841035	GGCTAAACGACTTGCGGACAAACTTCTTAGCCAGGGTTATGTAAGTGAGCGACTGAAATTATCACTGAGTAAGTTCTATGGCCGTTACGAGGAATATATCATACGATATGTTATCTGGTTATCCGAATTGGTGGATGATATTCTGGTCTCAGACCTATTTCGATCATTTGAAACACCGATTTCGACTTTTTTCCAAAATTGGAATTTCCTGATTTGACTATTTCTACTGTACTTAAGTGACGGGTAG[T/C]GCTAGGAAGCAGGAGATGCTTACTCTCCCATGGTACGTGATCCCATTTCCGTTTAAGGGTTTGACTTTTGTTCTAAAGATAAAATTTGATTTGATTTCAATATTTGGTTTATCGTTTTTCAATGGTTTTTGTATATCCTTGGCTGCA…	466	253	129	Mapped	8	9	0	0	0	<2
c3692	[T/C]	0.139556	CAAAAACAAGACTATACTGTGAAACATTTCATTTTCATAGACAAGATGTGTTTGTGAAACACTAATGCCCCTGTTCAACAGGTTAAAGTCATAAGGTCAAGGTCACAAGGTCAAACTTTTGGTACCCAAAGAAAGGTCTTGTCACCAGGAAAACCAGTGAATTATGACAGCCCTATCATTTACCAATCAAAAGTTATGACCAAGGTTAAACATACAGACAAACAGATAGAACTAAAACTATATGCCCCAAATCTCTATTTACAGGGACATAAATAAATATTCTATTATACATACATGATGAAAAAATCTAAGAACATGATGAAAAAAGTTCAGATGTAAGTCTCTAGCTCATACAATACACATTCTTATCTCTGTTTTTTTTTCTAAGAAATTTTGTGT…	1154	144	36	Mapped	8	10	2.05	0	1.581	<2
c949	[A/G]	0.309055	TCTGATTACTCCAGGAACATATCCACTATACATGTACAGGTGAAGGATGATTCTTTTGCATTTTGATGGAAATTCAATCCACCTTTGATCTTCCTTATTTAGTTAAGTCACCATAAAAAGAAGGCTGTGAAATTCCCGAAGTAATATACTCTGTTGCAGGTAAAGATCTAAATTTAAGAAGTTGTTGAGATTAAATGTTTTTTAGAATGTCCAGAAAATCTTAACAAGTTTATGAAAGTTAATTACCAACTACAGGAGAAGTCGGTAGATACTAGGTTTAGTAACAATTCTGGTAAAAATGGGCACAATGCGAGCCATCATGTACAGAATTATGGGAAATCACGCCTGTTGACCC[A/G]TTTCCTTTCTGCAGTTGCATTTGTTTGAATTGTGATTTT…	881	307	204	Mapped	8	11	1.299	0	0.404	<2
c14898	[T/C]	0.158041	GGAGAATAGTACTTTATTTCTACATTACATGATTTTTGCTCATTGTCCTTTCAAAACAACTAAAAGCAAACATGAATTTGAAATAGTGACGGTTATGTACAAAACAAGATTAATACTATCCAAACTGTACAAATAGAGCACATACAACATCACATGTACCTCACAACAGCACTTAGATTTCTTTTTGGTAAAAATAGAAAAGACAGTTGAATATTTAATTTACATATTCATGTACAGTGTACAACACAATAGAGCTGCATGTTGAATTATTCCATGCTAGCTTGAAATTCATTTCATCATCACAAGACATGCTTAACAAAGGTTAGCCATTTTGTTTTTCCATAATTTTATCTAATTTTGAATCTCATACAGTACATCAAGTTGTAGATTTAAAGAACT…	1334	36	36	Mapped	8	12	0	0	0.619	<2
c18219	[A/G]	0.332386	ACTCTGTAACAAAGAATAAAATGGGTACAATATTATGTTTATATTTACAGTAAGCAGCAGTTAATTTTTCTAACAAACTGTTCCTTTAACTCTGCACGTTAAATCTTTTTTTGTGAAAATTTTTTCAAAGTTGTTACACAGAGCTGGAATGGTCATAACAAGAGGTGGTCAAATCTTATATTGAAATCTGAGTACGGAATAATGATTCAACACATATCCATTTCAAAGTGAGACTCCAAACACATTCTGAAACAGGCCCCTATAGTTCTTTTTGTTATTCTATAAGAAACGCATCTAAAGTTATCAGTATTAGAAATGAATGATAAGAGAAACTAGTGTTCATAGAACT[T/C]GTGTCGCCTGCGGTGGGTTTATTTATAACCTTGACCTTGAATATG…	501	281	68	Mapped	8	13	6.727	16.773	0.619	>3
c4710	[A/C]	0.343808	CTTTCATAGGATTTATTTATCAACTTGCAAAGCAATGATAAGTCTTACGGTGAAAAACTTAATCGTCGTCAACAACATGATAGTTTTAGTCAATACAATGCATACTAAGAAAATTTTATTGATGTCACATGCTGGAAACCAAATACTTACATAATTTTCTAATACAATGTAGTAACATGTACACTGCTATAGCATTTTACCAAGTGCTAAAAATAGGAAAATCTCGATACTAATTTATATGTGGAAAAAGGTAATGTATATCATTCAGATCCTATCAAGAGTGAAATATATAAAAAATGCAACATTCCATATCAAAATTTTCTTTAAGCAAGAAAATCATTTTGATTTACAATATCGTTTTGTTTCAGGATTTTCAGATTCTTTTCGTTTCACACCTCT…	795	324	129	Mapped	8	14	0	0	0	>3
c2072	[T/C]	0.202403	TTGAGTCGAGATGTGTTTGTGAAACACTAAAGCCCCCTGAAGTCCTTTAGCAAGGACAAGATAAAAATTTTGTTATCGAAATTAAGGTCTTGTCACAAGAAATACACATGCAAAATATGTAAGTCTTATCACTTGTGTAATGTGAGATCCCTATCACTAACCATTTGGGAGTTAAAACCA[T/C]TGAAAATAGTGATAAAGGGTCAAAGAAAAGATGAAAGGTGGGTGGAGTAATTAGATTTAGTATATTTATGAGTCTATCACTCAAAATGGCCTATGATGGCCCAAAAATTGCCAAAATTGTTGGGCAATAGATTCATCTGACTTAAATCACTACTGCATAACAAACAAAAAGGGCTTCAGTCCTTTAGTAATTTAAGCAAAATGTCAGAAGTGGG…	1042	300	85	Mapped	8	15	0.496	1.618	0	<2
c8203	[T/C]	0.379852	TTTTGATTGAGCGATAAACTGCCCTTTAATTTGGAAAGTCTACCAAACTATGTTACACGACTGTGATAAAAAGAGTAACATTACATTTGTACATCAGGATAGGAAACAAAACATGGCTACAAGCAGTATTCTCCCTCTGTTTCGATTATATATAAACTCTATGGATGGATGTAATAAATAAAACATTTTCGAGAAAAAGGAGAACACGGGTCATAGATAATTCTAACAAATTCATGCAGTTTTCACTGACAAATATACCTTACCTTGGTAAACGGTTCAGGTACATTTCTGTTTGCCCTTGTTGTTGATTAGTTTTTGTAGTGTTTTACGGTTATGTCCGTTAGGATCAAATACATTTGTATGCTCCCTGGCCTCTCTTTTACTGCGCCCTTTTCCACT…	542	279	77	Mapped	8	16	7.02	13.991	0.666	<2
c232	[A/G]	0.358595	TTTGGTAACAACAGTTTATTCTCAATAAATAGGAATGTGCAATTTGTGAAAAACAAAACGAAAAAAAAATCATGTTCACCTAGTCATCTTGACATCTTTATATAGGATTTCCATTTTACTAATGTATTTACATCGCTGAGTGACAAGAAACCGAACTTAAAAATCAATAGTCTGAACTTGTTATACGGTACAATAACTTTAAGCAGTATAAATCAACCTTAAGAGTACACAGACAAGATTACAGGTTCAGAGGGGTACAAATGAGATCAGTACAAGATCCTATTTTGGAACATTTATTTATATATCTTGTACATATCGTACCTTGACGATAAGAGTTTTACATTGTGCTCTTATCCAAAATACAACCACAAAAATGAAACTTCTTCTAAACTTTCCTTG…	1895	269	47	Mapped	8	17	0	0	0	>3
c1910	[A/G]	0.123845	CACACCCTTTTGTGATGTAGTTTTTATGGCACATGGAAAAGTACTATTTTATTCCGTATATACCAATTTTAATTAATAACATTTCATTTGTTATGTTAGATAATGCAATGCACATTTTGTACGTTAAACTTACAAGTCGCTTGGCAATGCCAAGTTTTCTTCATAATACATAATTACCTTGATTATTAACTGTAAATTTGCATAAGAAGCAAAAAATAAAATGCAGATACGATTATTTTACGTAAAAGGACATGAGATAAACATTTGTATATTCACACTCTAAGTGGGCTCAAGTGAGAAATAAATTTCCCGTTCGCAGGCTGTCAGACCGTCCGCTTAGTCAAAACATGTAATGCACACTGCTTACAGGCGCTTTACCCCTAAGGGGGAGAAGCGATG…	1417	230	126	Mapped	8	18	0	0	0	<2
c24806	[A/G]	0.0499076	GGTGTACATTATAACCCGTACTATGAAGGTGGATTGATTGCCATGGCACAGGCTCTATATGATGACATTATAGAGTATGAAGATGGTACGCCAGCTACACAAGCACAGCTTGCAAAAGATGTAACAACTTTCCTGTTGTGGGCTTCAGATCCGGAGATGGAGGTCCGAAAAAGGGCATGGATGAAATTTTCCATCAGTTTGATTGTGATAGGTCTCTCAGCGTACTACTGGAAACGTTTGAAGTGGATTCCATTGAAGTC[A/G]GGTAAATTCATCCTCAATCAGCCATCACAGCCAGCAGGGAAAAATCTTTTGAAGAAATGAGGAAGATTAAGGAAGAAAAAAGTTGTTTTTTGTGGAAGAGTTGGACAAATGACATTTTTACAAGAAGACCTCAA…	709	47	0	Mapped	8	19	0	0.012	0.027	<2
c9380	[T/C]	0.0351852	TATAAAGATTTATTACCAATAAATGATCAATTTCATATGAAATGTAAAACCTATGATTTTGTCGATTATATTACTTTGATCGTTTAATATTTTACTTCTCGTGCGATTTCCTTTAATAAATTTATGTTAGAGGATTATTTTAAGAAAGAAGTCATCAAGGTAGATCCAATGATAAGAAACAGAATACTGTCAGCTCTGAATCCCTTCGATGTCACAGTGCAATCATTAGAATGTTCTGTGACTGCAAATGCAGACA[T/C]GTTCAGGCACAAACGTCTAAGCTCCGCATCCGCCATGGCCAGTGAAGCCTGATCTAAGGACGAGGATCTACTCCACACCCAGGAATCTGCAGCCTCACACATGAAGTTCGTTGTATTCTTCTCTCGGCATCCATAGAC…	562	64	49	Mapped	8	20	0	0.012	0	<2
c550	[A/T]	0.108333	TTTTCTCCTGTTTAATTATCATTTATTATAATAAGTAAAAATATATGTTGAACGCAGCTACATGACGTCGATTATACTATCCTTTTGGCTCATGAAACATGTGCGTGGCAATCGAAGTTTAACCACTGCAAACGACACAGGTTACTTCTCTTCCATCCACGTATGGAGGACAGAGAAGGGATCCGCATTTCACTTCTGTGGGATACAAAAGATACTGGTTTGAGTTCTTTCCCCCCGATATAATGTCGGCTGTTGCATCAACGCAGATGTATTCACTAGCGCCAACGTGCCCTCTCCTAGTGGTCAAGATGTATCCGTCGTATTCTTTTGTCCAGCCAAACTCACAGTCTGTGGTCCCCGGAATCATCAGGATTTCTCGTTGGAGCTTTGTCCTACATA…	991	129	115	Mapped	8	21	1.557	0.012	0.687	<2
c1633	[T/A]	0.0296296	CTCTATGATTTATTTGTATGATAATATCCAACATCAGAAACTACATGTATAAAAGCAAAATAGCCTTCACTATCATATTTGCTTTATGAATCATTAAATACATATACTTATATCTGTAACTACCTTGTTGGTATTGTAAATTTGATCTGCATAGGAATAACACGATATAATACATAGGTGTGTATGTGTAAACAAAAGTAGGTGTGCATGTGTAACAATATACACTTACCCAGTCAAAAAGAATTTTTCAAATTTTATAAATA[A/T]GAAATTACATCAGTTTGGTCATACCCTGACGGGCATATGTAAAAATCCTTGAGTATATCTATTGTTTATTTTTTTCCTAGGTCACTATTCTGAATGTACATGTATGACTCTACGATCTGATTATCAAAACA…	809	46	46	Mapped	8	22	10.721	22.24	0.579	<2
c12537	[T/C]	0.313433	TTCTTTTCTTTCTTTCTTTTCATTTACATGATTAATTTTAAATTGATTTGTCTGAGGGTTTTTTTTTGGTCGTTGTTTTCTGGTTATTTGTTGGCTTCCTTGTTTAATTTTACTCCATGATTGTCCAAACAGCAAGTAAAATCAAGGTTCACATTATCTAAATGGAGCATGGATGAAATATGAAAGTTCTGTCTTTAAAACTTATCCAGTTATCGTGTTACAACTAAAGTGTTGACGGACAAACAGACTGACGGTCAGACGGAAGGACGGACAGAAAAGATGATTCCTATAGGGCTCAGCATTTGATGCGTGGCCCTGATTTTATACCCAGGTCGGCAATAGGTTTTTATAATAATGCGTCATCTTCC[T/C]TGTTTGACGCAAGTATATTCTGTAAC…	753	320	164	Mapped	8	23	0	0	0.579	>3
c15902	[T/C]	0.299445	TTTGATCTGTATTTATCTGACATGACATTGTCCAAGATCAAGAAACTGAATATTTGTCCCTCCATCTCGTCGTAGGGTCATTCATGCGGCAAGGGAGTTGACCAATTACAGCGGATATAACATGTACTGGTACGGAGAATAACCTTGGATACCCCCATCTATGTCAAGACTTAATCATGTGTGCACGAGATTTGTGAAAATGTGAAGTTATTTAGGGTTGTGAGATCAATTCAGTAGGTTAAGGGCAGTATTTTATGGAAACCAAATGATTTTGAGTCATATTTTCTTCATAGTTGAGTTATATTCTCTTCATTGTTCGAAATTTCCCTAGGGAAAACTCTAATCACAACCCTGAATGACATAGTATGAAAGTAAGCTTTAGATCTTTTGAATTTTCCC…	973	112	83	Mapped	8	24	2.14	3.425	0.755	<2
c20974	[T/G]	0.231482	AAAACTTTATTGCAAAAATAATTCAGCTCCATTTCAACATGTAAAATGATTGTATCACAAATATCAGTCAAACATATGTAAAACGAGATGTGTATATGAAATAACTGCCCCATGCAACAGCTAATATTAAGAAAAGGAGTCAAGCTATAAGTTTTCCTTA[T/G]ATAATTAGACATGAGCTATACACAAAAACTAAATAAGGGAAGCTGTGTAATGATTTTTCTCTAGCATCATAAACAGTTATTAAAGATTGTAACATTACCCCTGCTCAATTTCTTTTCATAAGTTTTTCCTTTAAAAGGAATGTGATGGAATTTTTAAAGTATTTTCTATGTC	337	354	124	Mapped	8	25	0	0	1.549	<2
c12749	[T/C]	0.408922	TTTGTGAACCTAATGGTCTTCCTTTGCTTCTTTTTGTCTGTTGAGAAGTTTCCTTCTTGCCCGTTTTGCTATATTCTTTGGAACCTACATCATCCTTCCCACTAGTTACCTTTTGTGTTATAGAGTCAGCTACATGTACTTTCTCTTTATCCTTTCCTTCAGTTGGTG[T/C]TGCCTCTGGTTTCCTTGTTAGATCTTTCCTCTTCATTTCTTTTATCTTTTGAAGTTTTTTGTTCGCAAACACTTTTGCTGCTGATCCACGAGATCCGAATTTCTGACTGAGATTTTTTACTAGCCGAACGCGTACTAACTCCCTCTGAATCATCATTAATATTGGCTGCAAGTTGCTCGGGATTTCCTTCTGTCAATTTCTTCAATTCTTTACTGCATCTTAGAAG…	782	468	41	Mapped	8	26	0	0	0	>3
c16134	[T/C]	0.408752	GGCATCTCCAGATTCAATCATCGCAGCTCATCTTAGAGAAGAGTTCTTTGTAGCTCCACCTCAGGTTTATGAACTTTTACGTTTGTTCAACTTCCAAGATGCGGAGAAACTCCACCTTTTTTCTGTTGAGAAGACTAGTAAAAGGGCAGTAAGATATTTTCCTGTACGAATCAACTGTACT[A/G]ATGGAGTCATAATGCTTTATCCAGGCGATGAATGGTACCCAGAAAATCCAAATTATGAAAGGGGAAGAAGAAATAACAGAATATAATGGTACAGTGGAAGAAGCAAGTAAAATCTGCAAAAAGAAGAAATCGTCATCATCCAATAGCATCAGAGAATATAAAAGCCTAATGATTGTAACATCATTATGAATGATGGTCAAGTTGCACCAATTA…	427	446	71	Mapped	8	27	1.711	2.69	0	>3
c13940	[T/C]	0.28757	AAAGAAAACAAATGCAGAAAAATAAATTATTCATACATTGAAAAAAAAATCATTTAATTTGATCTTTTAACATTGGATGCCTAGGAACAAACAAGGCTAATTGTCAACGTTTAGGTTCTCGGGGTTAATCGGGGACAGATGAGACACGTTGGATTTCAACTAGTTATGAATATTTAACGAAATTTCTACAATTGTGACCGTTTGTTTCAGGGACAGATGTTAGTTTTTATAAGACTTGTATAGTTTGTATCTTTTAAATGAACTTGAGCATTTCTGTTATATCTTTTGAATGAACCGAAACTTCTGTTGAGAAGTAGAA[A/G]ACATTTCACATCAAGAATTTTCTTGTCAGACGACTTTGTTTATCGTTTCAATTTTGCAGCATACTGTAAATTTCT…	415	274	71	Mapped	8	28	1.813	3.069	0	<2
c5801	[A/G]	0.18207	CGACCCCTAAGAGTTGATGCAATTGTACAGTTATATAAATATGTATTTTAGCAATATTATAGAAACCTATATACATGTACAGCTAGTTGAATGTTCATGTTTGTGCTAACGGTGCTGGTTCATAGAAAGTCGGTAGAACAGTTTTCTGCTAGCAGTATTTAAATAAACCTGTTGCTATGATGAACATTTCTTTTCTTTCCTACGATATTTTAAGACTTCCTTTTATTTTTCCCTTCCTTGTAATTTTTTTTTCTTACGAATTAACCGGATTTTTCCATTTTCCACATTGACACTGACAGTTTCTGACAAACAGGTACTAGCAATTTATGCAAAAATCTAATGAGATTTTGTTTATATGATTTCTAAGATTTATGCGATCAAGCGTTAGATTATGACATT…	695	214	71	Mapped	8	29	0	0	0	<2
c5088	[A/G]	0.201852	ACATAATTTTTTTATTACAGCTTTATTTCAGTACAGATGTTGGTTATACATGTATAATCATCTTTAAGTGCAGACTAATAAACTGGTTTCCATGAGAGAAAATTTTTTAATCAGTACCGTATTCCACATGTACATGTACCTAAGAATTTTGAAGAAAAGAAAAACAGAAAATGAATAATATTCCACTCCCTTCCCTCTTTTTTTCAGCTTCATTTTCTTTGTCAAAACTTAATTATACCAAGAGAACAGCATTTATGCACCCATCATTCTCAGGATTATTTGTAACCTGGGCATATTTACCCCAGATTACTTTCCCACTTTGCGTTACAAGTCCAAGTTCACTAATGTTGACTTCTATAATTGTTCCTTTAGTTATAACTCCTAAACCTGTGTACATAG…	1093	296	154	Mapped	8	30	1.172	1.047	2.579	<2
c4453	[A/G]	0.287431	AAATAGGACATAATTTATTCAATATACATGTATGCATGCGCAAACAGAAAATAAAAGATAGAAAGATCTGACTACGTTTGGTTGAGTTTCAAATATCATAATACACAAACATTGTTTACGTGACACACGATAATGTAAGACAATTGT[T/C]ATTGGATAGGAGACGATGCATATAGTTATAAAGGAACTGAGCAAATCAGTATAATTGAGCGTTCTTCTTAGTAAACTTGACTCTTAAAATTATTTTCTCAGATTACAGAGTTTGTTATATTGTCATGAGTAGCGTGCTGAATCAATTCATATATCGATGGTATTTATGCTACCCAGTTATTGTACACGAATAAGATAATGCATAGTTAAAATTTTAATTTTAATATGTCATAGGACAATACCATTAA…	486	404	117	Mapped	8	31	1.127	0	1.692	<2
c3600	[A/T]	0.0499076	CCCTGTCTTCTTCATGCATCGGGCCTTCGTGGATTACATATGGAATAAATTCATAGAAAAGTCAGGTGCTGATCCAGGTAGTGATTATCCTACGAAAGGTGGGGAGGCTAATAACCCAGAAAATACGATGCATTACTTTTCACAGAACACAAACAGGGATGGCTACAAACTGGATTCTTTGTATGAAGATTCTCCTCAATGTAACTCCACACACAAAAGTTGTGGGTCCGTTTGGCTGAAATGCACCTATTTCTGGAAGCCTTTCAAAAAGCACTTGTGTGTGTCTGTTACACGAGCTTTTGCTGATATCAAACCAAGTCCACCCACGCTTGATAAAGTACCCAAACTTTCAGGTACCCCATACGACGTAGTCTTCGTTGACATCCGAACAAAGCAACT…	1286	60	46	Mapped	8	32	0.404	0	0.456	<2
c12641	[T/C]	0.0861111	ATTATGTTTCATCTATTCAAATTTTATTTGAATGAGAACATGTAACATTTGGCATTATATAAACAATGACAGAC[A/G]AAAACTGTGTCAAAATATTGCACGCTTCAAAAACTAATATTCAACAGCAACAAATATGATAAATATGACTAGATTGAAATGAAATTTACATATTGTACTTGACTTTAAGTTGTGCACATTGAATTTTGCATAATCTATTTCAATTTTATAGCTAATGTGATAAAATAAAGTCAAACATACGGATAACTTAGAAATGACAAGGACATTTCACTATACATGAACTCAAGTGCGAGAACTTGTTCTTTCAGAATTCATGTACTTATATTCATTGTAAAAAAAATTCCAGATATTGTAGCATATATAATTACCAAATATTTGGT…	488	257	151	Mapped	8	33	0	0	0.456	<2
c4016	[T/C]	0.303704	TTCTCACTCTGCCTGTGCTCTCGACCATTATCATCTCTCCTATTGTAGCTTCCCTCTCTATATCTATCCTTTTCTGTCCTTGAATCTTTACCCTTTTCTTGTTTCTTGCTATCTCGATCATCTCTGTATCTATCTTTTTGTTTGGAAGATCTGTCATCTATTTCTTCCCTCCTGTCGCCATTTCTTCTAGATTTTGATTTTTCTAAATCCTCACGGCCCTTATCTTTTCTACTCTTTGACTCTCTTTCCTCGTGATACTTGTCTCGTTTGTCTTTTTTGTCTCTTTCTTCACTATATTTATCAGACCTTCGGTCTCGTTTTTCACCTTCCACACTATACTTATCATACTTGTCTTTTTTTCTCGTTTTTCACTACTTTCCTCCCCATATTTATCATATC…	1292	441	21	Mapped	8	34	0	0	0	<2
c7788	[A/G]	0.467653	GGTGCTTTATATGCAATAAAAGTCATTCTCATTTCTGTTAAACGTAGGGACTAGATTAAGTGTAGTTAACTTGCAAGTGACAGTTGTCAGAAATCCATTTAGTAGTTATTGTGTATATGTGTAAGTTTCCTTCTAATAAAGTCTTGTATGTCTTTATTTATCTACACTTCAACATTAGATGACTTTTGTGACACAGGTACAA[T/C]AAATGTGTATCATGTGATCTCTGTACCCGATTTAGATTCATCACTGAATACTAATATATATGTATGTGCGTTTTAAAACTCATGTGGTTATAGATGCACTGTAGATCTATCAATGTTTTTCTCACTTTAGAATCGACAAGATGTCACCTGTGAACTTTAAAAATTTGTTTTATCGTTTAAAAGGTCACGACT…	859	487	49	Mapped	8	35	0	0	0	>3
c3990	[A/G]	0.316081	CAGTCAAGAAAAATTCACAGAGAGCTCACAAAGTCTCTGCTGTACTTCATGGCCATATAGAGGACATAATGGCAAATCAGGAGTTACATCCAGTAAT[A/G]ACAGAGCTAAATGTACAGATTGTTGAGGTGAAAGTATCCAAAGATTTGGGGAGTGTCACTATTTATTGGTCAGGAAAGTCAAATGAGTCAGAAAATGAGGAAATCGAAAAAGCATTGGAAATCTGTGACCAAAAAAACTAAGGGACATGTTAATCACACGTCAGGTGTTTGGACACATTCCATTCATCACATTTACCAAGGACAAAACTGAGGCTTATTTAGAAAAGATAGACAGACTGCTGGCTACGGCTGATTACGGTCCAGGATACACCCCTGGTAGATGGAGAACAGCATATC…	962	493	49	Mapped	8	36	1.54	1.476	1.43	>3
c10895	[A/G]	0.109462	TTTAATTCACACGTCGTGCATAGCGGTTGTTTTAATATAGCCATGGGATGCAGAATTTTAACAGTGATGTTATATACTATTGCTTTGGC[A/G]ACACCTTCAGAATCTAATAGAGAAAAGATCACCTTTGACACTAAAGTAATCGGGGGCAAAGTATACGTTGGGAACACCAGATTGGTCACGTCTCATGACGGCGACGTGACGCCGATTCTGAAGGAGGTGGACAATAAGATAGTTATTTACCTGGACAAATTTGACCTGATTGATGTGGAGAATGGACCCATACACGTCTTAAACAATGAAGGAAGAAACCAAAACCATTAAATGGTGTGAAAAATTACGTTTCGCACATTGTACGTAACAGACTACATGGTTGTTCTGTCGGTGGCCTCAGACTC…	563	69	55	Mapped	8	37	1.676	0	3.491	<2
c12729	[G/C]	0.239371	TGCATAATTTGCTTTACATATGTATCCTGAAGGGAATGAGTATTAAATTAGTTCAGCTTTTATCTTCATCTAGCTCTAAAATTATGAGAAATCTTGGTAAATATTTGTTTTTTGCTTAAACACAAAGTTTAACGCACTTAACTATTTCAACGGAATAACATTAGAAAAATGAT[C/G]GCTATACGACGTGGATCCAAATTCATCATTGCTTCAATGTTGAATGATCGACGGTAAAATATTATGTAGTTACCTTGTTTCAACGTCGAAATTTCAATGTTATATCTGCAACGTTGTTTGAACTTTCATAAAAACAATTTTCAGCGTTATTTCAACGTTCTTTAGTAAGGTTTTTTCAACGTTAAAATTTCTACGTTGATACACATTTTTCTACGTTACAA…	770	163	148	Mapped	8	38	0	0	0	<2
c3797	[T/C]	0.332089	CCATACAAATTTTAGTGTACTATATACCAATTTCAACGAATCGCGTCTCTGAAGGCTGGAATTCCTTTCTATGTGGTGCGAAGGGCAGATCGCTTTGTTTATATACACATTTTACAAATAAATAAATAAATGAAGCTTTTTGACTTGATATGAATACAGAACCGAAGTATATATCCTCTTCATTTGGTAGCGGA[T/C]TTTCAATGATTTCAAAAGCGTGCGATTCAATGTTTCATTTCCTTAAAATGAACGAGAACGAACAACCCTGTAAACCACGTGATCACTCCAAGAAGTGATGTAATAACAGTGAGATACTTTGTAATTGCTGATGCCCGCTTGGCTGCTGACATATCGTGATTTGAATAGTGGTACCTCACCATATTTGAGAAATACAATGC…	735	354	71	Mapped	8	39	1.42	0.198	2.72	>3
c14855	[T/A]	0.188312	TATTTACTATTACTCAAATATACACAAAGTGGAGATATTTGACAATTGCTCCATGTTTTCTTCAAACGGCTTATTTCCTGTTTCAGCATTAACTGATTCTATAGCAAAAATAAGATTTGAATCAAACATGAAGAGCAGTCACATTTCACTCTGATTAAACTTCCTATTCTAATACCTACCCAACACTCAAGAATTCTTTCCTTAAAATATTTTCAAATAATTAAAACCAAGGATATTTATATAAGTAATTAATCCATTGGTAA[A/T]CTATTGGTTGTATACTAAAAGTACTGAGTAAAAGTTATTCACCTGTATAAAAAATCAGAGAGTCAAGTGTAGCACAAAAATGCACCAAATGTTCCATATTTATTACCTAGAAGATTGTTTAAATATGTTTC…	435	268	150	Mapped	8	40	0.981	0.099	1.812	<2
c9813	[A/T]	0.128466	AAACAGAACTGCGTATCTGTGTTATTAGATGGAGAGGAGTCTACCCTCGAATTTCGTGACTTGCTACATGAAAAGGAATCAATAGCCATGATCCCTGCCGATGCCTTTGTGATTGTATTTTCTGTGGACGATAAGCGTTCATTC[A/T]CCGATGCCAGTGATGCTGTCGGTTACTTACGTAATGACTTGGGATCGGATAGAGCTATTGTTTTAGTTGCCAACAAAATTGACCTCGTTAGGAAAAGACAAGTGACGGCTACAGATGCCAAGACGGTTGCTGTGGACTACAACTGTAAATACATCGAGACGTCGGCTACACTGAACCATCACGTTGATGAACTGCTAGTCTGTGTTCTACGTCAAATTAGGCTCCTTCTGGATCCTTCAGTATGTTCGTC…	767	46	46	Mapped	8	41	0	0	0	>3
c15920	[A/G]	0.390018	CCATCCTACATCTGTATATGAAATATGACAGCTGTAGGTTGAAACCTTTATAGCTATCGCATAAGAATGAAAGTGTCAAGGCACGATTCCTATAGGGTTCCTGAATTTCAATACAGGACCCTAGAAGAGAACAAAGAAGCATCTATAGATTTATGTGATTTATTTAACATGTTCAACCATAATATATATGGAATTTAT[T/C]GTAATATCAAGACAGCATTCTTTCGTCCCATGGTAAGTCTTTAAAGTGCAGTTTTATATATTTCATTTTCAGTCATTTCCTACAATAAACATGTAGTAGGCAGATCAACAGTACCCTTTCATAATCTCATAGTTTAATGTGTAAAAGTGGCACAGAAAAAATCCTGCATCATGGGTGTCACATTTTTTCTGTAACA…	587	357	95	Mapped	8	42	0	0	0	>3
c13141	[T/G]	0.419593	CCCGAATATTCACGGAAAATGGGTTCAGTTTCTTTTCAGACGAAAAGGTTTTT[A/C]CACTACATCCAAGGACAAGCATACCGGGGCAAGATTAGAGAGTACTTTTACTTTATTGACCATCAAGGACAGCTATTCTTAGATGATGCAAAAATAAAGAACTTTACATCATGTTTTAAAAGAGAAGGATTTTCCTTGTCTTCTTCTTCAAGAGGCTAAAGTTGAATACAACAGATCGTTTTCAAGAAGAGTTCCCCCTACCTCTCTCCATGTGGTAGGGAAAGAAACTACATCAGATGTGATGACAGACCAATAGTGTATACTCATATAGTACACAATGACAGTGGGAGTGACTTATTATCTTATGGGGGTGCTGGTAATGCATTGACTGTTCCATTCCA…	503	388	118	Mapped	8	43	0.442	0	0.942	>3
c2359	[A/G]	0.240296	AAATATGCTGAATGTATTAATACAGTCTTGTTAATATTAACATTTTATCATCATCACCGTTTTCTTCATAAAACGATCTTTTTTCGTATTTTTCCAATCCCACCAACGCATGTACGTATTTCCTGATCCCCCCATATAAGCCGTTGAGGTTTTGAGTGGTGACAGGCTTTGTACCACCATGCACCTTTAAACTCTCGTGCACAATTTCTTCCATACTTATCGTTGTCTCTGTCGTTGGTAGAGAAGTTCATACCCTTATGGTATGAAAGAGCATCACCGGCTGTTCCAGAGTATTTGGTTGTAGTCCATTTTGTAACCATCATTCTCAGATGAAATTGTAAAGTTTGAAAAATTTGGAGTAAGCCTTTTCATTTGCCAGAGTTACCAGATCAATTCTCA…	935	229	71	Mapped	8	44	0	0	0	<2
c6418	[T/G]	0.129664	TGATATATTTATTATCTGTTCATATAATTGCGAAGCAGACTACATATAACTTCATCTTAAATTGTCTAAAAAGAAACAACAGTACCAAAATAAGAAATGATTCTGCAGCATGCATGATACTCACTGCTGTTTCTTTCTAAATGATATTGACTTTGATAAAGTGATATTGACCCCCTGACAACTAAATTTACTGGCTGAGAAATATT[A/C]TCTCCCATGAAATAGCATGAAGGTCTTCTTGTGCAACCATTTCTTTGTTTAATGATACATGTATTTGCTTAATCGCAAATGATTTGGCTTTTTAATATATATATGTTTGACAATGACTCCACATCCATGCATTCACTAACAATGTCATACAAATGACTAATCAAGTTCAACAACTCCCTTTCAAGGGAT	400	255	149	Mapped	8	45	4.285	0	8.704	<2
c3778	[T/C]	0.12939	AGTCCAGACCTTTCAGACCAGTAAGCTGATTGGTAATCCTCTGTGATAGGGTACCTACAGTGGTATCCTTGATGTCCCTGAGAAGATGTTCTACACCCACTTCCTCTGCTTCCTCAGCACCTATTTCACTGGGAACATGGTCGAATGTCTTTGTTGTTGGAGTTCCATCATCATGTACTTCTTCAACCGAGATATAAGCCTCTGTAGGCAGTCCTAAGTCCTTAGGCTTGGCATCAATCACAACCAGTACTGAGCTGCTACAGTAACGTCTCAGAACCTCGTTTATGGCCACATCATTCTGGTGGAGCTTTGGCCCTGTGTGGTACCAACCCACGATTCTCTCCCTGGCATTAACTTTCTTGAACATGCCATACATATTCTCCAAATAATCATGGTCCA…	676	257	151	Mapped	8	46	0	0	0	<2
c2425	[A/G]	0.296673	TGATGAAGAATTGAAATACTGAGTATTTTCATTTTATTCTACTACAAAAACCAAATGTGTTCTTTGTATCATAATATCTAAATACCGATTTCATAAGTGAACCAATCCAGAATTAAATTGAGACTTAAGTCTTTTCTCAGTTTATGGTGCTGAACCCAGAAAAAATATTCATTTTAATGTTTGTTATCGTATTCTTCGAGACATAACCATTCATCTTTCTGTTTAGTCATAGATGACGTAACGTGAATGTTCAACTTTTGATATCTCAAATAAAAAAAATGTTGAAACTTTTTTTTAAATTAAAAAGAAATGACAGATCTGAACTTTCAAAAGAAGCCACATTCTATACTTCATTTGCTATACTTAATACATATTCTCTCTGCTCGCACAAATAATGAA…	1571	368	58	Mapped	8	47	0	0	0	<2
c547	[A/C]	0.26525	TCTCTCTCCAGCTAATCCAAGCTCACCCGACTGTGACTAAAACCCTCGGACTCCTCCGTCATCCACATGGTAACTTTTTGATTTGTAATGACATGTATTTTGAATTTCAATTTTTCCTCTTTTTTTTTGTTCAATCGATTACGGCATATATTGACTGAACATGATTTAAGATGTATACATGTTAAGAATTTCAAATTTGTTATTCAGCAATGTATAGTAATCAACTTTGCTTCTACTTT[T/G]TGATCTCCATTGCCAGTTAAAGTTATTCATTATCAATGATGCGTTTCAATCACTTATTGAATGTATTGTCATTATTTTACCCTTGTATCTTTCATGTTTTGAACTGAACGAATGTTGAGCGGGCCACGTTATTGAAGCCTGGATACACTCCTGTT…	1273	303	105	Mapped	8	48	0	0	0	<2
c18832	[T/C]	0.294824	TTTTCTTTGGCAACTGTTTTTTACCACTCTCTACTTCTTCCTGCTTGCTTGGCTTCTCTGCTTCAGCAGTATCATTTTTCTGATCTTTCTTAGATGTATCTTTTGTCTGATCCTTCACTGTTTCATCCTTTACCTTCTCTACTACAGAAGTACCTTCATCAGTCTTCTTACTTGTTCCTTTATCTGTCTCCTCTACTGATGTCTCTGTCTTCCCATTCTTTGCAAGGCTTT[T/C]CTTCTCTTTATTCACAACCTCTGACTTATTATTGTCATCAGTTTCCATTTTCTCTGAAACAGGAGGTGATTCTTCAGCCACAGCCTCCTGGACCTCACTTTTCTTCCCTTTATCTGGTGTCTCTGTTTGCTTAGCTACATGTACACTTTCCTTTACTGATTTT…	430	400	0	Mapped	8	49	0	0	0	>3
c17142	[A/T]	0.21719	TCTTTAAATTTTATTGTAAACGTTAAAGTATACACTGAACAAAGATAAAAGTTTAACATGTTATTCATAACACGAGTGCTGCCTGTA[A/T]GTAATGAAGTCTGAAAAACTGCAAATTTCATTATATTTCAAAGTCCAAGAGTTGTTTCTCTGCAAGATATGGGTCAACCTGAGCCAAATGAAAACTTGGATCTGTACCCCATCAATATTAAGTCAACCAAAATTTTTGTGCCAACATTTACACACACCAATGAAAAAAGTCTAGGAAAACTATAGCAGATGGACAGACACCAGACAGTACCATAACATAATACACTCTATCAGATCACAGGTTTGC	338	243	71	Mapped	8	50	0	0	0.947	<2
c15504	[A/G]	0.169131	AGGAAAAGAAAGGAAAGTGTTGTATCGCCTCCCAAAGACCTGAAATATTTTGAATCAAGTGTTTGATAAAGAATTACTCATTTCCAAGGGCTAGTCTCAGTCTAAAAATGAGTTAAGAACCGACATTTGTAAATGATGTTACCCAACAGAACTATTGAAGTGGACAATGTGAAACATGAAGAACATAAATGTGGTAAATGTGCTACACATACATGTACAAATGCTTGTATTTAATGCTTTGTGATACCCTTGTTTGTAAGATTGTGTAGAC[A/G]TAATCATCTTCAGCAATATTTCCTTGCATGTGATATTATCTTTCATTTGACATGCTGAAATACAGTGATGTCTTCTTTATCCCAACTCTTTTTCCCCCAAACATTTCATACATATTTATGAGT…	576	260	178	Mapped	8	51	0.528	0	0	<2
c14633	[T/C]	0.42115	CATAAAAATTTATTGACCACATTTTTGCAACAACAAGATGAGTTTCACATTGGCACACATATTGCGCTCAGTTCTCAATGTGATACATACTGATTCCTCACTAACACACAGAAGTCAGATCCAACACTCAATCTACGGATCATGTCACTATAATCACTATACAAAAAGTCGAATGAAACTTGAAGAATGATCGAATGAAACTTGAATAATGATCATATGAAACTTGAATAAC[A/G]ATCAAATCACACTAGCCTCTGAGGCTATGGAGTATAGATTAACATACATGTACATCTATTAACATATAGATTTAATTTTTTTTTCTACATGCTCAAAAATCTCTTGTGATGTATGAGCTCTGAAAGTTCCAATTCACATGCTGTCAGTCTCTTCAGTTACCT…	448	309	55	Mapped	8	52	0	0	0	<2
c13189	[T/C]	0.207792	TCGACTCCAGTGGTTGTGTCACATCGACTCTGTCCCTGTCCTCGGCCGCTAAATATCTGACGCTGGGGTCGCCCGACTGGTCACCGTGAGCAGGGGGACCCCAAACACAGAAGATTTTAATCACATCGAGTAAGAAAGCAACCAAAAAGGGCACGTAGTACAGTAA[A/G]CAAGCTATAACCATGAACGCCAGAATGTTTGCCACGTAAAAAATCCCGGAAATTACTGAAAGAATTAGCGTCAGTCCACATGATATTGTCAGAAATACAAGGAATTTGGGAAGTGACGTCAGCATACTCCCGCTGTTGTTTTTTGACATTATTGTCGCAAAGCATCGAATGGCTTGCAGCAAGCATAAATGAGACGAAGCTAACACCGACAGCCAGAAGAATGCAAAC…	774	83	68	Mapped	8	53	1.587	0	0.564	<2
c3433	[T/C]	0.452778	AATCATTTTAATACTTTCATCACACATAACCATCTAATATAAAACCCATGTACCAATATCAAAGTCTTGATCTTTCAGCTTTTTTCTCCGTAAAACGCTCGTGATTTTCTAAATTTATCACCTTTTCTCCTCTAACTTTTTTTTCTTTGCCTTGCTTTTCAACATCATCTTCCTCCTCGGGTATTTCAATAGCTTTATATTTTTCTTCAAGATTGAATTTCTTCATTATAGAATTAGTGTCCTTTAGAGATGAGAGGTCTA[A/G]TGGTTTGTCATATCCCATCAAGTGTACATAGGCAGCCTGGCTCGTAAACTGAGATGGGTCCAGGAACAACGGCTTTCCTTTTACATGTACGTGGGTAAACATAGAAGCAGAGCTATGGAGTGTGATGTCTGCA…	941	357	82	Mapped	8	54	2.687	0	4.436	>3
c16783	[A/C]	0.497217	TGAAATGGCCACGACGGGTAATTTGAAAGTTGTACAGGATGGAGAATGTTTTAATATGGAAGAGGAATTGGCTGTAGAAAGAGAAGTACAATTATGGAGGGCAAAGCAAAGTAGACTTTGTTGATTGAGTAGAAGGTATGAATGTTAGCAGCCACAATGGAAGTACAATAAGGAAT[T/G]CTTAGGGCCAAAAGAGCACAATCTGTTGTCGGTTGTTCAGATTTAAGCAGCTTTATTTGAAGAAAAACTTATATGAGAATTTTGATGTTCTCTTTCACTTTTCATAATGGCCAGATAATTTATGTGTGTGCCTGTATGTATGTTTTCTAGCTCAAGAATGGATTCACCTCATAAAATTGGTTTGATTGCTAAATAGGATGAATGTTAGAGCTGCAGTG…	503	312	150	Mapped	8	55	1.625	0	2.084	<2
c4068	[A/G]	0.320702	TTTTTAAAATCAATTTAATGTCATTGATAAATATATACAGGTAATGTTATATATTGCACATAAAATAACAATTTCAAGTTTAAATTACATGAAGAAACATCCGTCATAACACAGCAGCCTCACACAACATTCACATATCTCATCATCGCAGTGCCTACTCTACATAACATAGCAGCTTCACAACATTCACAAATCTCATCATCGCAGTGTCTACCCTACATAAAATGCAAAGGAACCCCGAAAACTTTAAATCTACTTTCACATTCACTGGTACAGAAGTATAACTTAGCCGTTTGATTTCTATGACATCTGGGACAGCACTAATTCTGTAACTACATATATCTTGCCATAAAAAGTATGTACAGTTCTTGTCCATTTCAGCTTGAATTGGATAACATT…	706	368	58	Mapped	9	1	0	0	0	>3
c14241	[T/G]	0.470425	ACTCAGCTTTACTTGTCAAAACAATAACATATGATGAAATATATTTCTACAAATTCTGTTTGTGAAACACTATGCCCCAAAGGACAGAAAAAGGTGTTGTTTAAAATCATGATCAAGTTCAAGGTCAAACTCATGGGGTCCTCTGAAAGTGTATAAGATGTCATGTACACAAAGTATGAAAGCTCTATCTATGGCATTACGCAAAGTTAGAGTTGTGGAAAGACAGACAGGCAGTCAAACAATACAAAACCAGCATGTCTCATGCCCAAAGTATGAAAAGCTCTATCTGCAGTATTCTGAAGTTACAGGCATACTTAAAGTTGCAGTAAGACAAACAGTCAAACAAATAGGACAAAGCAGCATGCCCCATGCCCCTGTT[A/C]TTTGGGCAAATAAAG…	511	331	47	Mapped	9	2	0	0	0	>3
c15113	[A/G]	0.392393	ACTCCTCCAGAAACCTCTTCATAATCGGTACTTCTATTTTTGTTGGCATGACAGTTCCAAGATGGATAATCACTAACCCTGAGTCAATTAATACAGGCGTCGACCTACTGGACCAAATTTTGGTTATTCTATTAAGGACGAGCATGTTGGTTGGAGGTATCCTAGGATTTATTCTTGATAATACTATTCCAGGTACTGCGGCCGAAAGAGGGCTCCTGAAATGGAAT[A/G]CAAGTCAAAACACAAAGGAAGACAAAGGACTTGGAAAATGTTCAACGTATGATATTCCATGGGTACAGAAGTATTTGAGTCATGTCCATTGTCTAGAAAGACTTCCAATATGCCCTTCTTATAGAAACAACAGAGGAAAAAAGGTGTAAGGGAGAAACATCATAATC…	542	320	142	Mapped	9	3	0.325	0	0.629	<2
c6022	[A/G]	0.34658	ACTCTTCTTTTTTGGAGGTCCTTGTATTAGTTCTTTAATGAACAAGCAGTCCGTTTGATCCAGGCCATATTTAC[T/C]GAACTCCTCCGTCAAATTGTTCTCACTTAGCAGATGATCAAACATTAATGTCGATCCCTCCTCATGACTCCATTCTCTCTCTTTCCTCTTGGTTTTTATAAATTTTCCATCAAATAAATGGGAGAAAGGACCATGTCCCAAATCATGACAAAGCCCTGCTAATTCTACACACAGAACATCTTTCTCTGTGATTTCCAGCTCTGGCTGACGATACTGTAAAGCACGGACAAATTTACCAGCAAGATGGCACACTCCTATACAATGCTCAAATCTGTTGTGAGATGCACCAGGGAAGACGAAATAGCAAGCACCAAGTTGTT…	918	311	161	Mapped	9	4	0	0	0	<2
c5181	[T/C]	0.400742	TACTGCCTCTCA[A/G]TTTTAAAGAAGGCTTCCCCACTCCCTTTGACTTCCCTATCCATGAATATTCATAATCAAGTCACACATATATACGATCACCATGATTATCGTATCATATGTTCGTGTCTTATTTGTTTTTACTTCATTCTCCCTGGAAGTAATCATTGTGTCATTGATCAAAGAATGGAATGCAACAAACCTCCAAAAACAATAGGTCAGAGTTATCATCAAGGCTGATGAGCATGCCGAAAGATACAGGAAGCGCTATAAAAATTGGAAATTGGGCATAAAGTAAATTCTGAATCAGTATTTGCGCGAATATTTGCTCTACGGCTAGATGGATAACGTAACGGTTACCATGGTGACCGTTCAAGAAACTCCGTGTGTAGAGTAAGAAAGCA…	1039	285	0	Mapped	9	5	0	0	0	<2
c2450	[T/C]	0.0816327	TTTTGTTTTTTGGTTTGTTTTGTTTTGTTTGTTTGTTTGTTTGTTTTGTATACATGTTTGTCGGTATTTCATTATGCTACAGAGATGGCTATTTTAATGAGGCCACAAGTCTGGGATTCAATTTTATCCATCAGTATATCTGGTCCAAAACCATTTCCTGGACATAATGGACAAAATCACACAGTAAATAGGTCGTACTGATGTCTGCATTTGGTCTTTATAATATTGGATTTGGTTCCCTTTATTCGCGTTGTGGGACATTCTGATTGCTTCGTACGCGCCAACATGACGTTACAATCGAATAAAAAAATCAGAATTATCGATTCTAAATGTAATGCCTTGCCTTTAATTTCTGTAATTGCATCGTTGTATCACAAGAAATCTTAAGTGTGGGTAATT…	665	282	96	Mapped	9	6	0	0	0	<2
c2340	[A/G]	0.194085	TTTTTGGTTTCTGTTTGTTTTGTTTCTTTTTCAGCCAGGGATCTTCATCACTATCAGAATCATTTCCAAATGGATTAAAATCATCAGGGTCACTATCAGAATTCTCACTGGC[T/C]TCGTTAAAGTCAAGGTCACTTATATCAGAACCTGAGTCCGAGGATTCTGAGCCACTATCCCCCGAGGAATGACTAGATTTGGATTTCTTGGCTTTGTGATTGTTCATTTGTTCTTTCTTCCTCTTGTTGTTCATAGGAGATGCCGGGGCAGATTCCTCCTTGGTGTAACTCTTATAGCTGCTGAGACC	305	241	123	Mapped	9	7	0	0	0	<2
c15675	[A/T]	0.139815	AAATCATTTTATTTACTAGCACTTTATACAAATAATGTTTATGTATGTATTGTTATTTGTTTGGTGATCTTTTTGTGCACATGACATGATGTACAGTATGTCATCTGATGAATTCAGGCCTTTAAAGCTTTTTTTCTTCATAAATACATCCATATATACATGATGTTTGATAAACCTCTGAATTCATTACAATGTGAACGAACAATCAATATACATGTACATCCAAAAGCTGTAGACATGATTAAATTTGATCGTAAACCAATTAATAATATTGACACAACAATA[A/T]AAATATCACCATATAACATATTAACAGTAAGGACACCTAACCATACTGTTGCTCTGGAAACCATACATTACATCTACAAAAGTGACTGTACATGATTCCAGCATGCAGA…	489	234	36	Mapped	9	8	0	0	0	<2
c2514	[A/C]	0.172863	TAGACAATTTTATTTTTGTATTTTTATCTTACATCAATTTAATGACTAGAATTGTTCAAAACTGACTACGATTTCTTTCTACGATTATCCTGTATTTAAAATGTGCAGTAAGAAAACATTCAATATTACAAAGACTAATGAGTATCATGATTATAACTAAAATGAAAAATGTTAAATTTCTACACATAGAATGTAAAGTGTCACATCCTGTGGTCATAGTTATGTACAGCATTCCTATAAGTTGTTTAAATGAATGCTAACATCACCAAAATTCTCAATGTTGCTGATTATGAAATGAAAGCAAAGAGTCAATAACTGTTAGCAAATATAAACATGCAAATGTAAATTTCATAGTCATTATTACACAATCATACATATATTTTATCAATTCTGATTTCA…	835	190	86	Mapped	9	9	0	0	0	<2
c5983	[A/G]	0.231054	ATGGAAAAATGCCTCTTTTTTCTATTTCGTTAATATATCATGTGAAAAAACATACAGGTAAGTAACTAAAGGTACAATTGTCTACAATGAGTATATCCTAAACAATACTTGTTTTCCGTATTAGCTAATTAATA[T/C]AGACATTGTATTTATTTATTTATTTATCTAGCACCTATTTGGAGTGCGAACAGTTCCAAGTCGTATTTCTCTTTAGCGTCTGTGTGCATCTTGGTTTTGGACATATGATATTGAAATTGAAATATATAAAAGAAAAACGTACGAAATCATGTATTTTTCATGCAATTCTTTCTGTGTTTATAATTCCGACATGATATCCCAGTCGGGTCACGTCTACACTACATTATAACGGAAAATGTAAACTCATTGCTTCATTTCGC…	934	188	82	Mapped	9	10	0.085	0	1.366	<2
c17743	[A/G]	0.256957	ATAACTCACCAACCATATCAGCGGAATTGTTTTTGAACAGATGAAGACCTTCTGACAACGCTGTCAACAGATCAGCTGAGTACGTGGGATGGGAGTATTTTTCACAGTATGTAGGATCGACACCTCGTATTGTAACCTC[A/G]CATCCAGGCCAGTAGTAAAAATACGCCGACTTATTCTGTTTTTCTGCGGTGACCCAGAGTGGTTCCCCATCGTTCCACCACATCGGCAGACTTTGGTCTGGGTTAGTCCCTATAAGGAACTCCTTACCGGTAACTTCATCGTACATGTAATTTCCCACAAAACCATGGTTCTCACAATGTAAACCTGTCATAATGGAATTAGTAATTAGGATATGACGTAGTAGGAAAATCCGATACCAAGTATTTGGCACGCAC…	571	187	82	Mapped	9	11	0.02	0	1.285	<2
c6264	[A/G]	0.349353	TAGATTTGGATCTCGAATAAACTCCTTCTTCTTTATCTTCGGTGACCATGTTGTGTATCATATGTGCTAGATGGTATAACGAATATAAGACATGAACTTGAATACATATAAA[T/C]TCAGTGTTGATTATTTCATTTCAGTTATAGAACTGTTCCGCGGACGCCCTCGTTCGACGAACAGAGAAATAGCCATCAGTGGCAGATCCGCAACTCCCACAGTCAATAACCAATGGGAAAAGTCCATGGGTATAGTATAGCTGTGTCTTGTAATTGTCTGTACGTCTGTGTGTTCGACTGTCAGTGTTGCTGTGTTGCATATCTTAATCATACTTTTTCAGGGCTTTGATAAAATTTGGCTTGTAGGCTTGTAGACTTAAGGAATATCTATATTTATGGTCT…	672	436	0	Mapped	9	12	2.191	0	2.065	>3
c4210	[A/G]	0.219739	GTACTGACTTTATTGACGAAAACATACTTGACAAGAGTAAAATGACAACAATAGGACAGCCAAATCATGGTAATCTAAGAGAAAGAAAATGATTTTAGTAGAAAGATGAAAAAAATTGTATTTGAAATTTATCATTTTCTAGCTTCAAGAAATGAATAGTTCTGTATAGCATCTTTATACAAATAACATAGGAAGAGTGTAATATGTAATGACTTGAAGTGAGGCATCGGTAATACTGATTCACCAAGAGCTTGTATCCCTTTTATATATTTCAAAACTATTTTAAGAACTAGAGTGTTTCATGAACACGTTTAGCCTGCGGGGGTTAGACCAAGAACAGATGCGAGAAAGATCTTGTCATAAGAAATTCACATGTGAAATGCCATTAAATAAATATGT…	1049	275	178	Mapped	9	13	0	0	0	<2
c16930	[T/C]	0.037037	GGAATGTTTTATTTCTATTTTAAGCTTCTGAATTATACTACATTATAAGTGCATTACTTGTTAAAAACAAGTCAACAAAAATTATAAAATGAAAAAGTTATGACATGTCCAAAATACACATGATATGAATGCAATATCAGCTGGCCCCATAGAGTAAAATATATAAATATCATTTCAGAATAAAATTGTTGATCATTTACCCATTTTACCATCTTGAGATTCATCAAGCTGTGGAATGTAGTGACAGACTACACCTTTGACAATTGTGAACTGGTGGTTTTAGCAATCACTATTAAAAACAAAGCATTCAAGGATCGAGTGTCACCAAACTGCTGTCTGTTTGACCTTGAGCATGACTTTTACTTGACCTGTACATTTCGTACAACATTC[T/C]GACA…	1066	46	46	Mapped	9	14	1.801	0	3.38	<2
c171	[T/G]	0.379852	GTTATAATTTACTTTATTTTGAGACATTTACATCAATATGTACCATTCAGCAATACCTAAAAATGCAATGGACGTGAAGATCTATGACAATGTATCTTATAGTTCATCCTGAGCAACCCATGATTCTCACTTCTTTT[T/G]GAGCTCCTAGAATTCCATCGTCATAGTGGTGTGGTCTAAATATGAGCATTTCGTTGGTCACTTCCTGATTACTTAAGAACTTTACTACATTTTTTACCTTCTCGCAAGAGAGTTGGCACGACAGAACATTTTCAGCGGGTTTTACGCAGCAAAAGTGAAGTGGGTTTCCGACGAAATTGATCATGGTTATATGACAATTGCCTCCATCTATCAAAATACGTGGAAATTACGAACTGATCGGTCAATACAAATCACAA…	662	374	183	Mapped	9	15	1.478	0	3.38	>3
c10191	[T/C]	0.456562	TAATTTAAGTG[A/G]GATGGATAAAAGCAAGGACTACATAATTTGGGTTAGTTTGGGATATGACGTGCACAGTGTGACTGAAAACAAAATAAACCTTAACTTCAACCCTCATTCTTTTTTATATTTCTCTGCAGTTCTCCTTGATTAAGCAGTTTTCTAATATCTATTCTACTGCTAACAATAAAATGACCCAAAGAAATGATAATATGGTAATATAAAAAGTTAGTACAATCCAAAGTTTAACTCACTACCCCGAAGCAGAAACTGACATGCTGTTTTGACATGCCAGATGCATGTTTCCACTGAACATTCTTTCCTTTTAAAGATCCATTATAAAATTGTGTTCAACTTTGGAAAAAGGTTGAACATGAATTGATTAATTCTTAGGGAAAAGATAT…	685	317	104	Mapped	9	16	0	0	0	<2
c7195	[T/C]	0.425852	TTGACTTCCGGACGAAATTGCAACAAAACGTGAAACCATAGATCTTTTTTTTTGTCATAATTTGAAAAAGCTGCATACCATATTAGGCCTAGAATGAGTTCACAGCGAGGAAACATAAAGAAGAAAGGTCCTCCAAAACATCAGAATAAATTTGCTTTCAAATTTGACTTGCACGATGCTACTCCCAAAACGAAAATCATCAAAACATTGGAACTGAATGGGTTATGTCAAAGATGTAAAGAAGTGATTGACTGGAAAATCAAATACAAAAAATATAAGCCTCTTACGGTGCCAAAGAAATGTACAAAGTGTTCCTTAAAAGCAAT[T/C]AAACAAGCATACTACACCATGTGTGTTCCATGTGCAACAGCAAATAAAGTTTGTGCAAAGTGTGGAGA…	741	301	103	Mapped	9	17	0.235	0	0.47	<2
c1619	[A/G]	0.152778	CGTCGTTATTTTTATTATTCTTTTTTTTTCCTTAACGTTTGCAACATTCTCTTCCCCTGAATGTTATATCATAGAACTGAATCAAACATAAGGAATGACATCAATACCCTTCCATGTTTAATGAAGGAACTGTAGAGGCTTCTTATACTACTTTTGGTATCACTTATATTCTCAATTACAGGCAGAGATTTATAAGATTTCAGTGTCAGTTTGTTTTTGTGTAGAGTGTGTGACGTTCATAGGGATATAACTCTCTGTCGTTGATGAGTTTGAGAGAGCTACTTTTCCATCATGCTGTTGGGATATATCATAGTGACATACAGCAGGAGCGTGTGGATTTACTTCCCTTACATGAGATGGAAAATCACACGGTTTGATCATCCTCATTATTTTCTGTTT…	794	283	96	Mapped	9	18	1.482	0	2.991	<2
c13799	[A/G]	0.224074	TAAAAATGCTCGGTACCAGGGACATTTTAAGAGTGCTTAATAAATTAATCGTTGCAACTAAACCTTCTTCCCTTGCCTATACTTTAATCATGAGAAAAAGCACAGTCTCCACGATTAGTTGGAATGGTAAAAAATGCAGGTACACAGATGTCCGATCATTAGAAATGACCTTTATCACTTTGACAGGTGCGTTGGTCAACCATAAATGCCAATTCATGATTCACACGGTCTGTATGCGATTATCGTTGTGATTGTCCAGTTCGTTGGCCATCCTAGTTAGGGCATCCAGGTCCCGCTCGTGATTGTCAAACTTGTGTGCAATCAACTTTTTATAGAAATGGAAAGGCAAACACGATAAATACAACACCCACGGGAATGACTATTCCTGTAGACGCCCAG…	773	312	68	Mapped	9	19	0	0	0	<2
c13796	[A/G]	0.466543	TCGTTCAAGATCCCTCAAACGGGCCTCTTCTTCCTCTGTGCGATTCTCTAGATCATCTTTAGTGATTGCCTCTTCCTCTATCTGGAACTGTAGGTCCTCAACTTTCCTCTTCTCATCCTCTAGTTTACATGTCAGATCAGCCTTTTCCTGTTCTAGGTTATGTACAAGGGCTTTAAGCTTAACCATAGTATCATCAGACTCGTCTCTCTGCCTATC[A/G]TGCTCAAGCTTCATTGCCGTAAGTTGTCCCTCGGCCTCATCCACCTGTGCTGCAGCCCTGGCCACCTCTGCTCTTTCTAAATCACGTTCCCGTAATAACTGTTCTATGTGCTCCTCCTTCTCCTTTAAAGCTTTCTGTAAAGCCTGTGTAGTGGCTGTCAGATTTAGGGTACTAGGTC…	430	315	151	Mapped	9	20	0	0	0	<2
c14181	[A/G]	0.209647	TATTCTGTTTATTGATAAAGACATTAATTTTACATCCGTAGTGACAGCAATATTGCACAAACCCAGTAAAATATTGAGTTGTTCACAATCAGATACTATTTACTTACTCACTGTGGTTCATATTTAAATACTATATACTTCACTATTCACATTCAAATACTATTAACTTGTTAGTTCACTTTCAGATACCATTTACTCTCATGTATGTGCCACACTGTGTGATGAGAAGTATCTTTGAAGAGATATGGTTATGGTCTGAGCAGAATATGAAGAGAAAAATGACATCTAGACAGTACACAGAATTAAATAAAATTCCTCAGTGAGTGACCTTGATATTTGACCAATGACCTAGAAAATCAATAGGCTTCATCCTTTTTACATGGACAGCTCCCATAAGAG…	792	97	83	Mapped	9	21	0	0	0	>3
c79615	[T/C]	0.0914972	GTAGCAAATTTTATTGAAATAGAACTCAAAGTTTATGCGAAATAATTTTCAAATAATAACACGAATAAACCACACTTGAATTAGCTTGCCGAATCGAAATGAAGCTTACAAAATGGCACATCTACAATACAGCTCAGATAAACCAACAAATCATCTGATCAGTTA[T/C]CTGTAACTATGGAAGATGGAATATAAAGCAATCAGCATTCAATATGACACAGCTCAATTGCTGGTACTCTTTAAATCAAACTCAGCACTACAATACACATCAGTTCACAAGTTACTGGCACTGACATTGTGGTTAGCCAAGAAGGACTATTTGATACAGTGACTGTAGATCTCTCATGTTTGTAGAACAGCTAGTGGTGCTGCCGATGTAAAGTGCACTTGAATTCATG…	412	61	0	Mapped	9	22	0	0	0	<2
c5396	[T/C]	0.294063	AGGATATGTCGTATGCAGTACGAAAACTAGATGATACAAAATTCAAATCACACGAGGGAGAGTCATCATACATAAGAGTGAAGGAAGATTACAGAGGAGGTGGTGGTAGGTCCAGGTCCCGTAGCAGGAGCATGTCTCCACCGAGGCATTCCAGGGCATCCCCACGGTATTCTCCCCTCAGAAGTAGATCAAGATCATAAATGGGAAGTCTATGTCTTTAAACACTACACACCGGATGGAAGAAAAGCAGGAATAAGTTTCTTATCAGCTGTACAGCCAACCAACATTTGGTATGCTGCTACTTGAGATCATTTAACAGATACGTGACTGTGCAATAAAGGATAAACTGAGAATGCAACAATTTTATATGTACTTTGTAATGAACTGTTCTGTTTGATT…	755	335	95	Mapped	9	23	3.174	0	6.7	>3
c10699	[T/G]	0.152416	TTTTTCGTCTCATTCCAGAGTTTAATTTTGAGCTTGAATTTTCCGTATGGGTAATACCTATCACATCATCAGACATTACTTCTGGGATTGCGAGGCTATAATTCTGACTTTCGTGTACAATAGCTGTTCTTGTCGTGCTTTCCTTATTTGAAAAATCATTTTCCTGTTTATAGGAATCATGAAGTGGTTGAACGTTTTGCAAATTTTCTTCGAAATTTGGGTAGGGCGGTAAAGGAA[T/G]AAATTCGCTCTCTCTGTAATTTGTCATTTGCGCATTGTGTATGCCTGCTTGATACTTTTCTGGGCTAGTTTGACCATCATGTGGAAATGCTGATGATTCAGTAAGGTCATTTTTACCATGATCAAAACAATGAGTTGTTCCCTGTAACTCGTACATG…	462	275	104	Mapped	9	24	1.52	0	3.139	<2
c2071	[A/T]	0.316081	CCCTCTGAGGTCAGCCAAAGAAGCATTTAATTGCAATATCTTAAAATCACGCAAAATTTGCCTCAACCTATGGTTGGAGTCCCTGGGGTTGGACCCTCACCCCATCCCAACAGAAAATGCTAGATCCGC[A/T]CCTGATCTGATTGCACAAGGAATACCATAAAAGACACAGTAGAATTAAATCGGGTGCCTCATCAAAAGGTGAATTTGTTATCAAACAAGATGAAGTGTTTTTAAAATACAATGCTTAATGATTTTATATATTGTATTCAAGAGCATAGTACTTGTAATATATGAAAACAGATAAGACAAAAATCCCACACATTGCCTTGTTACTTGTGAATTTTCTTCATGTATGTAAAATTTGAGTTGAATGAATATCAGTGATTTTCAACTTT…	917	281	71	Mapped	9	25	0.498	0	0.975	<2
c8275	[T/G]	0.475926	AACAAAAGTAAAGAACTGGCCACAATTGAAACTGACAAATTCAAGTTACAGGTGGATGCCATTGGTGCAACAACCCTTCAGGCCATTGCTACAGCCGGTCCGGAAATGCAGGTCAAGCTTCTGCAATCCCTAGGATTAAAATCCACTCTAATTACGGATGGCAGCAGCCCCATAAATCTGTTCAATACGGCCCATGGTATGATTGGGGGATTGGTGCCCCGCAAAAAAGATCTAGGAGATCCGACCCTGCAGATTCAGAGGAAGATGACTAAAGGGCAAGGAACTGTTATAAAACTTGCTCCTGAGTGATAGAACTTTTGTAGACACGGTAAAAAATCCTGAGCATTTTCTACAAAATAGATGTATAATTCACTATACCTTTGTTATAAAATGACTGTT…	1195	335	0	Mapped	9	26	0.389	0	0.781	<2
c4552	[T/C]	0.454713	AGGTTTTTATTGAAATTCGAGAACAAGGACATAAGGAACATTGGTCTTTATTTGTTACAAAGGACATTTAAGGTAGAAGTATCTTATCTCCAACACAATCATTCATTTTAACATTTAAAAATACATTTCATATTTCATACCTTTGCCATTTACAGCAATACTTTACAAAATCAAAAGCAGTAATTCATTAAATGCAATGTAGGAACTCACATGCATCATGAATAAATGTAACATCAAGAATGCTTAATCAAAATCTACTTCAACTGTATCTACATATATTTCATCTGACAATTATTGTCAATGAAAAGTTGTAGTAACTCACAACTGTTCATTGCAACAAGTGGGAAAATCCAATTTAAAGTGAAGTGAATCAGCGGATGTCTTAACAAGGCTGCAAAG…	1498	307	131	Mapped	9	27	0	0	0	<2
c4524	[A/G]	0.110906	CTACTTTGGTTTTGGTTTGAAAGAGACAAAAGGATGTTCTCTCAATGTAACGATTTTGAAGTTTTTCCTCTCTTCTGGTGACATCTCTTTCCTTCGTTGCAAGAGTTTGTGGCGGGTCTGAGCGATTTCTGGTGGAATGTCTTGAAGAACACCGAAGCCTGAGCACGAGGGTGGATTCATAGCAAGGTTCAAAACATCATCACGGTCAAGCAGATTCATGAAGCGCACGATAATATTTTTCTTCATTTCTGGT[T/C]CCCCTGACAGGCGATGACAAGCTTCAAACTGCACAGACTCCAAAATTTCTTCAGGAACTTTCAACGTTTTACGAAAAAAATGCAGCAACTTTAGCCAGAGTCTCTCTATCGGATTCACTTGTTCTTCCTCCTATACCGCAT…	1134	34	19	Mapped	9	28	0	0	0	>3
c18866	[T/C]	0.0804066	TTTGCAACTGCAGCCATTTCAGCATGGGAAACACTTATAATCTACAATACTCA[T/C]AATAGCAGTATATGATATTTGAATGAGGTGTCTAACTTAAACAGATTTCTTTAGATAAAGCTATGTATAGTGTACAACAATGTTATATTATTAAATATGGTGAACTTAAACACAAAATTCTTATAAACTGCTAAATTTTTTATATCAAATAGTAAAACAAAGTCTAAAAAGCACAACCCACAAAGACTGTGATTTCTGTAAACATAAAATAACATTATCACTACTTCAATATTTTGTAAAATACCTCGAATATATGTACCTCAACCTGAATATTTCATGAACTTGGCCCAAAAATAGTTGCCCAAAGTTGAGATCAACAGCTTAGGTAGGTGACTAAATCG…	421	221	117	Mapped	9	29	0	0	0	<2
c5228	[A/G]	0.390943	AGGGGATTATGAAGTATTTATATCAATTGGATGATCAGGTGCTCGGAGTGAAATTTGACAGCTACAAGTAAACAAGGAAGAAATGCCGTGAATTATCAATGGATCCGTACAATGAGAGGCGGGGTATCATGGACGAGGACTTGTTACGAGGTTGTATCAGTGGTTGATGTATATGAATCAGGCAGCAGAGATTGGAAAAAGAGTTCGAAAAAATTGATAGAAAGTCATGGTGTGGAGGCAGTGACAGATTTGATGCCAAAAGTAGATAAAATACATTAGAACAATTAGAGCTGCTGGCCAGCAAGTATGAAAAAGAAAAGTAAGTGAAAATTAATGAACTTCGATCGATGATAGAAAAACTGGAGGCAGAAAAGAATAGAAAGAATTCAAGAAAGGTTA…	1069	345	161	Mapped	9	30	1.964	0	3.972	<2
c13937	[A/G]	0.392791	TATATATTTGTAATTAATTTATTTTGAGGAAGAATGTAACCATGTGACCATAAATAAAGTAAAATCATGGCAGTTTGACTGTAAAATAAAGCAGTTTGTAAGAGACAACATTTAGTGAACACAGCCTATTTACTTTCAGCATGTCCATTGGCTGTCCCAAGGATGGAATCCAATGCTGATTGAGCGTCTTTTATTTGCTGCTTTACCCTCTCTTTCTGGGCGGAAGTATTGGCATCCTTCACCTTCTCTTCTAGGTCTGCTATCGTTGCTTTGTACCCTGTTATGTTGTTGAAAACACAGGCGTGTTTGTCCCCGGTACACACAAAGTATTTACTGGTAATGTCGAAGCTGAGATCTGTGATTTCTCCTGAGTAGATATGTTCAATAGTTTCTTCCTCC…	775	388	36	Mapped	9	31	0	0	0	>3
c13191	[A/G]	0.237523	TTTGTTTTGTTTTGTTTTTGTTTTCATAGTATCTAGTAGTTTCAACCTTATGAAAACATAACCTAGGGTGCAAAGAAACATGACATCAACACTTTCAAAGCAATATAGTGCCACACAACAGACTGCACAACAACCCATATCTTATCTGAAATTCCTGGGGAGAACACTGAAATTAAAACTCAGCTTTGAATGATTCATATAAAA[T/C]AGAGCAAGACATGCAATGGCAGAGCTGATCTGATACATAATTGCATCAAGAGCAAAAACAATATAAACTCAGTTGAAGGTAGACATGTTTTCGAGTACCATGCGTATTATTGCACAAGCGTTACCATCACAGTCATATGCCCAAATGCTAACAAAAAAGTTAATTGAATGCAAATACAATAGGCCATTAA…	454	132	85	Mapped	9	32	0	0	0	<2
c13726	[A/G]	0.305915	TGGATTTCAATTGTTCTAATTCAATCTCTCGTGATTTGAGTTCTTC[T/C]TCTGTCCTGTGTACATCCAGTAATGGCTGTACCTTGGTAAAGAGCTTCCACCACGTCCAATCCTTGATCAGCATCAACTTACGTACATTCTTCTGTATACAGCTTATTGCAATGTGCTTTATCCTGAGTTTTTTCCAAAGCTTTTCTTCCTAGGTATCCTCGACACCTGGCTTGTAAAGCTACAATGGTTCCTGCTATTTTCTCATCTCTGGCCATCTCTAACTGACTAAGGGCACCTGCTCGGAAAAATACCTTGCTAAGACCCACTCTGTAGTTGAGTTTATCTAAATCCAGATGATCAAGTATGGTGGAAACTGCCTGTTTCTCCTCTATGTCCTTAGAGGGTCG…	886	68	68	Mapped	9	33	1.938	0	4.023	<2
c1100	[T/A]	0.125465	GTTATCACTGTTACAACCAAAACGTTGAAGAGCAGACGGACACTGAATCCTAAAGGAAAATTTTCGTTCTACAGTTTACAGGAACCTGATCATGAGCATTTTCCAGGATCGATCGAGGGTCAAGTCGGGCCAGGGGCTCAACCTTTGGTGGCAGCCTAATTCCTAAAATTTGCTAAAATGTTCATTTTGGCAAACTCAAAGGGTGGATTAATTCCCGATGGACCTGCCTATCTGATACATAAATCAATTCTTAGATGTGCATACACTTAAAGTTTATAAGCATATACAGTATGTATAAGCATGAACGGTAACTATGTACACATTGTAAAATTTGACTGATAGGATAAATCAATACAACAGACTAAATATATCTCAAATCAGATGCATCCGGTTTCCGGA…	1043	78	65	Mapped	9	34	0	0	0	<2
c15063	[T/G]	0.389094	GATACTCCAGGAAAATTACATTTTACGGTAAAAGTGTTTCCTAATTCAAGAAGAGCCGACGCCGGGTTCACCAAGACATTCGGCTGTTTGGATGTAGCGATTACGGACAATGAAACGGCAGCTTTCTTCTGACCGACTTTACAAACGTACTTTCCAGAATCAGTACACTTTCAAATCTTTTATCACTAAAGTTGAGCTCAGGTTGTTTGGTTTTCCTTTAATAGAGTTTAGTGTAACTGAGTATCTTCTGTCATTGAAATCAGGTTTTATAGAGCTCATGAAAGAAATCGC[A/C]GTATCGTTTCTGTACCACTCTAGATCAAGGGAATTGACAAGATCCAAGGTTGTGACACCAGGTAAATAACAGACAGATTTAAAGTTCTCTCCAATTCTTAGTT…	555	593	46	Mapped	9	35	0	0	0	>3
c17572	[T/C]	0.103512	TTTTTCTAGTGTTTCCCACCAGTTCCTTGTATTCTCCATACTGCTTACAAAAATTACATACGAAAAAACCTGTAGTGAGATTGATGTACATTCTGTTTGTTTCTTCCCTCAAAGACACATTTTTCCCCAGCTTCCTACATGAAGTAATAACACAATTATACCCTGGTTCATACTTCAATTCATTCTCCTCAAGAAACACTGACAGTTCACTGGCCATTCGACCTTT[T/C]AACTCAACTTCTGCTGGCAGGGAGTTCTGTTTAACTCTAGTTCTTTTTGACTTGCCTAATTTTTTTCTTTAACTTCAGAACATATTTCATCAGATGGTAATGTTACAAAATCATCTTTATCAACAGCATTTTTTGTATGTCCACTTTTCTGTTTTTAAACCTGGATGG…	522	78	49	Mapped	9	36	0.538	1.381	0	<2
c15844	[T/C]	0.0637708	GCCCTTTCGCAAAGGGAACTATGAACTGAAAGTTCAAGTATCAAGAAGAAGGACTACTTCTGAAATTTCAAATGTTTCTTCTATAAGCTGTAAAGGTATGAAGGAACAGTCAGATAGAACTGGTGCTAAAAATGAAGTATTACAAAAAAGTGATAAGGAAATGGTAAGAAAGTACAGTAAAGAGAAAACAGAGACAGATTCTAAAAATTTGAGACACAAAAAATCTAGAGTTGAAGAAGAATTGATAGACAATGATATTGAGGTGGAAAGTTTGGAATCTTCTGACGAAAAGTTGATAGTGCAAGAGGAGTATGATGATAGCGATGAAGGGATTC[T/C]TGATAAAAGGTCAAGGTCATACAGTGGATCAAAGCCAAGGACTTCCAGTCAGTCTCCTC…	865	36	36	Mapped	9	37	0	0	0	<2
c1748	[A/C]	0.361111	AAATATGGATTGCCAGACAAGAGTTTGTATAAAAAAGGTATCAACAACAAAGTCATGGAGGCATATACGAGATATCTAATAGAAATAGCAAAATTGCTCGGAGCAAATGAGCAATATGCTACCACAGAAATTTATAATGTAGTGCAGCTTGAAATGTCTCTTGCAAAGGTCAT[T/G]GACTCGATGATAACGAGTTTAGCATCCATACTTGATTTACAAGCTGAAATGCAAAAGTTCGAATGGATGAGATTTTTCAAAGGCGTTGCCGGGTCGTTGATACAGCCTACAGATAACATTATTATTTCCAATGCTTATGCCACTGCTACCAGTCTAAAAATACTTCTGTATACCCCAAAAAGGACTGTCGTAAATTTAATACTGCTGCGGTTTGTTAAGAG…	1408	338	36	Mapped	9	38	0	0	0	<2
c14966	[T/C]	0.0110906	TGAAATCACTGTTGGGACTAGCATGAAAAAGAATTTGCAGTTTTGGCCATTTCTTTGTCACTTGTTCCGACACTATATGGGCAGTAACGTCGTGATGAAAAACTACGTCATGGTGCGCAAAGGATTGCTTCCCTTTCATTGGTGAATTCATCACACTGTCTGCAAGTTTTGGAGGTATTTTTTGTTGTACTGTGTAGGGGCCTGATGTTGCAGTTAGTATAAAATCTTCCGCAGGTTGTGTTAGAATAAAATCTTCAGTCTCTCGTAAGGGGTCATATGCTTGGTGTTTCTGGTACACAGTCTTCAGGAAATAGCCATCCCT[T/C]GGGTCTTCAAAATTTATATCAACACTGACCACAAGACCGTAAAGCAAAATCCACAGCAAATACTGAGTTAGT…	579	64	49	Mapped	9	39	1.902	0.053	2.758	>3
c9354	[T/C]	0.11597	GATTTCAGCTTTACAAAAATCAGTTAAGCTAAGTTGTTGTTCCTTTATTCAAGAGAATCCTTTGAGGAAATATGCA[A/G]AGACAAATTGTGGCATTACTTGTTCTGTCATTGGTACTGTCAACATCCGCATGGTGGGCAAAAAATGGAAGGGGTAAAAGAAACTGTTTCTGTAAGGCAGTAGATGCCTTTCAAAACGGAAGAGTTCTGTATGACTTTGGCAGCATTGGAGAATGCGAAGGGTTCCCAACATGTGCCTGTAGACGATCTACCATGATTCAGTGCGGCATAAATTGTGACAGACGGGTTAAAGATTGGCTGAAAAACAGGCCTTGGCAATGTAGAGGACGCCAAGTCAAGGCTCACTATATTGCAAGTACATGCGATAAGGGATATGGA…	561	270	104	Mapped	9	40	3.779	0.053	5.513	>3
c6627	[A/G]	0.309612	ATAGAATTTTTAATAGTCTAATTTATTGCGCCTGTTTTGTTTATTCATTTTTACCATTACAATGGGAACAGTCATACAATGCTTAATGTTATGGTATACTTGTAGAAAGTATGTGACACTTCAAAAAAGGACAGAAGTTAAATTTTTTTAATATCATTCAAGGTGTTCAGTCTTTCACAATATCATCAGTCTTCATTTCCTGTTAGCAAGATCAAAAGGGTTCTTTCCATC[A/G]TACGTCATAAATGAACAATCAGGATTCAAGTCACATCTGTTTTATCTGTTTGCTCTTTTTCTGTTGTGCTTTTATCACCTTGCCTTCTTTTTGCATTGGAATCTCCTTCTTCTCTTTTAGCTTTTCTTGCTTTGATAGCGCTAGTTTATCTTTTTTCTGTTTT…	552	419	85	Mapped	9	41	0.674	0.058	0.947	>3
c13064	[T/C]	0.482342	TGGATGAAATTCTTCAAGATATATGACATACACCATGCGACTGACGTCATAATTGTAAATGTCACCTTCGAAGCGTACAATAGAAGTAACTTTAGAATTCAAACACTTTTCAGTGACGCTGCTGAAAACAACACAGATGAGTGTTTCCTCGTTACACAATCTGACTGGACGGTATCTAGGGACCAAAACTGCGCGCACTTCTCGGAGATTAACACAACAAAGGAGAACATAAAATTCACGTTTTCCTATGTAAAACCTAGAAGTCATCTCGTATTCGGTGACGTTCAGTACAACGTTCGAGGAACAGTGAACGGAACTTGCCTGGCCAGTTCAGAATTAAGTGTCAGTCCCACTAAACTGAAAGCCGACAAAATTG[T/C]ATCGCCGAAATATGAAAT…	743	323	115	Mapped	9	42	0.766	1.515	0	<2
c13612	[G/C]	0.372202	TGACGGCAGTGAATATGGATGACAATATTAAAATTGTATTGATTTCCCATGTTTTATCTCGTCTTTTGATGCCTATATGAGTAAAGAATCGCTTTGTAGTCACTTACAGGTCATTTAGGGACACTCTTCGAAGGAAAATGACGAAGGACCGTCTGGCAGCCCTAAAGGCGGTATGTTTTCTCAAAATACATTCAGACAACGTAACGTCAAACGATTTTGTTGATACCGCTACCAGCATCATCAGTTTGCAAAAGATAAATGTCAAGGGCATTTCCTGATACATAAAAGCTATCCGTATTAGAGATAAGAATTTTAGAAACTAAGGTTTGGAGGTATGATCTTAACAGGTGGAAGACAACCTAGTCTCTTATTTGAGGCAACCCCATATATTGAGCCTCA…	547	276	0	Mapped	9	43	4.106	0	4.289	>3
c18127	[T/G]	0.318518	AAACTTTAATCTCACTT[A/C]ATTTTACAGCACTGAATAGTCATAATCATTAGCATCAAATTCATGTTTCATTTTAATTTACATTTGCAACATCATTAAAAACAATTTAGCAAATAAATAAATGAATAATATACAAATTTGGTCCCTGAATTGAATTTACCTACAGTAAATATTTCCAACCCATGTGAAAGTTGTGACCTTTGACCCTCTTAGGAGCCATCTCGATCCTGTTCTGATTCGGCCAATACTTCCAGCGGAGTTACACTGTCATTTGATATCTCGTTTGCGGGAGCACTTAGTATATTAGGATCTAGAAATGCCATTGTGTGGCCATTAGCTAAAGTGAATGATTGAGCTTTCTTAATTCTATCTTCACCATGAAATTGGAGTAAATTAGG…	613	516	0	Mapped	9	44	7.873	18.253	4.169	>3
c11048	[T/C]	0.184843	GACCGACCCAAAATGGAGTTTCTGGCAGGTTACGAAGACGCAGACAGTTCAAGTTCAAACACGAGTTTCTTAAGTAAAAAACAAGAGAAGACTTCCAAAGTAGCACCCAGCTTACAGGCCGAGTATGAGTCATTTGAGAAGATGATCAGTGATGGCACAGATGAGTTCGGACATGACACCCAACCTGTCAGCAAGGACCATTATTTGATTGATGGCATAGTAGCATATCCTGGTATGCCAAGCCTTTCCAATAAACAGGTTGATTCCATTGCAGTTAAGGACGCTGCCACTCACTCTACAGCCAGTAAGGACGCTGCAACTCACACTACAGCTAGGAAGGACATTTTGACTCATACTAATGTTCCCAAAACCTCCACTAGTGACATGTCAATCACATCT…	972	62	0	Mapped	9	45	0	0	0	<2
c15251	[A/G]	0.0785582	GGTTCTCCAGTTCCTGAGGGGTTACGCAAGGGTCTGTACACGTGGGATCCGGCCTACAATCCACACCGTCAAATCTGTAACCTTTTTTACAACACGTAGGCACAGAAATACCGTACTCACATGTGTAGAATGAGGCACAACCTCCCGTGCGGTTATATGTATACACTCCAAAATTCAAACAAGGATCATCGTAGCACGGTACCTCGGCTGGTTGTCTACAGAGTGCTTGCTCTTGATGCCAGAAATAGCCAGCTGGGCAATCTCT[T/C]AGCACAGCTACATGTCGTCCCTGGTATTGAAAGCACTGCACTACCTTGTTACAGAAACTTGGATAAGAGTTATAGCCGATGGCATCGATGAAAACGCTGTTAACACACAATGATTCAAGAGCAGGTGCA…	454	47	0	Mapped	9	46	0	0	0	<2
c15040	[T/G]	0.45841	AATTGCTCTAGACGTTCTATTGTGATTTCTAAGGATTTTCTCGCATATTTACCCAACACTATGTAAAGTTATACTCAACGGTAAGTACTGCTTAAGATCGGTGTTGTTTGTAGTTAATAATTCGATCATCACCAGATAAAGCTAAACATGTTTTTCTTATCAAATTTTCTTAAGGTTTCGTTTTTACTCACTGAAAAACTTGTTTAAAAATGTTTCTAACGCGCGGTGTCAGCATGGTCAGTGTAACTTCACAGTGTACTGATTCTTGTGTTAATTGCTTACCAGTTTTTAATCATTAACTTAGAATTTAGTCGCCCCCTCGTCTCGATGTTTTCAAAACTTTTTCATTCGGTTCCAAGAAACAACAGTTAGTAATTATATTTTCACTGAATAGATTCA…	667	426	49	Mapped	9	47	0	0	0	<2
c6348	[T/C]	0.18207	ATAGGGGAGGACGACAAGGACAAGATGACTTTGGAGGGAGGAGGTACGATGACCGAGGAGGGTACGGAGGTGGTCGTCCCCGTCAACGACAGAATAGTGGTCCACAAGAAGACTTACGAGAACCCTCACCTGAAAGTGCAGCCCAGAGGCCAAGATTAAAACTTTTACCACGCAGCGTAAAAGATCCTGTAAATGCAATAGCTGAGACCTCTCGTAATACCAGTATATTTGGTACGGGGAAACCACGAGAGGAAAAACCAGACGGGGAACGCAGCAGGACCACCAGTGAAACTAGCTCATAAAACCCTGTCTATAGTGTAAATATTGTAAATATGTACAGTTTCATTTACCTTTGGTGATGTACGGCAGATGAGAGGTTTTTCCTTCCCAAAGTCACAA…	712	353	200	Mapped	9	48	5.841	8.206	2.126	>3
Lustrin_A_c15856_1	[A/G]	0.140741	TGATTTTTCTTTGAACGCCCAACTTCATCTTCAGTGTCTTCATCATCATACTCATCCTCCTCTTCCATATCTTCTTC[A/G]TCTTCCCCATATGTCTGGAAATCGTCAAAATCAAAGTCCACTCCGAAAATATCCTGTGCTTCCTGCAAAGCCGCATCACTGTGAATAATGTGCTTCTTCTTCTTAACTCTACTGATAGGCTGACCATTCTCATCAACGATGAAATCATCTATATCATCCTCTTCCTCTTCATCCACATCAATACTCTCGTATGTACGTGACTCTCGAGGTCTGATGGACTCACGATCATCATCGTCGTCATCAGCACCCTCAAATAAATCCTCTGCCTAGTGCCTCTTTGTTTTTCTCCTCTCCGTCCTCTTTATCTGAATCTTCGT…	1059	63	49	Mapped	9	49	0	0	0	<2
Lustrin_A_c15856_2	[T/C]	0.136449	TGATTTTTCTTTGAACGCCCAACTTCATCTTCAGTGTCTTCATCATCATACTCATCCTCCTCTTCCATATCTTCTTCGTCTTCCCCATATGTCTGGAAATCGTCAAAATCAAAAGTCCACTCCGAAAAATATCCTGTGCTTCCTGCAAAGCCGCATCACTGTGAATAATGTGCTTCTTCTTCTTAACTCTACTGATAGGCTGACCATTCTCATCAACGATGAAATCATCTATATCATCCTCTTCCTCTTCATCCACATCAATACTCTCGTATGTACGTGACTCTCGAGGTCTGATGGACTCACGATCATCATCGTCGTCATCAGCACCCTCAAATAAATCCTCTGCCTAGTGCCTCTTTGTTTTTCTCCTCTCCGTCCTCTTTATCTGAATCTTCGTCA…	1051	64	49	Mapped	9	50	0	0	0	<2
c21063	[A/G]	0.395833	ATTCAGTTCTGTTCAATTCTTTCTTGATTTAAACCCATGCTGGTATACATCAAACATACATTGTGTGAAAAATCAACATGAAATAAAATTTCACATACTGTAGTAGAAGATTGCCCATGTTCAGGTACAGTGTATGTGAATGTCAAGCATTAAAAAATTTTATTGCTTTGTTTTGCATTTTTGAAAGGGAAAAATGATAAAATTGCCTTGTTGCCTTTATTGCCATGTATTGTTTATCGAAAGAG[A/G]AAGAAAACCATCAACGCATTCACATGTATATTATATATACATGTACTTTTGTTAGAAATCTGCTTCCATAATTATTGTTATCATAATTGTACATGAATATTTCACAATGTACCTTCACAATCATTTTAAAGCTTT	385	218	90	Mapped	9	51	0	0	0	<2
c1376	[T/C]	0.0988484	CCTGAAGAGATCAGTGTTTGTGACGCTGCTAAGATCTCAGCTAGTGATGAAGCTTCCATTGCGTCCGGGGACGGTAACTTGACAGACAATGAAAAGTTGTATAAATCTAGGAAAAATTCAATTTTAGTGCATTTTGGCGACTGTTTGCGTTGTGTCGGAGAGAACAATGTGGGTCATATAGAGTTTGTGCCAGAGAAAGAGTTTGTCCATCAGTACAACAGAGAGGATGTTATAGGCTTCCTACAGCGAGCTTGGGAGAATGTACAGAACCTCAAAAAGCAAGGTGTCAGCACTGTCACTACATACCAGGGGGAGTAACTTGTGGTAGTCCAGCTTCCTGTGTGACTTTGGCACATCTGGATTTAGTGTTTTCTTTTGACTTTATGCCTAAGCTCAGTT…	1177	319	196	Mapped	9	52	0	0	0	<2
c15963	[T/G]	0.201566	GAACATCTTTTATTTATTATAAAAAATCAATTTCATTTGTACTTTTTATGAGTCTACTATGATTGCCGATTGCAAATTGTACCAGCGGGAAAGATGTTTTCAAACGGTATAATAAACGAATTGGTTCTGATGCAAATCATCTTAAAAAGCTTATTCTGTGACACGAGTGTGACACAATCGTTTGACCTTCAGCACTGTGAAACTTCATACTCATCGTCTGATAGGGGGACTAGATGTTTCTTTGGAACGAGTATTTTGACACAACCATCCAC[T/G]AGTCTTGCCGTAAACATAGTGTCGTCTAGAGTACTACACTCGTTAGTTTCCGTATTGAACATTAGAATGTCCGAACATGGTTTCGTATTTTCTATAACTCCTCCCACGATAATGACGTTGCC…	896	230	85	Mapped	9	53	11.597	13.659	3.947	>3
c16794	[T/C]	0.414972	AATGTTTTTCAAAAATATTCATTGATTTGTTGGAGGGAGAGGGAAGGGTGTGGGGGAAGGGGAGTTCCGTCAGTTTTACTGATACTCATTTTTAGGTAGCAATTTTTGAATGAAATGCATGAGTGAATATAAGGAAAATGAGCTTTACTGTCATTGCTGAAGAAAATTAACTATAAAGTGACATGGATGGCTGTTTACTGTAACTTTCCATAT[A/G]TAATGTCCCAAGAAAACTACTTTAGAAAACCTCAATGTGCAAGGAGATATATTCAGCATAGGTAAATGTAAGGTTGTAACTAACTCACCGGAACAGAAAAGTCTGGTTTCATTGGCATTATATTTATTGGATTTATTTCCCTTCATCCACCAGGAATGAACAAATTAATCAAATTTGCTTC…	834	382	57	Mapped	10	1	0	0	0	<2
c61203	[T/C]	0.105019	TTGCAATCGATTTAATTTGGCTTTTTCTTTCTCTGACTCCACTCCACTTTTCGATATTGATTTTCTATAATAAAGGGCTTTTAAGAACAAACTTATCAAAGAACATTGACATCTTATATGATTATCTCTATGGTACCATTTAAGGTGTATATGATACCTTGAATACATAAAACTTTTTTTCAATTTTATGCTTTCTGTTTTCCGTTTTTACTGCTTTTTCTGTTCCTGTTTTTCTTCAACAGACGAGCCTTTGCTCTTTCTTGTGTTTTCTTTTTCTAGCTAACTTTCTTTGGCGTCGCAATTCTGCCTTTTTCTTTTGTTCGGGCAATTCTTTGGCGTCGTTTTATTAGTTTTTGCTGTTTTTTAGTTAACCTTGCTTGTTTTACTTTCCCTTTACTT…	1377	276	36	Mapped	10	2	1.322	0.63	2.061	<2
c278	[T/C]	0.325323	TTATCGCTTTCAAGCGAGAAACTACC[A/G]CAGGAATTCAGAACTGGAAACTTTGTACTCCACTTAAAGTTAAAAACCAAGATCGGATTCCAATATGGAAAAATCGATTTCCATCTCTCATTATTGTTTTGTTTCTCTCTTCATATACGCACTTTTGACGGAAGGTATTGCATGCCCGTATGATCGACACAAGGACCCTAAACGGTTTATACAGTACACAGCCGACGGCAGACCATTTGTCCACAAATGTCCACCTAAAACATACTTTAACAAAGATGATGTATGTGGATGTGTGGAAAAAAGGCATGAATATGGTATAAAAATGTCCCCCGGACTACTGTGACAAGCGAAGTCACATCAACACAAGAAACTTCGATAATACATTCTTTGAACAGCTG…	806	292	136	Mapped	10	3	1.395	0.446	1.14	<2
c12920	[A/T]	0.186691	TCATTGCTATTGCTGTTGTTGATGATTTTATTTTGTTTGTTATTTGTTTTTGTTTGCCTCTTCAAGTGGAAAAATGGGCCAATACGGATATTTCAAGCATGGCGAGGGTGGCTAATCAATAATACTAGTAATTCAAAGAATAGGAATTAAAGGACTTGATTGTCCAAAATAGACTCGGGTAGGCGAGCT[A/T]CTTTCGTAAGAAAAATACCTATAACGTGTATCCAAATATGAATAGCAATGTCCGATGACCTTAATTTTTATATCTTAGTTGCTGATCAAATTCGTGGTAACTCTATCGTCAAGGGCGACAAAATACCAGTAGAATAACATGTATGGTGAAAATCAAAGCTTATGAAAAGACGGACGGACGGATAGACAGACGACCATGGCAATTA…	634	309	152	Mapped	10	4	0	0	1.14	<2
c12849	[G/C]	0.473048	TTTCCGATGAAACTTTATTATCAATATATATCATAAAAATTGACGCAACAGAAACAAGTGTTTCAGCTATAAAAAGCAGATTTTTTAAACGTAGATGATCTTTGCATTTCTATCAAAATATTATAAGTTTCTGATTAAGAATATCAGAACCCTGTAATATAAAGTCCTCAATATTAAGTTTGAGACAGTTGGAGATCTTTACACATTCCTTTACTATAATTTCACTGTCCCGCAAGCAACCAAGAAGAACA[C/G]AATTACTTCCAGTTACATCATGCTGTTGTCAGAGAATTGCACAGTTTTATCTGATTTAAGGTAGGATGCAATGTTTGGTCGTTCCTCTATTCGTCCCCGATGGGCCTTTATCAGAGGGCAATAGTCAGCCGCCCGGTATGCCG…	790	356	82	Mapped	10	5	0	0.014	0	>3
c45	[T/C]	0.123845	CTACAGAATTCAATGAAAGTCATATCATTGCCGTAACTACCTACAAAACAATAAGATAACAGTACTTACTGCAGTGTAAAAATTTAAGTTCATACGCCAATATCCTTGAAGTAGGCCACCTCAGTTTACAAAGTGGTTAAACCTAATGTTTATGATTGGGATTTTAGGTAATGAGAATTTTTACAAGAGTAGAATTTGTGTTTCTATAACAACTTGTGTTGTTACTATCATGATGTCATTTTAACGTCCTGCTGTTATAATTCTTCTGGATTACCCTGTAAGATACTAAATTTCTTTTCATAAATATTGCGAGTTACTTTAACTACCAGGACATTTACTGTAATATAGCATAAATGATGTAATCCTTCATTTTGCAGTAGAAATGCTACATGAACTTTC…	2000	257	151	Mapped	10	6	0.468	0	1.033	<2
c15157	[A/G]	0.156192	AAGAAGCTAAGTTTATTGAAAGAACATTACATTTAACAACCGATTCAAAAGTTTC[A/G]TATCTCTTACAGTTTATATGACATTATACCTCTATAGAGATACACAAAATCTCACCTTTAATTTTTAAACAAAAACATAAATTTCCCAGAGACAAAGTAAACTTGTTAGATAAAATGGAGTTTGTTTGGTATATTTGTATTCCCTCAGTACTAATCAAACATAATAATATATACCCTGGAAACACTACTCTATGTTAAACCCGAGGTAGCAGATTGAAGGGAATGAACATAAGCATTAGATACAACTGTATCGACTTTCGTTTCTTGTATTTTTGTTTGAAAAACAAGCACCACAAACAGAATAAAATATGCCCAACATAACCAATTTAAGGTAAATTC…	710	214	71	Mapped	10	7	2.351	0.44	4.153	<2
c13341	[T/C]	0.380334	GACCATCGTGTCTGTCTGATACCTTACCCTGCATACAAATGTTTCTTTTAGTAAATGTTTTATGTACAGATGTTTCACTTTCTTTCTATTATTAGTATAATCAAAAAGGACCAAGAAAAACATATAGGATTCTGGTACAACGCTTTAAAACTTTAGTTGACAATATATTATAATCCCAATTTTTTTATGTAAATCATGATGATTTAATAAAAGACACTTCACTGAACAACAAATGAGCGCAACTACCATAATTGATAGAATTAATACAAGAACATTCCTGGATCTTGATACGAA[A/G]TAAGGGTCCGTCGTGATAACTACTGTCCGCGCAGCTCACTTTAAAACTGAGAGAAGTTCGTCACTTCTTCAACGCATTATGATACATGTAATTGCTTTAA…	684	296	142	Mapped	10	8	0	0	0	<2
c4608	[A/G]	0.224813	AACTTCAGCGGAAGTTCATTCATAAGAATACCAGTTTTTAAGGGACAATCTCCGAGATACTGGGCTGTCAGAGTCCGCTTCTTAACACCTGGCAACTCCGGACCAAATACTCAGGTGTTATTAGCAGATTGTCATTTCGCATCCACTATTGGGACAGGAACACAGGCCTTGGATCATCAAGCACCGTCATTTGCCA[T/C]GCTCATCAACAGACAGAAAGGAATACTTTATGTATGGGCCTCAGCGTTTGATGTGGGATTCCAATCTGTTGTCATCGAAATACCTATTAAGTTTGAGAGGTGGAACGATGTACAGTTACTATTCGATGGTGAAAACGTGGAAGTCAGGGCGAGGGATCTCACAACCCAAAAGGAGATAAGGCGCATACAGCCTCTAAA…	771	166	104	Mapped	10	9	0	0	1.065	<2
c4132	[T/C]	0.237037	GACTTCTTTTAATAAAAACGTAACACAATATTTCTTTGACTGATACATGTAAGACAAACATGTAAATAAGTACACAATAATGGCAGTGATAAGAAACATCAAATTCTAAAAGTATCAAGACTTCTACATGTAGTTTCACAAATGAGTCGTGTAAGAAAAGAATTAACTAATTTGTTATTTGTAAGTTCATATTCTACAATAACTATTAACTAAGCTTTATTTGAGGTGAGGAAGTTTCTTTGTTTTTTCACTTTAATCAAAGAAATTTGTTGTCATTATGCACGCATGTTAAATACAGTGATTTTTTTTTTTGATGGGAATAATAAGCCTTTTGTACATACTGAAAGCAACACAAAGTCCCCAACAGGCAGTAATGCCAATGAAAACAGGTCAGCTATG…	740	345	104	Mapped	10	10	0	0	0	<2
c6453	[T/A]	0.130354	AAATGAACTTCCCAAACTACGCACTCAGACACTAGACTTACAAAATTCGGAGTGAAGAGTAAATATTAAAGATGAATTATAAATCAAAACAAATTGACATACAATGCAAAGAATACCTGAAGGTCGGTTTCATCGGTATTCATTGTATTGCACGAAAATAG[A/T]CTGTCACTGACCTCAATGATGGCGGATGACTGGGAAGTAACTTTGGGAAATTTAATACTAAATTAGACCGTTGCAGCTTACAGTTATTTGTATTTACCTAAGATACTGAGATAAGAAACTACTTAATATACTATGTATCTATACAAGGGATACTGACATATACAAGCTACTATTTGTGTAACAGGGTTTACTGGACTTCCGTAACGAAACTAACCACTGCGGTATGTACAACT…	465	59	46	Mapped	10	11	0	0.441	0.287	<2
c16801	[T/C]	0.444444	GAAGGGCGTGGCGGGGAGCACACGGTCGATGGCAAGTCTTTTGATGCAGAGCTCCACTTTGTCCATTATAACAAAGCCAAATATGGTAGCTTTGATGCCGCGGTCGACAAAGAAGACGGTTTAGCTGTTTTAGGGGTGCTCATAAAGGTTGGAAAGGAACACAGAGGCATATCACAGCTGACGTCATTG[T/C]TTGCTGACATCACTAAAAGCGGCAGTTCCGGGGCTCTAACTAGCCCTCTAGATTGTTCTAATCTATTACCTGATAAGTTAGACGAGTATTATACATACCCTGGATCCCTCACTACACCCGGGTACTTTGAGAGCGTACATTGGATTGTGTTTAAAGAAGTCATGGAAATATCAAGGCAGCAGATGGAAGCATTCCGTTCTCTGTG…	629	389	0	Mapped	10	12	1.569	0.896	0.287	>3
c12757	[A/G]	0.340111	TCGCCACAGAGATTTATTTGGAATAAAGTACCACTGAGAATTCAGTATTCAAAGCATGCATGCCTGGTGCACTAAATTTGGTTCACTTTTGCCATGGGGGTAGTTCTCTGACCCCTAAACCGGATCTTTACTTTTGTTCAGCTTGGTGCTGGTCGATAGATCTGTCGATTCGAGTTCGAGCCGCACGGCAAGACATCCTCCTTGTGTTTCGCAATACTGCCGAAGAGG[T/C]GAAGAATGACTATCAGTTTCAGGTTCAGTATAGCGTTTTCCAGTGTTTCGAGTGGGTCGGCAAGATTAGGTCTAAACCAGATGTAAATCAGCTAAGTTGCAAGCGCGCATGAGTGATGAGAGCGAAAGCTCTGGAACTGGGGACTTGCACTGATGCGCGGTGAGTG…	715	372	36	Mapped	10	13	5.8	0.924	10.977	<2
c4568	[A/C]	0.379852	CAAGTGTTTTGTACCGTATCCAAGCTGTTGGCGATTGCTATTCTAGCGTTTGGTGGAATATATAAAATAATTGCAGGCAACGATGAAACAATAAAAGAGGGGTTCCAGGGCACTGAACCAGACGTTGGTCTGATAGCTACTGCCTTCTACAACGGGCTGTGGGCTTACGATAGCTGGAACAATCTTAATTATGTCACGGAGGAAATAGTTAACCCATCGAGAAATCTCCCCCTTGCCATAATGATAGGAATTCCTCTGACCACATTAAGTTATGCCCTCACTAACATAGGGTATTTTGGAGTGATGTCAACATCTGAAATCCTTGCGTCCCATGCCGTGGCTGTAACATGGGGAGATAGAATGCTGGGTGTTATGTCGTGGTGTATGCCAGTGTTTGTG…	659	504	0	Mapped	10	14	0.303	0	0.981	>3
c9432	[A/G]	0.496276	TATTTCCACCTTTTCTCTTTGCAGAATTTGATTTCACTTCTTCTACTTTCACTTTCTCTTTGGAATGTTTTGTCACTTCTTCTTTCACTTTCTCTTGAGATGATTTTGTTGTCA[T/C]GTCCTCTACTTTCACCTTCTCTTGAGATGACCTTGTTGTCATGTCCTCTACTTTAACTTTCTCTTTGGATGATTTTGTTGTCATGTCCTCTACCTTCATTTTTTCCTTTAGAATTATTTACTGTAGATGAAAGCTGTTTAACTTTTGTAGATGGAGTTGAATTATTCTTCTGATTATGTTTTGACTCTTCTTCTTCCTCCTCAGAGTCTACTTCCTGTATAACCATGCGTTTCCTTGGCTTTGACGATGACGGTTGAGTAGTCTTTCCCTTTGGAGCAGC…	761	228	124	Mapped	10	15	1.711	1.344	1.896	>3
c84	[A/G]	0.208566	TTTTTCTATTCTTTTTGTAAATGTTTATTCTGGTTTTGAAGTTCTTCAATATGACTTTGGGCTTCTCGTAACTCTCGTTGTAGTTTCCTTTTCTCTGTTTTTAATTCGTCCTCTAGTTTTTCTGACTCCTCAGATTCAGCCTTGTACCGTTTTACTTGTGTCTCTAACCTATTGACGGTGCCTTCTAGATTTGTTATATCCTGTTCCGCTTTCTGTAATTTGAGTTTATATTCATGTATCTGTTTACTAGCTTCTCTCTGAACTTCATATAATTGCATTTCTGGCCCATTCATTTGTGGAACACTAGATGACCTGGAATCCTTTTTAGACTTCTCTTCATCTAACTCCTCTTCTAACCTTTTAACCTCTTTCGATAAATTACTTTTTTCTTCTAAAAAT…	902	300	135	Mapped	10	16	4.036	5.309	2.869	<2
c5078	[T/C]	0.375231	GTACGCAATAGTACTCGTACCATAGTGTACGCAATAGTACTCAGTACCATAGTGTACGCGGTAGTACTCAGTACCATAGTGTACGTGATGGTACTCAGTACCATAGTGTATGCGATAGTACTCAGTACCATAGTGTATGCGATAGTACTCCTAAGGAAGTATTTTCACTACAGTGCATGATTACAGTACAATATTGTGATAGCTAATTTTTGTCTCTGCACCAGCATGCAAG[T/C]GGTACAAAAATATTACACTTACCATGTTTTTACTGTCTTTTAATACATGTACTGTTTGACTGAGAATATATTTGTTTTACGTCTAATTGCTGTGTTCTCATCCATTCTCCTGATTGGTCGATTTTCACCAAAAATTATATGTACTACATGTACTATGAGACT…	731	326	112	Mapped	10	17	0	0	0	>3
c15584	[T/G]	0.243068	TTAATGGTATCGATCGTTTAACCTATCGTATTTAATTTTCAGTTCGTATCAAAAGTGATTGAATCAACAAAACCTACACGACCGTTTACTGACCTAGATATCCTTCTAAAGTACCCTGATAAGCGGATCTGGTCCGATCTTGTATCGATTCGACCTTCACCCGATATGACCTTTCTACTCTTACGTTTAATCAGCATCTTTAACATGTCTTTCTGTGAGCCGATCAAGTTGATGACTTGTTCGTTCTAGTGGTTGGTTTGTTGATAGTTTGCTCGTTCTAGTGATTGGCAGTATGATTAGGGTATACATGTACCTTCCTATAATTGAACGTCTTGTTCCATTCTCTTCGCGTTACTTTCTATTTCTGCCTTCTGTTTTTGTAGGATTTTCCAAAAATAT…	630	342	96	Mapped	10	18	2.158	3.692	1.181	>3
c15500	[A/C]	0.218692	AGCCTGCTTTTTTATTCATTAACGTAAGAAGTTTTGATAAAAAAAAATCTACAAAGTAAAAGAAGTGTAACAATTAGAATTAAATCATTTGAAATTTTGT[T/G]CACAAAATAGTGTGTAATTTGTATGTGTACATGGATCGATGTATACATTAATTGGGAATAATAATGTTATTTTGTATGTAACCCCATTTCAGCAGTTACAGATATCTATTTACAGTAAATGCAAAATGTTCACGATGCACACGATGCATTCATGTATTGGGAAATGATTAAAACAAAGCAAAGTTACGAGTAATGTGGCCACGTTTTAATGACGTTGTAGAGCACATGTCCTGGACAGTCAGTGCTCTTCATATCTCTGTGCCCTCTCAATATGTAATCAGCGGCTATTTTACC…	462	301	103	Mapped	10	19	8.575	19.279	1.74	>3
c13456	[T/C]	0.276852	ATAAATAGATGTCATTTTATTTTTGTTGACATGATTTCATACATACAATATCACAATCATTCCTTTCAAATAAATGACTTCAGAAATACATCTATACAGTGATGGGTCAATAACGCCATTCTCTTTTGAAATGCATTCATACTCTTCTCAAAAGAATTCTTCCCGATCATTTCTAAAATGAAATTAGAAAATGCAAAACT[A/G]CTTCCAAATTTGTCAATGTTGGACATCAGACTTGTTTACATTCACATATACATGTATGTTTACCTTAGTCTCTCAAAATGCACTGTGCAGACATGATGAAGAACAGGGGAATAAATCCCTCTTCCTCGGTTTAAGCTCCTAATTCCTATACATCATTACAACATAATGATCATAATGAACCATTTTTAGGGTTA…	579	286	90	Mapped	10	20	1.389	3.813	0	<2
c79597	[T/C]	0.175	TGAAGGTTTCCATAAATTCGCCGTACTAATTAGTCATATCATTACAGTACTGCAAAATATAGTTATAACAATTTGCATTTGTCATC[A/G]TATTTAAACAACATTAATGTCTGAAATCCTGACAGGATATTTAACGTACAAAAAAAGAGCACCAAACTGTCGCATTAAAATGTTCATCAATATAAATCATTACTGTTTAAAAATAGAGTATATTCTACAAAATGCATTTCTTTGGAAGTAAATACAATGAACCAAAAGTCATGCGATGAATCAAAATGCTGAGTTTCATTCATTATTTAGACTTGTACGTGATATCTTATTCAACAGAAGCGCCATTCTGTGTTTTTGAACCGTTTTATTTATTATTTATCTTTTTTTCATGCATGAATATTGTTATT…	448	260	178	Mapped	10	21	1.321	2.621	0	<2
c16224	[T/C]	0.207407	TTTTTGCACTAGTGAGAAACCGTCCGTTGTCCGCCTCCAAACTTTTCGACTTCTTCAGAATTACAGGGTCTAGGTATCGCTGCTTATCTCCAACCCAAGGAATGACAATTTTTATGTGCAGTATTCGCCTTCAAGCAGATTTTCGTAAAATTCAGACCCTTTCATAACGAATTGATGCTATGTATATCTCAAGTACATATCGAAACTTTGATTTTTTTTTTCTACTTGAAAAAGTAAGGTTTTGGGGTGATATTTCAATACGATATACAATGTACTTCTTTTTCAGAATTGCTGAATGTATTTCGATGAA[A/G]TAGGCTTTTCATCCAGAGGGTACCTGTATATGTTAATACAATCTACTTTTAAGCTGCAGTATATATTGATAAATTGGTAAACAG…	502	260	178	Mapped	10	22	0.762	1.591	0	<2
c9574	[A/C]	0.152495	TTCTTTCCTCGCACTTTAATATTCTCATTGAACATATGTAAAGGCTTCCAAGGCCTGAGGAACAATTTGAAGGTTACCAATGCATGCGATCAAGAGAAAGAATACGTTGTGTATATTTCTAGATCAAACAACCGGAAGTGTGGTAACACACTATAAAACTATTATTTGTTCATCAGAGTCAAGTAAATGCTTTTCTGTTTTGGTCCGAATTTTCTCTCCATCTTTGTTCATTTTACAAATTGTCATTTTTTTTTCATTCATTGAAAACGGATGCGATATAGATGTTGAAACTGGCTATACAATGGCCAAGGTATATTGAAATACGGTAAGCGAAAATTAGATAATCTGGTAGAAAAGTCATTAATATTTGCATTATACGGCCATTGTGATGGATAGAAA…	809	129	19	Mapped	10	23	16.099	14.852	12.386	<2
c13352	[A/G]	0.232072	AGCAACCGAAGAAAATCGTTTTATTGCTTTCTTGAAACGTTTAATATACACTTATATTAACCTCATTTTCATTCACAACAACTGACACCTTTCAATTGTCTTGAAAAATCTCGTAAATTTGTCTTAACTACTAGTATTTTTGCTGATAACATTAGGATCTTCATAATGAATTACAAATTTTGGTTTTTATGGTTTGTTTG[T/C]GCCACATGGAGCAGGATACTGGGAGCAAATGAGAGCGTCCATAAACCATTCAGGTGCATAGTTTGACATCGGTATCAGCACCCGAGGATGTATGCCAACTTTATAGCGAATCATTGGATATGGTGACGTCAGAGCGTGGTGATAGGCATCTACCACTTTATCAAGGTTCGTGTCAGCTTTTCTATTCACTATAC…	650	293	127	Mapped	10	24	3.049	14.852	2.671	>3
c14361	[A/G]	0.407579	TTTTTCGCTAAAATTTGTGCTAAAATTTGTTTTCGCTAAAATTTGTTTGCGCTAACATCTGTTTTCGCTAAAATTTATTTGCGCTAAAATTAGTACACATGCAGCATTTAACAGATTAAGTGTATTTCACTTATCCGAATAACGATATATCCACTCATAGGCATCGTCGTTAAAATCGTCGTCGTAATCGTTGTAGTCATTTGCTTCATCATAATTGTAATAATAGTGAGCTGGCATTACTTGCTCCAAGAGACCATCCCCATTTCCCGCGCTCTACTTCTCCAATTAACAACGCTGTAAAGATGTCGTCTGCTAAAACTTGATTCAAAAAGTGGTTCGTTCAGAACTTCCATCCAGTTGATAAGATGCTGATTATTTTGACGTTTTTGACAGGAATGT…	840	405	115	Mapped	10	25	3.785	6.574	1.261	>3
c90160	[T/A]	0.0841035	ATGTAAATATTTCTAATATTGTACTGAATTCTGTTCGGTTCCAGCATATGTCTAGGAAAATGGCAAGGGTTCCTTTACAGGTATATTTCACCTTTGTTCTGTTTCTGACAAGCG[A/T]AGTTGGTAGCAGTTTCAAAGTGCGTGAAGACGAGATGCATACAGCGTTCTTGATCGGAGAAGCAGAACACGGTAAATTGGATGGTCTCTTGGAGCAAGTAAAGCCAGTTCCTTATTATTACCATTATGATGAAGAAAACGACTACGACTACGACTACGACGATTACGACTATAGTAGACGATTAATCGGATAACTGAAGTACACTTAGTCTGTGGATAATGTCCAAACAAGCTGTAGGATTCTACTGTACTGTATCTCATGCTTTAACGAAAAGAATTGT…	575	309	161	Mapped	10	26	0	0	0	<2
c4637	[A/G]	0.305556	GGTTTTCCCCAGGGTAGTGAAAGAGATAGATACTGGTGCAGGCTAGCCTGGTGCGGTGTTGCCAATTAATCAAATACATAAGGACAGTAAGAAGAGAATGCAGAGACAGTTAATCCTCCTATGAAAGCACCATGGAGAAATCAAAGCTAGCAGATGGAGCTGTCTGTACTACCACAGGAAAAAAAGATGGAGTACCACTAGAGCTGATATTGGATTATGTTTCCACTCAACTCGGGCAAGAAATTCTAATGGTAGCAGTGGAACTAGGTGTAGAGTCATCCGACATTGATAAAATAGATTATGAATTCCCTCGCAATCCACATGAGAAAAACTTTCAGGTATTTTATAAGTGGAAAACAAAAGACTCTGAAGTTAATCATGTATCTAAGTTGAAAGAAG…	812	206	102	Mapped	10	27	0.341	0	0.694	<2
c5530	[A/C]	0.0844278	CAGATAGGCGTCGTTGCTAGATAAGTCTTCAAGTTTCGCTCCTCTCAGAAAAATCTGGCGCGTCACACACATTGTCTGACATCGTCCACTGATCAGAAAGAGCGCGAATTGCCAAAGTCACGTTTTTGAAGCAGACGAAACGATTTCCTGTGAATTCCACATCACGTAACGTG[T/G]TGATATTGTTTGTTAGAGAAATGTCAGCGAGACCACAAAATGCTGTTGTGATAGTATTGTTGAAAAATTGCATTCTGCTCACATGTATAATGTTTTGCATGGGTGCGTAAGCCACTTTCTCAATTCGGGAATTTTTCATTTCAAAAGATGTAATGTTATACAAATCTCGCACTGATGACGTATCAAATTTATCCACTGTAAGATTGGAAATCCTGAAGGTT…	1056	110	110	Mapped	10	28	1.97	0	3.034	>3
c4392	[A/G]	0.497227	TTGACAGTTTTAATCTTATGCTGAGTAATAAAACTAATTACAAAAATATAACAGTGAATTTTGGCTAAGACAATCATAAAAGACTAACACTAGAATTTTGGGGTATGGACTTTACAGTAACACGTACAGAGAAAGACACTGTCA[A/G]AATCTGAGGATCTTAAATATGCAAAATTGATATTTGTTTCCCAAGTTTCATGAGAAAACAAGTTTTGCAAAAAATGCGAGAAAGCACTGACTTTTAGAAATATTACTGATCATCATACAAGCTTTAAAACAGCCTGAGACTGAAGTCTAGATTTCTCCCATAGCCTGAACATTCAATGTTTAAATGACTTTAATTTCCAAATCTCTGACAAAAGCTCCATCATAATTGTTCTTTGAGAAGCCAAGAATTA…	456	315	129	Mapped	10	29	0.694	0	1.534	>3
c38560	[T/C]	0.0333333	AAAAATTACATGAAGGCATTGGAACACATGTTTAGCACAGGTCAAGGAGTAGTCATTGTCCGTTCTCCGCATACAGATAATCTGGTACCAACTGTTCTTAGGGAAATGAATCTGATGCCAAAGATAGCATATGACGAGTACATGCGGTACTATAAGCGTGTGGTCGCTCAGACGTGGCGCCCTCACATGATTATACACCTGGATGCCAGTGCTGACTTCTGCTTGGACAGGATAAAGAAGAGAAATAATCCCAGTGAGGTGAACAGTGAGATTCTGGGTCGGAGATTCTT[A/G]GAGCTGTATGATAAGCACTTCCAGCAGAGTTATCTGATGAACTATAGACGTTACTCTGAATACTTGAACTTTGACCCTGCTGATTTGGGAGACTGGGATTTGAT…	832	46	46	Mapped	10	30	0.359	0	0.84	<2
c2489	[T/C]	0.133829	AA[A/G]TTTGAATGGGATATCTCTGTCCATTAATGAAAACTTATCAATTGATTCAGACAGCGACAGCCTGATGTTAGAAAAACAAAAGTTCCAACTTACAAATGAGTATTCAGGGAACACATGTTGCCTGCCGTAAGATAACACATGACCTTGACCTTCACTGGGCACTGCATCATATCACAATCTACCTTCCCTGAAAGTGTAATGCATTTGTGATATGCAAGAATGATGTAGCCAATAATGTAAAAGTATGACTACCAAAGGATGGATGGACAGACAGACAATGGTCAAAGTTGTCCCCTATATGTCGCTTTGCTTTACAGCAACATAAAAACTATATTTTTTTTAAGGTTTGACACAAAAATTGCTTTTGAAAAATACCTGTTTGTGAAGTTATG…	1407	260	19	Mapped	10	31	0.656	0	0.84	<2
c17649	[T/G]	0.106285	GATCGGTCAAACAAAAGTGCTATTTTTTGCCTAAGTTTTGTGTAGCATGAAAAGCAGTTCGACACTTAGGCATCACTTTGTATGTCTGTCTGTCTGTCCGTCAGAATTCACATTTACGTCTATGATTTTTTTATTATGTACGTATCACACATGCGTGAAACTAGGTCATCTGTGAAAATATTAGAACATCCGGTAAAGGTCAAGGTCATATTTGAGGTCACGGTTTGAGTCAAACCTCTAGACACGTGATCTGTAAACGCTAGTGGAACAAATGATGTACAATGTTGCCTCAACCAATGGCTAGAAATTGACCTAGCTTCAAATGAGGTT[T/G]GTCTCCCTGGTCAAAATTCCTGGATCAGCGCCTCATATGTATAGAATTACCTATATCACCTGTC…	647	147	132	Mapped	10	32	4.227	0	7.447	<2
c5224	[A/C]	0.0573013	AATGATTTTATCACAAGATGAACGATACACAATGTATGAAAGTACAAAATGTAAAACATCAAAAAGATCAAATATTTCCTCTCCTTATTCGAAAAAGTATTTAAATGACACCTTGTCCATGATAACATCATCTTCTTTATCTTTGTCTCAGTTCTGTCACAATCGTCCGATGTCTTACACTGTTCAAATATTTTATCCAACTACCCATTCAATCGTTAGTAAAATATACATTTGACACCACAAT[T/G]TGACGCAACCCTGTAATCTTAGGTTTGAATTTGAATATTGCTCCTATTGCATTATTCTTTCGTAAACGTTGGATTATTATAAGTGTTCGTCGGATTCTTATAAAGTGGATTTTCCGCCTTTTCCCATTGAGCCTGTTGTTTTTCTAATTC…	945	61	46	Mapped	10	33	0.796	0	0.772	<2
c8315	[T/C]	0.251386	ATATCCTACCATATCATGTATCATATCATATCGTGATACATTTTGTGGTATATCTGTATTGTTTAGCTCCTACATGTCAGTAAGGGCTGTAATTTCTTTTGTAGAGTGAATGTGACCAATAAACATTTTTGATAGCATATGTAATTTTCATTTCAAATCTGGCGTGTAGATTTGTACTATTGAGATTATTAATTCAACGATCTGTTCTTAAATTTGGGAAGCAATACTTCAATAATCAGATGTTTCTATTTGGATTTCTAAGAAGTTATC[A/G]TATTTCAGACGTAACTGTTGTACAAAAAACTCAGTGTAGGTAAGGGGAGACTGAGGAGGCCAATGTGAGGTATTATACATAATACCAAAATTTCCAACTGATAAAAAGAAAAAAGTTTATCTTT…	616	247	129	Mapped	10	34	0.492	0	1.326	<2
c15131	[A/G]	0.30855	AATACGAAAACTAAACTTAATATGAGAATGGAACTTTTTAAAAACTAGAAGATTTGTAGAACATTTGTAATAATTGTATTTGGTGGTGAATTTTCTCAGGAAATGTAAATAATTATTAAGCCACTATGCTTTTATGTTCTGCAGCTTTCGTTCTTTCAGTTAAACATTTTTAAAATTTTATTTATGTGCGTGTGTGTTTTGTTGTCTGACAGGAGAATACCTTTCAAAAAATGACCCAGACATAAAACAGAAT[A/G]TTAAATTACTGTGGCTTAATGCTAGATTTATACTTCTTTTATGTGATGTCTGAACTTTGTCATCATATCTTCAGACTTGATGACATCATTGTTGGAGCTCCTTTATACTCAAACTATGAATCTGTGAATTCGTACGACAAT…	723	417	65	Mapped	10	35	3.297	0	5.057	>3
c2226	[A/G]	0.4122	TTCATAATTTATTTTTTTTCTTCATGACATTTTGTTAATATAGGAATTTGAAAATAATTCAAAATCCTGCTAAAACAACTCCCATAACATGAAAATAAACAGCAGGTAAAATTCCTTTCATTCATCATTTTCATCACAAATTACATGCATGAAATGAAATAAAATATAATCTTTAACATGCAAACAAAATTGCAGCTTGATGAATGTGAAATGTAAACTCAGTATGTTGTGGTTGGGTGAACATCACGTCAAAATATCACACAAATGGCAAAAAAAATGGAAGACACTTTTCAACAATGATTGATTGAAGAAACAACTGCATTTTATCGCAACCTTTGTCACAGAACAAAACTGTGGTTCAAACAAGATGCCTTCGTCAAAGAAACAATTAGGATGTTA…	1548	289	178	Mapped	10	36	0.481	1.315	0	<2
c461	[A/C]	0.255083	AAAAGAGTTATGAGGATCTAGACGTTAGTTTGTCTGAGGGCGGGTTTCGTGAGAGGAATATTGACCTTGAGGTCAAGAGACGTGGAATTAAGCCTCGAGTGGAAATTACATCTCGCAGTAGTCCAAATCTGATGGCAATGTCTGGGGTGGTTGGTTCTCAAGAGCAGTTGACTCTAGTGCCGAATAGAAACTCTGATACTTGTAGCTCAAGTGATCGTAGGATGAC[A/C]AAATCTCAGGAAATCATTGATACTGGGCTGAAATTCATTGATCATGAGAGAGTGGGGTCAAATTTGTATGCAAAAGTGAGGCATTTCTCAGAGGATTCACTAGATAGAAATGACGAACTGGAAATCTCACATGGGGGCATGAGCAATAGTTTTAGTGTAAGTCAAAGC…	1838	323	161	Mapped	10	37	0	0	0	<2
c13676	[T/G]	0.457486	AATTATGAATTTTCTACTGAAATTAGGGGAAATACATACATACGTGTATGTAGTAATTTTGTATTTATATTATTTATGGATGCTTAGCAAATATCTGAAACACAGCACGAGTACAATTATTTGATATCTAGATATACAAAACTGACTTCAATTTTGAAATGCTATATGAATCAATATTGTCATTTAAGGAGTGAGTATAAGGATTTGATAATTGTAAATACGTGTACAATTATAAATAAATGTGAGTAAACTTCACTTATTAGCAAAACTCTATCATTTTTCACTAAAACCGTTATATTTCTGATAAAGCATAAAAACCTTATGACACAGAGTATACAAGATCTTTAAGTTTTTATTAAAAAAAATTTAGCATTATTTCTTACTCTACACTTATATCTT…	773	433	19	Mapped	10	38	4.573	4.846	4.15	>3
c4719	[A/G]	0.0898148	TTTTGTGAGAGACAGACAGACGGACGGACGGACGAATTTGTAACATGGAAGAGAGTACGGGGTAGGGAGGGGGTTAGAATAGGGACCCACATTCTACTTCCTACCCTGCCCTTAATCTTTGAGCTTGCTTTCCACATGCATTGTAAGGTCTTGTTATTGCTGATTTCCAATTTCCTTGTACGACTTTCTAGCTGGCAATGTCTGCAATTTTCACAGAGAGTTAACATGT[T/C]TGTGAACACACTTCATGCATGTGTCGATACATGGATCTTGCATTAAACTTGCACTGAAAGAGAGAGTTCGAACAGCAATTAAGAAAGAGATTCTTCTTCAAAAATGACATTTAAGACA	352	240	136	Mapped	10	39	0	0	1.287	<2
c10487	[T/G]	0.115028	TCACA[A/C]GATTTATTTCTTAGGCGAATTGTCAGAATTCTACTGCTAACAAAGAAATTATATAAATAATGTATTTCTGAATGAACATGCTTCTTCTTAATTTTCCTTCATCAGTTTGAGTGCCTTGTAAAGATGTAAATGTAAAAGATTTTGATTCAATTTTGAATTGCCACTTTGTCCTTATGAGATTTGATATAAATCTATACAGTTATGTATGTTTTTCAAAGAAAAATGCATTTGAATATTTCTGTTTTGTTTTATAGGAGTGCAGGAAAAATGAGCTACTACTTGCCAAGGCAAAAACAGAAAAGATGATGAAAGTTATTCTTTTGAAATCTTATTACTTTTGAACAGGTCATTTTTGTGATAAATTTGTGCTATAGTCAGTATGTAGATGT…	669	64	49	Mapped	10	40	1.581	0	0.29	<2
c1908	[T/C]	0.0767098	CTTGAAAAATTTACTTTATTAGCATATATATAAAGAAAAAATGGAATACTAAATGTACTTCAAAATTTGACAACAATACATATAAATGCAAATTGAAACACTTTTTGATATTTCATACCTTTTCAAATTAATATTACATCAATTGACATTCATTTTTTTTTCATGAAAATCAATGATTTATGCTTGCTTTGCAAGACGCCTACTGCATGCACTAAATCACTCAAATCTCTTCATTTAATTTCAAAACAAGGAAAATGTAACACAAATTTGATATGTAAATATATGTTATATATGGGACTCATTTGCAAATACTGACAAATGTGTTGAGAAGGCATATCATATATCTAAAAATCAACAACAAATGCATGAATACAACCATATGAATCAGTTACAGGTACT…	887	64	49	Mapped	11	1	0	0	0	<2
c13784	[T/A]	0.472274	CTGAAGTTTATTCATTTTGAGGTCAATAGGTCAAAGTCACTACTGCTATGTATAGACTGAAATCGTTGTTTTTCCAAAATGAGAATTCAACTTACCTGCATTTCAAAACAAAATATGGAAATGTATAGGTACTTATCAGAATGCGAAGAAGCCTATGGATCTTTAGGTCAATAGATTAAAGGTCAAGGTCAATGTTGATTTTTACTAATTTAATACATAATACAGTTTACTCTAGGGACTTGATTGTGGTCAATTATGGCAAATTTTTGCAACTATTTCTATTTCTATTTGATAAAAGTTTTCCTTCAAAGAAAGTCGATGGAGGATACAATTTGATGCAGCGGGATCGAGTTTAATGAACATTATCTTACTGTAGATGGTTTTGTCGAAGTAAAGGTA…	1042	322	131	Mapped	11	2	3.903	0	0	<2
c12531	[A/C]	0.134011	GCAAGCAATATAATACGCTATGCGAGAAACAAGTGTGTCGCTTGCCGTAGGTTTGACCTTAGGATATGACCTTGACCTATACG[A/C]TTCTTACATTACGGTGAATATTGAAATGTAGTAATTTCACCTAGTTTCATTAAAATAATTTTCATGTTAAGAAAGTAGTGAACTGTGAAATCCATTTATAAGAGAGGGACAAACAGCTGGACATCAGACAAAGTGACCTCTTTTAAAAGTGCCAAAATGTTCCACAAGCGACATAAAAGCAGGACAAAACAAGTTCAGACCATTTCACCTCATTTGAATACAAACAAATTCTGAAGCTGTTTAAGGGAACAATCTTGATTGAGAGTCAGAATTTCTATGTTAACCACAAGCAAAACGTCATTCCGTCGACA…	669	271	151	Mapped	11	3	0.027	0	0	>3
c7027	[T/G]	0.290203	TCTTCACGTA[A/C]TTTATTACATTGGTCTGTGTAGAATGAGAATCTCCTTCATTCCAAAGGACCATGTATGATTAACGGTTATAAAACATTCCTGATAATAACATATATGTTGCAATCATCTGATAACATTAAAATGTGCAGTGCCATTATTTTTCATAGTTATAAAAACAAAACAAATAATAATCACAAATTTATATCACATTAGAAGTAAAAAACCTAAACGTTCAAGGAACACGTATCACCTGCAGCATAATTGACCCTTACCATGTCTCTGACCCTCAACGTTAAAGAAAAGTTATAGACATATGAAAGTGCGACTAACAGACGGTCAGACAGACAGACGACAAATTAAAGTGATCTTTGTGTGTCCTAAATACTTCGCATGTGTCACGAAAA…	893	377	46	Mapped	11	4	0.694	0.459	0	<2
c2176	[A/C]	0.20463	TTAAAACAGGACACAACGATCGTCTTCAACTCAGGCACAGTATTTCATTGTCGTCCTTTTAAAATGTATATTAAAATAGAAGACTTGTCTGTTTAAATCAAGTAAAAGATAAACCATTATAGAGAAGAGGGGTGGGGTGGGGGGTCTTGTTGCATAACCAGCTAAATTTATAAATGAGAAAAAATTTTTAAATATTTAAAGTGAAATATTTGGAAATATTGATCAGAAAATCTAACAATAAATAAATAAAAGTCATTTCTTCCTGTGGACAATTATTGATGAAATAATAATGACTAACAATTTATCACAAATTTTATCCGGCATACATCCCTAGAAATCCTTTCTTAACAATGCCGTTAAATGACTGAGATCGACTGTCTCATAAATTTAGAAGAAAAA…	578	314	0	Mapped	11	5	0	0	0	2>LOD<3
c2618	[A/G]	0.124074	ATTTTTTAATCGGAAATCCACATTAAATGCCTTGATTGGTGATTTCCCATGTAACTCGTACAGAAATGATATTTATTGTGTGCATTCAGTTTTGTTATATAGCAGACTGACTTCTACTTTATGGACTCGTATGTAAGAACGGAAATTTGAGTGAGTTGGGTAAACCAACAATACCTCGTCATGAATAAGATAATGTTAAAGTAGCTAGAAATATCACCATAGGTTCACATTCATACATTGATTACCACACTCAAGAGATCTTGTAATGATACATAAAGTGCTCATTGTCTGTAAAATCGCTGTTTATTTATTCAGTACAATAACGAAAGTGACTACAAAACCCTCTTTTGATGTACTAATCATGGTCTATGTATAAAAGCCATATTCTTGAAATGTCTG…	1366	208	104	Mapped	11	6	3.621	1.977	6.766	<2
c14206	[T/C]	0.205882	GAATTGTATTTTATCTCATGAAATCATTTAACAAATAACAGATGTTCTCAATGAGCATACATCTAACAATGTATAAGCTTTCTTTGATAGTC[T/C]CTAGTTATGAAAAGTAAGAGAAATAAATGCCTCTGAATTGAAAGTAAATGTAAATATGTGAAATTCATATAGGAATGAAAAAGTACATTTTAGTATTTCAACACACTGTTATGACAACAAATGTCAGCGTAAAACCCTTTGCTCCCATAGGCATTGCGTGGCATTAATCATTGTTGTTTACGATTTGTACATCAAGTTGACTAAAATTGGTGTGCTGTGAAAAAGAAGAATGTAAGCCAACATGAAGCAAGTGGCCTCTAAAAAAATATTTAGCAAAATGACACATGAGAATGGTCCAAGGA…	635	218	22	Mapped	11	7	0	0	0	2>LOD<3
c16097	[A/G]	0.159555	ATCTTCTAATTCATTGACATCTACTTGGGAGTTTCTGTTGCCTTTCTTTTTGAAAATGAGGGCTACTTCAGGCTCTGGAATATGACCATGTTCATTTCTATTTGTGATTCCTCGTAAATGGTCATACTGGGTCTCATTAGCAGGTTTACCACAAGTCAACGCAGGTTGTTTCTTCTCATTCTGTTCACTTTGTTGGACTTGATAAACATGTTTATCTTTATTA[T/C]TCGCTTTACTGTTTGTCAATATTTTCCATTCACCATTTTCTATCACTTTACTACTACTAGTCAATAAAGACATCATGTCGTCCGAATTTCCTCCGTCTTCATTCTCTTGCACTACTTTTCCTTCGTCGAGATTCAACTTCCAATGATTCGATCCCACTGAACTTTTTGAAT…	508	147	132	Mapped	11	8	1.643	0	4.277	>3
c13644	[T/A]	0.35305	ACTCCCTCCAGAAAATCGTGACCAACATC[A/T]GCGTCTTTTGCTTCCAAATATGACATTTGAAGCGTAGTAAGACGTGGAAGTTGCATGAAAGAGCCTCTATCAATAGTTCTTAACGGATTGTTGGACAAGGTCAGTGTGTCAAGGTTACTTAAGTTGAAAAAGGTCATAGCTGGAAGTCTCTCAAGTTTGTTGCCTTGTAGATTGACGCTTTTTAAGTGTTTGAGGCCCTTAAGGGAATTGATCTCTATGGTCATAACGTTGTTCATTTCAAGTGAAAGAATTTCAAGTTTAGCTTCCGGATCGAACAAACCGTCCTCTATTTTATATACATCGTTGTAGTCCATATACAGTTTCATTAAATTAGCTGGCAGCCCAGCGGTAGGAATGTTAGACT	398	387	124	Mapped	11	9	1.292	0	1.412	<2
c14886	[T/A]	0.467653	TATAAATAACTTTTGCATACGATAAATTTTACTGTGCAGTCCCTTTACCAGAAAAATTGAATTACAATTGTGAATTCAGTCGTTCCGTTTGATTATGTATTATTTAGAACAAGCACAGAGTTATTTTCACTTTTGAAACATAACAAAAGCAACATACATGTACTTGCAATTGTTTTAATGATGTGAACAAGAAGTCAATTGAAATCATCTATGTTAAAAGCAAGATTTTCTTGAGAACTGCTTTCATTTTTATGGTGAAAAGTTTTGAATTAATATGGAAACTGATAGCAAATTGTTATATGTAGTAAGTAAAAACATTATATCATATTAGTTGTTACAAGTCATACTAGATAACAAGGCTTGTGGTTTGTGACTTTTCATATTACAAGACTTGTGGTT…	425	420	93	Mapped	11	10	0.493	0	0.859	<2
c6197	[A/G]	0.118644	AGAATAAGCATATACACATGTATAATAAGCTATCACAATACACCTGAACAACTGTAATGACTTCCCACAAGCTTACACCTGACACTGTCTATAATGTTGGAGTCGAAGAAAGTCTGTTTACAATACTGGAAGATAAAGTAAATGTATTGCACATATTTCATATTGTAGTTGAAAGAAACATCAAGGTAGAGAACTCTCGTTTTAAAAAAAAGTACGATCCAAGATGAAATTTAAAGAATGCCCCTGTAGGTAACGTCATATGGACTAGCGAGACACTGGAAATTTGGATTTCTAAAGGTTTGTTTGGTAATCGAAAGTCCATCATCTCTCTAACATATTCCACATAGCTTAGGACATTCCTCAGGTACATTGAAGTATTTGTCACAATAACTACGTGGC…	853	77	65	Mapped	11	11	0	0	0	<2
c13593	[A/C]	0.242144	ATCCCTCCAGGAGCAGTACGGGTAGATGATGAAGCCTGGTACACACGAGGTGCTCCGTTACCAGTATTGGAGTAGGAATAAAAAGATGACTGTACGTAGGAATGGCTGTCTGGGTTGTTTCTTGCTGTGTCAAATGTTCTGTGCATGTCCTGCATCATCATGTTCATATTATTAAACATGGATCCAAAGCCAAACATGGAGTCAAACGGATCGGCTGGATTTCGGCCTCGATGTGGCTGTACCTGC[A/C]TGGATCCACCACCTTGATCCCTCTGTCTTCCTTGCGGCCCTTCCAGCATATTTTGTCCCATGCCAAATCCTCGAAATGGATCGAAGTTGAACATGTTGTTATGCATTCTCCTCATTTGCTCTGAGTGAGCAGCAAAGAAGGGATCTTC…	508	219	115	Mapped	11	12	0.224	0	0	>3
c751	[T/C]	0.025878	TGTTTAGTTTTTTATCGACAAAGGAATTTATTGGACCACATAGGATAATAATAAGAAATGGTGGATAAGATATATCAATGTAGAAGAGATTTAGGTTTACATGTCGCTCTATAACACAGGATTTCAACTAAGATAAAGAATACTGTAACGAAAAAAAATTAAATAAAAAAGAAAAGTAGAGAGAGAGAGACAGAGACAGAGAGAGAACAGAGAGAGAGAGAGAGAGAGAGAGAGAGATGGGGAAAAAAGGTTTTAAAGGGTAATGTAATTCAGAAAAGTAGTAGTCAAAATAAGAAATAAATGGAAAGGTAGAAAAAGAAGAGATAAATAGGAAAAGTGCACTAGTGACATAATTATAACTGCTACATGTATGTAATAAACATATGGTTTCGGGGGAGT…	1935	46	46	Mapped	11	13	0.851	0	1.249	<2
c819	[A/C]	0.337338	AGAGAGAGAGAGAGAGAGAGAGAGAGAGAGAGAGAGAGAGAGAGAGAGAGAGAGAGAGATGGGAAAAAAGGTTTAAAGGTAATGTAATCAGAAAAGTGTGTCAAATAAGAAATAAATGGAAAGGTAGAAAAAGAAGAGATAAATAGGAAAGTGCACTAGTGACATAATTATAACTGCTACATGTATGTAATAAACATATGGTTTCAGTTATACCTACACCATTACCGTCAAATCCTTTACCTTGGAAAATTTACCATCTAGTCTTTTTCTTTGGCAAATGTTTCTTCTCGTTTTTGCCAATTAGCATATCATCTATAGAGTTAATAGCCATAACCATCATTAATTTTCTTCTTTCCAACGTTGCATTCAATTTGTATGACACTTTTTCATCATCGGGTT…	1656	254	58	Mapped	11	14	1.535	0	1.249	<2
c4388	[T/C]	0.12963	ATCACTTGTCCATTGGAAGTTGTGAAAAC[A/G]CGTCTGCAGTCTTCAATATATACACGAGGATTTGATACAACCTACTTAACTCATCATTATTCACAGATTGGTGCTAAATGTATAGATGGTATAAATACTACCACAGTCACTGAATCGCATCGTTTGGCAAAATCTTTGGAACTTGTAAACTGTCTCAGGTATATTGTAGAAAATGAAGGTTACAGAGGGTTGTTTAAAGGCTTGGGACCTAATTTGGTTGGAGTGGCCCCTTCAAGGGGCCATTTATTTCTTCACCTATGCCAACATGAAGAAGAAAATTAACGAGCACAGCGCAACCCCTGACAGCCATTTTGTCCACTCTATGTCAGCCATATCGGCAGGTATGTTATTATCTAGTAACTTAT…	699	147	132	Mapped	11	15	0	1.101	0	<2
c16170	[T/C]	0.0878004	GTTTAAACCAAGTTTCATGAAAATATATTGGTTCAGTTACAAGCTAATAGAATCTGCAACAACTTTGAACCGGAACAGGGAAATCTCACCTGAGTATCAAAGACCTGTGGTCCACAATAAGGCTTGCTGAGTAATGGACCTTGCAAATCTTTAATACGAGTGTGGGATTTCCCTGTCTCTGTACAAAGTGGTGATCAATGATTTTTCACTCATCCCTGATAAGACATAATTTTATATCATAATCATTATATATATGTGACAGTGAGTATGC[A/G]ATGTGTCAGTAGGCAATCACACTGTCAGAGCTTATCTGTAGGGTTCTAGATAAACATCAAAGGGTGCAAGAAAGTGATGTTTCAAAATAAGTAAACATGTGGATAATTCTGTTCTGGGTATTA…	642	50	0	Mapped	11	16	0	1.101	0	<2
c7223	[T/C]	0.478384	TGTGTTCTATAAGTACTCTAATTGAGTATATATCCGATATTTAAAAATACAATGATGATATCAAACAAATTCTCAACTCATGGTATCTAATGATTGTCATATTTGATATCTTATGATTGTAGTATTTGATATCTTACGATTGACAGATCATGATGTCAAATGATTGACAGAGTATATTATCTAATGATTATCAGATCGTGATACTTAATGGCTGTCAGATTGTGATATCCAGTGATTGTTAGATCATGATATCTAATGATTTTCAGATCATGATATCTAACAATTGTCATATCATATCCATTGATTGTCATATCATGATACATAATGATTGTCAAATCATGATATCTGATGACTGTCAGATTAAATCTAATGATTGTCAGATCATGATATATTCTGACT…	935	333	170	Mapped	11	17	0	0	0	>3
c16047	[T/C]	0.374307	AATAGCAATGATATGTTTTTGTGCAATATTACTCCATGGATTTGAGTATTTACACGATGGACGATGGTGGGCTATAATACTCTGTATAATATTTGGTGCGCTGATAGTTTTATGCTACCTTATACTTATAGCTCACGAGAAAAATGATGCTTTCCTCACATTTCAGATTCCTTTGGTGCCATTGATTCCGTGCTTGAGTATGTTTTGTAATATCACGCTGATGATGAAACTGAATTACCTAACATGGATACGGCTGGCTATATGGTTAGCCATAGGTCTGCTCCTGTATTTCTGTTATGGTATATGGTT[T/C]AGCAAGGAGCGTAACCAGGGCAGCCAGTACGGACAGATCGTGGGGTACACCGGTGACGCCAGCGTATCGTGTAGTACAATCAGTA…	580	452	58	Mapped	11	18	4.717	5.811	4.246	>3
c6214	[T/C]	0.271719	GTCAGAGTAATTGCGGTCGAAAGGCAAAAATGGTGTTATTAAGTTGCCTTCGATACGCGCGGCCCTTATGTTCAAGGACAGCGGCAAATAATGCATCTAAAGAATTATTAAAAAGTGGCGATGCAGTTAAAAACTGTAAAAGGTACATGGGAGGTGCCAGAAAGATGGTTTTTGAAACCAACAGGATTCGAATGGAAAGTTTTCAAAGATGAGCTTCATTTCTATTTCATGATAGGAGCTGGTGTTACTGTAGGCATCATAACATATTTCAACTTAGTTGAAGGTCCTGCTGAGTTAGCAGAGATTCCAGAGGGCTACCAACCTAAGCCCTGGGAATACCACAAGGATCCGATGGAGCGTTTTATGGCCAAGTATATATTTCCCACCCCAGAGAAGCAG…	747	318	104	Mapped	11	19	0.479	1.131	0	>3
c13753	[A/G]	0.109981	ACATACAAATTTAGTCCTGTTCCAGGTCTTTTATTCACATCCAATAGTCAGAGTACTTGGGGAAATATTTTCTTTTTTTCACAAATGATCGCATGCACAAAATTATTCAGAGAGAGAACAATGATGAAAGGTATTTAGAGGCAATTATCGCAAATACCCCTCCTTTTCTTCACACGGTTTGAGAAAAAAAGAAATATTTTCCTTTTATATCCGTTTCCTTCTTTACCAGTTTTGTCCATAATAGAAAACAGACAAATTCCATTTCATAATCTTTTGGCA[T/C]ATATTCGAATGACGAGTACATACCTGAAATGATTTGCTTTGGAAGTGAATACTGCTTATCGGTCTCTTTGATTTAAGTGTTGAATGTTATGTTTCATATTTTGACGTCCTTGGTG…	761	36	36	Mapped	11	20	0.275	0.446	0	<2
c21474	[T/G]	0.302434	AGATAATTTATCACATCATCCTGATTTTTCAAAATGAATCACACAACAATCATTGTAAAACTCAATATTCATGTAAGTTTTCTTTGATCATACATTTCTAGTTTTTCAATCTACAATTGATCTC[A/C]AAAATATCTCTGTGAGACCACCTTTACAATACAAAACACATGTTAATTCAATTTTAAACTGCTTTGAAACTTGACAAGTGTCATGGAACTACTAAGTTTAACATTGTAAACGATAAAAATGACAAGAAACATGTCATGTAATATTTGACATATATAACTTTTCAAAAATGGTTCATTTTCAAAATTATGAAAGGTTTCCCATAGTCTAAAGAAAACAAGATGTGTTTGTGAAACACTATGACTATACCCCTATCGGCTGCTATCTTTTGT…	436	508	0	Mapped	11	21	0	0	0	2>LOD<3
c2030	[T/C]	0.5	TTTAAAGAAACATATCTGTATATCATTTTAGAAGTCAACGTTTGACGTAAGAAACATTGTATAGTTTCAACGTGTATGACACGTACA[T/C]TTTCATGTCATAGGATTATTGTACTTAAGATATTATTCCGACTTTAAGACACATACCTTCTTTGTGCAATAGATTTTCGTGACTTGGTGAATGAATACATAGTGTTCATTTGAAACCTGTCAATCATAGAGTGAAAGATATCTATACTCTTTACAAATGACATTACTGGTTTTTTATCCTGTGTGGCATTGAGCAGTCCTTTCAATAAACGATATCTCTTCATATAATTTTCATAGATATGCCGGTTTAAAGGATATGGACGACTTTCTAATTTTTGCATGCATTTCATTTCTATTTGATAAATTAA…	1312	592	0	Mapped	11	22	0	0	0	2>LOD<3
c12712	[T/C]	0.296673	TTTGTGGGAAGGAAAAGATGTTGAGGTCGTGTTGCTTTACGCTTACGCGATCTCTCGGGGTTGAAACTGTTTTGGATGTTTACAAACGGAGGCGGAAGTGACGTCATATTTAGAGGATTAATCGTCTGCTGTCCTGACTGTGAAGGCTGGGAAACTCGAGTGAGTGAATTTTGTCGCAGATCTAAAGGCTTGGCGTGCAGATGCATACGTGTATTATGAGCTTTAAGGGTAGCCTCATTCGGATATGCTCGATCACA[T/C]TGGATACATTGGAATGTACTGTCCACTAGTTTGTCATGGTTCCGAATGTGATGCTGTAGATTGGAGAGTTGGGGAAAAGCACGGTCACATCCGGGCAACGGACATCTGTACGGTTTTTCTCCTGTATGTATCCGGTG…	591	402	112	Mapped	11	23	1.352	2.266	0	>3
c23745	[T/G]	0.116451	TTTGTAAGAAGTACAATTAAGATTTGGTCCCGGTGAGGGATTTTGTTACTACATGTACATGTATATGTCTGAAGCTGTTTGCATTCTTGTGCAGGATTAATATTAGGCGATCGCTCTGATGCATTTTTGTTGACCAAAATACTAAAGTAAACTTCATAAAAGTAATA[A/C]ATGTACTTTTGACTACTTCTGCCATAAATTTTGAATTACTATGTCCCTGTCATGAAGATTCAACATCTTAGTAAAAATAAATAAATCACCTTTTATTCTGCATATGTCCAAAAAGTAGGGATTTGAAACTTTTCACCAAAACACCATTCTAATTCATTTGACATATGTAACACACAAC	350	46	46	Mapped	11	24	6.716	11.279	0.867	<2
c14472	[A/C]	0.38817	ATTTGTTCTTTATACTGCTGGTTTTCCAGTGTCAGGTGTCTGTGCTTCTCTGCTACCTCCTCCAACTGACTTTGTAACTCAGTGAGTTTAGATTCTAAGAGTGAAACTTTCTTTTCTAGCTGTGTGCTTGTATCATTTACATGTGACAGAGATTTTAATTCCTCCTCTTGACTGCGAGATTTATCTCTAAGAGCTGTTAACATCAATGTCATTTCTGACTTTTCCTTTTGGAGTTCATTCAGTTTGTCTGTAAGTTCCTTTTTCTCACTCTCTTGTTGAGTACATTTGTCTTTAATTCCTGCCAGTAATATCTTCATTTCTTCCTTCATTTTCTGATCTCTATGTTCTATAAAGGCATGTATGTTTTGTATTTCAGCTCTTTGTTCACTGA[T/G]TTT…	959	380	71	Mapped	11	25	1.802	3.737	0.867	>3
c15939	[T/C]	0.0702403	CCTGTGCAAAAGAGGTACGTCTGTTGCAGGGCTAAGCACTATATGAACTTGAATAAGCTGATAGTCAGGAGGGACAAAGCCTTCTAATCCAACAATAGGACTGTTCTGTGTATTGCAGTACTGATCTAACAGTGA[T/C]GATTTTTGAAAAATGCTCATCCATGATTGGGTTTGTGTTGAATTTCTTTGTTGAGCATGAAGAATATTCCATAACACTCTGACATGTTTTGAAGGCAGTGAATGTGCTGATCCATTGTGGCAGTGTAAATGTACTAATAATGCCCAAGAAATAGTCAGGAACGATAATCCTAGACTGAAGAAAGAAATCAAACCGAAACATTTCAAACGTTTTCTTTTCCTCGAGTTGCCTTCTGACTTCCTCAGTCCTGAACACATGC…	559	36	36	Mapped	11	26	0	0	1.762	<2
c13892	[T/C]	0.166978	ACAATGTAAGTTGTCACATGAATGATTTTTTTAATATATCATTTCAAAAGGACAGTTAAATGAGTGTGGCAATGCAACAAATAAAATATGAAGTAGTGAATTGGTAGGACTATATGTATTATAAATAAATCTGCAAGATTTTATGACACATGTACATTGTACTTTAAAAATACCAGTATCTCAAACAATAACATGCATACAGAATACAACATAGTAAGCCATCTCTTTACAAATTTTCATTGAGATTGGTACAATTGAAGTCTTAACAAAGGATTTTGGTATTTGTCTGTTTTTCCAAAATTATATGGTCTTTTTTTCTGAATTTCAAAGAGTTTTTGTCTGACAAACGATTTAGAACTTCCAACTTTGTCTTTTGCATGATACATGGAACACCTAACC…	824	62	49	Mapped	11	27	9.828	9.511	1.762	<2
c13757	[T/A]	0.477612	TGTGCAGAAACACTTAAAAGAAATGTTCTGTTTTCATTTGCTTTCACGTTAGATACCTACAACAATTTTTCGATATATACTGATACTATACTTTACATGCTGTGCTTATGTAGCGCTTCTTCTCAACGTGCAGTTATATGTTTGTCTCTTTAATGTTTTATTTGGGTAAATATGCGAATTACGCATTGGATTAAAAAATGAATTCAGGAATAAAAATATTAGCTTTGAAGAAAGCTTGCGACGGAGAAAAGATATTTGCAACTAGATGTTGATTTGATGGATATAATTT[A/T]TGACCTTCAGGTTGGTAACATTGTTCCGTTGTTGTCCAGACTTTGTTTATATAAACAAACTCTTAACGGAGAAGAAAACATAATGAAAGGAGCATTCCTGAGGGA…	487	355	83	Mapped	11	28	2.743	13.885	0	2>LOD<3
c16044	[A/G]	0.144177	TTGAAGGAATACTATGAACATGTACACATGCATAGCTTACTACAAAATTATTATAATGTCTCACAGACAGAGTA[T/C]GAAGAAGTCACTTTCATAAGAAATCAGAACGATCTCAGATATTCAATAGGAAATGCTGATACTGATTTTCAAGCAAGTGTTCATGACATTAAAACGTCGCTCACAAAATTTATGGAAAACATTGAAGTTAATTCCAAGCTTTTAAAGGATAACTTTCTTCAGTTGGACGTTTTCTACCGACAGTTAAGTTATGAAGAAATAACGCAACAAAAAGCTTATGGAGTATTTGCTTTATTATGTGACATAGGTGGGTCTATGGGGCTGTTTGTTGGAGCCAGTGTCATGACTGTGTTTGAACTTGTAGATTTGTTCGCCAATTT…	614	353	153	Mapped	11	29	2.888	4.535	0.909	>3
c16733	[T/C]	0.442669	CATTGAAATTATAAGTACTTGTATCTACGCATACAAAAAAAGAACCCCCCAAAAAACCCCAAAAAATCAACCACTTTATCCTGGACGTTTAAGCGTTAGTCACTTCTCCAATGAATTAACTCGCGTTCTGGTCGTTTCAAAGT[T/C]TGTCTGAGATAATCAGTAGTAGAGCACAGAACTCGTTTGTGATTAATTCTTAATGGACGGAACAAAGGGAAGTCTGGCAAACAAGTAGGTATAAAGAAGAAAATTAACATCAGATTGAAGTTTCAATAACTGCAGGCAGAGGAAGCTATACTAATAGATGACTAACAGAATATATTCCATGCGTTGAAGGGTAAATCCAATATTTTACTATGATAAAGCGACCATCTGGTCAGAGAATTCCGGAGGAAACA…	494	383	49	Mapped	11	30	0	0	0	<2
c8903	[T/C]	0.125693	ACTATTTTTTAATGTTTTTTCTCTTCAGAAAAAAAATGTAATCATTTAATAACATTACTGGAATAGAGTCACAAGACAATATTTCCTTCTTTTACAATAACAATATAATCATTGCCATACTAATTCACAGACTTACAGATGTTCATATATGAACTTACAAACTGAAAGATGTACACACATAGATTCACAGACTGACAGGTGTACACACATGGATTCACAGACCTTCACACATACAA[T/C]CCACATGCAGTCCTTCATGACTTTTTTTACATAATGGTAAACACACATACCTGTACAAAACACACGTGTACACAGTTGTACGCAAACACAGAGTCGGCCTTCAATTACATTCGCTCACATCAAAATTTTAGTTTCTCTTGCAAAACCTTTCAAACTTT…	947	261	104	Mapped	11	31	0	0	0.331	<2
c15168	[A/G]	0.355556	TGCATATATTCTTGATTTCTCTGAGATTCTACCTGTTTCTGCTCTTCTTTATCTTTCTGAAGATCTAAATTTAATTTACTATATTCTGCTTGTAAATCATCATTTTGTGTTTTGAGCATTTTATGCTGCTGTTGTAAAGAGCTTAAACGATTTTCAAATTCTTTACGTTCTCTATCACAGTTGGTTCTTAATTCTTCTTTGTCATTTGATAAATCTTGTAACTGAGAGGAACACGATTCTTGTTCACGCCTGTACCTCTCTGCAGTTCTTTCGGTATCCTTCAACTTTTCGTTCACTTTGTTATGAAGGTAAATAAAGTACACAACACCCAAAAACATCACAATAAAAACAATGTATTTTATCACAGAACCGTTTCTGCGAGTCATTTTGCTCTCAGAA…	487	434	93	Mapped	11	32	0.899	0.551	1.271	2>LOD<3
c6375	[C/G]	0.106285	ACTTTGCCTTGGTGAATCTTTAGTTTCTGCCACTTTTCCTTTTTGACTTTGTGCACTTTCCTCTTTATCAGTATCTTTTAAGTTTTCAGAGTTTCTATTTTTATCAAGAGCTTCTGATGGTGGTCTTG[C/G]GCTATTTTTACTTGTTTCTCGGGGAGAATCTGACTTTTCTTTCTCTATAGCATCTGGTCTATTTCCCTCTTTTGCCTTGGTTGAAACAAAAGCACCGCTAGAATCAAACGTTCCTAACCCATCGGCATCCTCAGAATCTGGCATACTCCATTCTGGCATGTTCTCTTCATCTTCCCCAGGATTCACTAGTTCTATTTCTCTGGTAGCCCCTCCCCCTGTCAAATCCTCCCCGGGTTGCCCCCGTTCATACGAGAATCAAAACCACC…	463	46	46	Mapped	11	33	2.303	1.285	2.687	<2
c3365	[T/A]	0.45	ACGGGATGTATAAACATGCTGCGCCGGTAAGAGTGAGAGTTTGTGACGTGATTACCTGAGTTCATATCTATACCCTCTCCACACCATCATACATCTAAAATGGCGGACGGACATATCGTTCCCCTGGCTCTCAGGCGATTTGACACCTCACAGCCCTGGGGCTTCAAACTACAGGG[A/T]GGGGCAGATGTAGGATGCCCTGTTCACGTAGCTCAGGTTCAACCAAAGAGTATATCAGGTAAGGCTGGCTTACAGAACGGGGACCTCATATTGCGTATAGGAAGTACAGACATGGCGAAAGCGACGCACGCTGACGCCAGGAACGAAATGATTCGTGCTGGAAACGATGTGGATCTTCTAGTACAAAGAGGGGGCGTGGCAGTCAAATCCCAACCCCC…	1072	401	69	Mapped	11	34	0	0	2.687	2>LOD<3
c13876	[T/C]	0.134935	AGAATCGAGTATAGAATTTGAGAATTAATGGAGAAAGTTTCTATGATTTTCTCTTTCACGTCTAATAAAGGTTTAGTATATTTGTTATTCATAATTTACGTATTCCATATACATGTATATCATTTTAGCCTCAAAATCGATTATGACATCACAGAAGAAACGACGACGTTAACACGTTTTCAAGTTGTAAATTACTTCCTTTATTAGCATTATTGGAGCGAAGGTCAATTAATTACTGATGTTATAAGTCCTAACGATAACTTAATGTCTTGTTAACTTCGGTGTGACAACGATAACATTTTATTAACATGATTAATGTAGTTCTTATTCTTTCCTTGTCAATCTAACCTATTTACTGTCGCGCTGAAATATTAGTATATCAATATCTATAGAAAGTCC…	756	280	93	Mapped	12	1	0	0	0	>3
c14269	[A/G]	0.209797	ATGAACAAATGTATTATAATGAACACATTGAGAGAAGCGATATATCAGAATGAACGTCCTGAGTGAAGCTATATGTTAGAATTAGCACCTAAGCGATATGTTAGAATGAACAACATAAGTGGACCTATTTATCAGAATGAACACTTCGACTGAGGCAGTATGTTTCTGGAATGAACTCTCTGATTGAAGCCATGTATGTCA[A/G]AATGAACACCCTGTATGAAGCCATGTGTCAGAATGAACACCCTGTATGAAGTAATTTGTATTTCATGATCGTGATTTGAATTATAAAAGAAATTGATTGTCATGTGATATTCTAATGTTGTTTGTTTTGATAATTATTGAATATAGAATATTTATTACCTTCAGTTAATTATTCAAATTTTCATAAACTATTT…	542	294	118	Mapped	12	2	0	0	2.778	>3
c5675	[A/T]	0.328096	ATACTGTTGTCATACGGCAGAGGGTCTTTTTAATAATGTATTGTACAGGCTCCTGTCTTCTTTTCTTAATCCAGTGAATGACCAGAATTCTTTGACCTCTGACCCCTCGTCTATTTCTTTGACCTCGATACTTGTTTTTTCCTTTATGCCAACTTCCAACGGACATTTTTCTTTGAGATTTTTGGCAGCTGTTCGGGCGAGCTCTTTGGTGTGTGAAGGTGATTTACATCCATGCCAAACGTAAAGCA[A/T]TCCTGAATTAACATTGAGAATTAGCATGGATGAGTGACTACGAAGCTGATCAGCACTGGTTGGTACTTCTATAAGACAGAGTTCACTTTTATACTCGTTACGTATACAGTAACATTTCCAAGGGCCTTGAGTATTTGTGGATTCAT…	815	385	68	Mapped	12	3	1.678	0	1.603	>3
c77231	[T/C]	0.136111	GGAAATTACAGAATAAATATTATAGTGTTAATTTTGTAGCAATACAGTTTAACGAAAAGTTACAAACACATCAAAATAATGAAACTATAAATTTAAGGCTTGTGAAGAACCGTTAAAACGTAGTTTAAAAAAGTAACTAACATTTTAAAGTAATGTTAAAAAAATGTATTCTGTATTTTTTTATTATGATATATGGCTATAGTATGTTTGAAGAACAATATTTTGCTAGAATATATCATATAGTATATTTACCATATGGCATATTTTTCACCATTTGTATTGTATATCTTTGTCATATTTATTATTTTACAGCTGAGGAAATGTTGAATATTAAATCATAATTATGTAAATTTTATGATAAATAATCAGCTTTCGAAGAAAAATATATTTTTCATAATG…	651	256	58	Mapped	12	4	2.925	0	6.795	<2
c23861	[T/C]	0.0297952	TATATATTTATTTATAAAACAGAACACTTTGTATTTTATGTACTTTTTCATACAATGAAGCAATCTTCTTACAAACAATATATAATGTTTATTGTGGTTATATAGGGTCTGTCAGTGTGTGACA[T/C]TGAATTAGTATAAAATCTCATTTATCAAAAATAAAATGACATACACATACCTTTTCGAACTCTTTCGATATATTGTGTTTTGTTTACTTTTGAACAAAAAAAGAATAGAAATGATATTGTCCTAAAAGCATTCATTAATTTTAAATCAAAAAATTCTCTCTCTCTCTCTCTCTCTCTCTCTCTCTCTTCTCAAAATAGTTCAGACTTACCCGCTGGACATCGTTGAAGTGAAGCAGAGCACGTCCGGGAGAATTTGTTTGAATTAGCACC…	498	47	0	Mapped	12	5	1.236	0	1.861	<2
c12795	[T/C]	0.333641	TCTTTTCCTTTGTTTTTTCCACTACACCACTCTCATCTTCTGTTGATAGGTTTGACCTTGACCTTCTTGATCTTCTCCTAGGTATTTCTTTTTCATCAAAATCATATGCAGTTTTAACCATGTCAATATTCAATTTTCGAAGCTCTCTTTGGACTTTGGACTCCATTTCTTCTGAAGATTTTTGAAGACTTCTTTGCTGCTTTTCTAGTTCTGTTTTCTTCTGTAGCACTCAAATTAAGCTCACTTTCCTCACTGACTTCTTCCAAGGAAGACGCGACACTTTGTTGCTCCTCTTTGTTATCCTGAGGTTTTGCAGATTCAGAACATAAATCTGGTTCCTCCTCTCGACACGGCGATATGTCCATATCCTCCAATTGAAAGTTGTCACAAACATTCTTC…	669	526	49	Mapped	12	6	0	0	0	>3
c43116	[T/A]	0.0951941	ATTCCGAAAGATGCTGAAGCCATTACTGTGCTAGTGGGATGTGTTGATTTCTTGGATAAGCCTGCAATGGCATTTGTTCGACTAGCAAAGGGTATCGTGTTGGACAATTTGACAGAAGTACCTCTACCTGTAAGATTTCTATTCATACTACTTGGGCCGGAGAAAACTGGGATGGATTATCATGAAGTTGGTAGATCCATATCAACTCTAATGTCAAATCAGCATTTCCATGACAATGCATATCGTGCAGTTACTCG[A/T]CAAGAATTACTTGGTGCGATAAATGAGTTCCTAGATGAGTCTATTGTGCTGCCACCTGGTGAGTGGGACCAGAAAAACTCTCCTACCAATTACAGCAATGGCACGCAGGAAAGCCAGGATCAAGCACAGG	392	238	85	Mapped	12	7	0.853	0	3.591	<2
c1530	[A/C]	0.481168	GAATTTTTAGTCGTTTTTACTTTTCTTCTCCCCGCTCCCCTCCTCTTGCTTTAAACTGAATTTAGCCATCAATATAACGACATGATAATTTTACTGTATACGCTGTACAGCTGTAATTATCAATCAATAAATTTATGTACAAGTTACAGTATGTATGTTTAAATATTTCATTTATGACAAGTCTTAAAATGTTTGATGGGTTTTCATGTATTATCAGTCTTATTATGGAAAAAATCATCTACCAGGCCATGGGGAATTGACCTGCATCTGTGGTCGTGGTGTTCTGTAAGCTCTCACGACCACAATGAATGAGTAGTTACTGTCCTTGACTGCAATAGTAGATGATCGTGCATTCGGGTTTGGGATTTCCTTAAGACTCCATCTTCCTGTGTAAGTCCA…	1767	384	82	Mapped	12	8	4.137	1.588	4.953	>3
c6208	[A/C]	0.090573	ATCTTGAAGCAATAGAGGCAGTTTACAAGAGATATATATTACACTGACAGTACACCTTATCAATAAATTATTTCCTTCATTTTCTTTTCAAACCTTCATTTTATCGTAGCATAAAATTTGTTAGTTGCACTTCATCATATTTTTTTTCTTTCATGTCATATATGACAGAAATATCCAATCAGCACCTGCAGTGAAGTTCTGAAAAATTTTGTCGAAATTCTGACAAAAAAACTCTCACTGCTCCTGGTTTGTCTAAACTTCCTTTTCCCCAACAAGCATATATATGACATAAATAATATTCTTGAAGTTTCTCAATCTTCCAAATCAAGTGTATCTAAATCATCGTCAATGTCATCAATGTCATCACCCGCGAATAAATCCTCATCAATTTCAATACCA…	1668	36	36	Mapped	12	9	0	0	2.52	>3
c3475	[A/T]	0.286506	ACATGATAGACTAGTGTGTAAGTTTTTGATAATGACGTCACCTGACACATAGCAGATCAAACATTAGCAAAACGATTTACTACGAAAAAAAACTTTAATAACTGCATTATCTAATGGCATTAATATCTGGCAAGATTAAGCAACTTTACTAAGCATCCATGCATTCTAACAATTCAAATCATATCTAGCACAACACATTATACAAGTTTGCTAATTGTCCTTGAAATTACATTACATATCTCCATTAATCTAAAATGTCTTTTCAATGCACTAAATCATTTTGAACACTTTAATCTTCTTTTCTTTGATTTACTTAGCACAAACAGTATCTGAGAAAATTGCAACTCCTATGTTGCTGTCAAAACATTGATATCCTTTATTAAAATAAATCAGGCACAG…	953	301	36	Mapped	12	10	2.998	0	2.52	<2
c15599	[A/G]	0.311111	CCTTTGCCCTCTGACCCTTCAGGTTGGAGATTTTCTTTGACCTTGCTGACCTTGTTGATCCTTTGCTTGTTGAGAATAGTCTGGCTTTGGCTCACTCATGTTGGGCACTTCAGAAAAATTCATACAAAATTCTCCAACCTTGGTTACTTCCCCTGATTTCCCTGTGTATAATGTAAGACAATTCTTCCAAACGTTTGCGTAACCTTTAGTCAAGCGACAAATATCCCCTGCTTGGAGCAGTTC[A/G]CCCACTTCATCCCATATTGATATGTTGATACTTCCAGTTTTATCTGCAACCTTTACAGATCTTACATCGTGCCCATCTCGAGTTTTTGTGGCTGTACCTATATCTAACACAATGAACATTATATTAAGGTTCTTTTGGCCTTGTCTGATGT…	456	256	58	Mapped	12	11	3.973	5.692	4.338	>3
c17526	[A/G]	0.477819	TACGGAAATATTGGACATATTTTCTTTAGCAAGTTTTGACTTCAGCGTCAAACGTCGTCCGGAATTTTCAATGTTTAGTCTCTGCCTACCTATAATTATGCTTGGCCTCCTTAACTCTGGTGTGTTTTTAATACCCCCAGAGTCGGGTGAACGGATTTCCTACGCAATCACGGTCCTACTTTCATATTCGGTTTTTATGACTATAATTAGTGATAATATGCCAAGTAATTCTGACCCGGTCCCCGTCCTAATATACGTACTCATGATGATGATGGCAGAAAGCGG[T/C]ATTATCGTTATCTTAACAATCTATGGTCTCCGCTTGCACTTCCGGTCTGACAAACGTCCCATTCCACGATTACTGCGCATCACTATGAAATTACTCCGGAGCATCTCTA…	812	369	164	Mapped	12	12	11.846	7.971	15.618	>3
c12463	[T/A]	0.134011	TCTTTCATACCTGTGACAGGATCTTCTACATTGTTTACATTCTGACTGTTCATAAAGACACTATCTTGCTTTGGAATTTTCCTGTATGACCCTTGAGCTTGTATATTCTGCAAGGGCTGATGGACTGAGTTAGTTGGTCGAATATTGCCCTGATTTGTCCGCAGACCTGGACCAATCTGACGTAAAGAAATTTGTTCCGATGACGAGGAACCGTTTTCCACCGGGATATCCGTTACTCTCACTTCTCTCTTTATTTCCAGATGTCGAGGTTTCTCTGGAACTCTTGGTTTATTATTTATGATATCCCACTCATCGAGAGTGTCCGGTAACTTAAGGGATCCTCTCGCACCTTGTAGTGCCCTCTGACGGAGCCGAGATATCCTATAAGCAGGGGAGTTA…	1259	424	47	Mapped	12	13	2.722	3.843	2.243	>3
c14575	[A/C]	0.12939	CAACGTTTAATACAAAACAGGTACGACTTGTCGAGTGAAAATTACATAGCAAAAAACACTCTTAAATCCAGTTGTTTTCTAACGGATGGTTCAGGTGTTTTATGGATTGCATCTATATAGGGGAAAACATTAAAGTTATTAAGTGTTGTTTTACCTTTCGTTCTATACAACGCACCGAAAAATTAACAATAGTAATTAAGGACGGTAATTACAGAGGAATAATTTCTAGTTAAAACATGAATTCTCACTCTGACCGATGTAAAAGCGTTCGATAAACTGAGTTCTGTAGATTCTGAATAAGAGAGGCACTTACTCCCAAGGGAAATAAAGCTTGTATTGAAAGTGTCCTTAAAGAGTTGGAAAACCGATACGACCGGAATTTTTTCTTGATCTGAAATA…	788	379	178	Mapped	12	14	2.79	4.342	0	>3
c16800	[T/C]	0.166357	TTTACTCCACTTGAGTTCCTCTGCCATTATTTCCACAACACGTGGCAAAGCTTCAGCGGCAGCATTTGCGTTACAAAATGCGAGTCGAGTCCTCCGTGCCAGTATATCTATTGCTGTACATGCGTATTCACGGACTGCGAATCGTACCTCAGCTTCTAAATAAGGAAATTCCTCATGTAGCCGTTTTCCTACGACTGGCCATCGCTTGCCTGTCATTGCTGCCATTTTTGCCACTTTAAATGACTTGTCTCCATATGTGGCAGCAAGATGCTGGGCCACCTCATTTTCCAAACCAAAGTCCTGCACCAGTCTAATAAACAGCGTTGGCGTCCAACCATGAGCTCCATCCAGAAGAAGCCCCTTTGGTCCGACATGCTGACTTTGGCTTAAGATCACAGA…	820	375	96	Mapped	12	15	0.235	0	1.276	<2
c4529	[T/C]	0.117593	TTGGATTTTTATTTCTAATTCATAACACAATGTTATGCAAGTCAGCAAATATAGCACAATACTTTGGGAATCTATGGACAACAATTTCATGTATTAAAGCTAACTTAAAACAAGAGGGTGTTCCAAGGAACACGTGTCGGCCCACGAAACATAGCAACACTTAAGTGTGACAGACAGACAGACAATGACAAAGTGATCCCTAAGTGTTGCTATGCTTTGCAGGCAACACAATGATACAAATATACCAATGTTACATAATATACACGACAAATATACTATTTTTAAGTTAGCCTTAATAACACTCACATTAAATCATCGACTTGTATTTTTTATTTTCACATGTATTAGGCACAAGTTACATCAACACAAATATTATACTTCTGATACTAAGAAGTTTTG…	754	365	178	Mapped	12	16	0.868	1.511	0	<2
c17564	[T/C]	0.486085	AAATTCAGGGAAATGATGGTACAAAAAATGACGTTTTCCATAGGAATTTTACGACGTCATAATGATTCTATGTCAGATACCGTCCCAAATGGGAAATAACTCTGCATAACAAAAAGACCGAATAGCTATCAATGATCACTGACTTGTCACATGTACATGTAGCTATGAAAAATATCTTGTCCTAAATTTTGATGTATATTTCAGCATTCCTCTCTGTATATGATTGATTACACTC[A/G]CACATTTAAGAAAAAATATGTTGTCGCAAGCTTTTGTCATGAGTTTGCTTTATGAAAAACTCTTTGTAATATTAACATTAAATTTTTGTTGTTACGGTGATTTGAAAATGGTGCTTGATTGAATGTTTTTGCGTTACAACAGCAGTTTGAGTTTTTGTC…	543	468	86	Mapped	12	17	1.678	2.11	0	>3
c15661	[T/G]	0.212569	TTTTTCCTGTGCACCAAAACACTCGTTGTGAAATAAGCTTTGTTTGACTAAGTTTTGTCACATCTATTTGCAGTTCTTTCAAACATTATTATATATATTAGATTGTGGACTATGTACTTACGGTGAAAGTATTTATTAAGAAAATTGTTTTGCATTCTTGTCAAAATGAGAGTTGTATATAATCAGCGTTTATCATATTTATGAGCAACCTCTACTAAAGGGCGCTGCGTTACATTCCTCTTTCCATCTGTTGTCGTCTACAATAGTCCCGATCCTTAACCATTTCCAATAAGTAGATTTACGAATTGATGACTTTTTCTTGTTTAATTAAAATTGCAAAACAACTCCTTGATTCCCCTTCAAATGAAGAGGGATTTTTATTTCAAGATTCGTGCATAT…	566	273	77	Mapped	12	18	0	0	0	<2
c7786	[T/C]	0.11183	TTAATGATGGTACACCAATTGGCACAATTTCCCCTGATCCAGATCCGCTTCCGACCACATCGTCATCACAGTCCAAGTTCTCTGCTTCATTCACATCCTTGAACATCTTCAGTTCCTGTATAGCTCCCACAAATTTTCTTTCAAAGTTTGGTCCTCCATTTGCAACATGTAAAGATGAGCCTGGTTCCAGTATCAAAACGTTGTTACCTCTATCGTACGTTTTTGTATCTTGAAGTTTTACAATTCACATAAAGACTAATTTTATCATTTTCTACTTTTAAACCTAATTTTTGTCCATTTATTCGTTGTACTATCTATTTCGAATCTCGCAATTTCAACAGACTTTTGGGCAAATCTTGGATTTTGCGTGTAATAAAGCACTAAGTCCTGCTTGTTTGC…	779	82	82	Mapped	12	19	0	0	0.297	<2
c16120	[T/A]	0.367761	GGGGGGTTGACCATTACATTGGGGGGATGTTGACCAATATCTGGGAGCTGACAAATATCTTGGGACTGAACAATACTTGGGAGGCTGATGAAATGTGTATGATGGAAATAGTGTTTATTGTCAGC[A/T]TAAAATTAAAGCTTAGAAAATACTTACTTACATACTTTAAAAACAAAAAGTACCGTAAGTTCATTTTTCCACTTGAAAGAAGAGAAAGGGGGAATGTTTAATTAAAGTTTTACAAAGTTTAAATTGAAAATTTTATATATCTTTTCGCCCTCACCTGAAAATAAAAAATTATAAATGATAAATTCCCATTTAATTTAATTAAATAGGAGAATATATTTACATTTACATAAACGTAGCAACCTTCATTGTACATAAAATATATTTGTTAT…	519	434	128	Mapped	12	20	3.736	7.371	0.297	<2
c12740	[C/G]	0.19963	TTTTGGTTATCACATTCATGGAAGTCACACTGTCACACCGCAGG[C/G]GACAAAGGTGTTTTGTGAACACTTCGGTTTTTGTAATTTATTTAGCCAGTGAAAAGAACTCTTCTGAGACCGAGAAAGCTACATGCATATCATAATGAATCTGCATCGTGCAATCTGCAAAGTGAATTAGCTGAAAATAATTTTGGACACAAATAGTCCACTTGACTTCGAAAATTTATATTTTTGCCCTTAAGCTGACAGTTTAGTGTGACAGAACCTCATTATATGGCTATTTGATCCGGCATATTTTGAGAAGTGTGTTCTATTGATATATAAATGATATGACATCTTTTTTTCCGCAATTTCCTGTTACTCAAATTCACAATAAGAGGGAAGGGGTGAAAAAGAAG…	783	387	170	Mapped	12	21	0.398	0.762	0	<2
c13002	[G/C]	0.457407	GTTGTTGTTCTTCTTCTTCTTCTTCATGGATGGGTGTTCTATTTTGGTAAGGAGGTAGGTTGTGTAACTTGCGTTACGTGACTACAGCCACCACA[C/G]GCAGGGTTTATTATGTGATTATAGGGTTAGGGTTAGGGTGATGTCCATTTGGCGGCAAGCTTAGCTATGATAGATATCTACATACTCCGACAGCCACTTTCCAATTAGCAGTGATAAGTGGTCAGTTGGAAACTTTATGGTGCACTGATGATTTGCTTGATATGGGAGATGTCCGAAATGTCCGGCAGGGAAGAAAGGGGAGAAGGGAGGGGAAGGGGTTGCAAAGAATAAAATAGCACGATGTGTTCGCGGAGCACAGTGTCCTTTGCCTTAGGTTTGACCTTGAGCATGACCTTGAA…	1148	479	93	Mapped	12	22	0	0	0	<2
c6598	[T/C]	0.267098	CTCCCAGTGAGGAAGAAACAGCACCAATGCCAGAGGATGAAATTCAAGTAATTCCTGGTATAGAAGAAAAACCAGATCTATTGGAGGGTCTAGATATCAAACCAATTGAAGTGGCTCCGGAAAAAGCGGAGGTCACACCGATCGAGACAACAGGAAGTGACATCAGCACTTCCGAGACGGAGGATGTTTCTTTCGAGATTGTGTCCCCGGAGTCGACCAAGGTGAAGGTCACTCCAACTGAGGTCACAACCGAGACTGACTTGACTCTTCCAGAGGAGAGAGAAGTTCCTCTCACGGCAGCAGTTACTGAGGTCTCCGAGGTC[A/G]TTACCAAGGAGATCAAACAGGAAATACAGCCAGAGGAAGCTGAGGGAGTGAAGGAAGTTACTATAGAGGAA…	821	478	0	Mapped	12	23	0.647	1.036	0	<2
c7081	[A/G]	0.48244	TACGTTTGTCTTTGGGTAATGCTTGGTCGTTAAATAACCAGGTAGCCTTGGGTTGGGGATTTCCTTTGAATGGAATCTCGAACGCTGTAGATTGACCTGCCTTCAAGGTGACCTCCTCCTCGAAAGATTTGTCCAAAAATAGTGATGGTGGAACTTCTACAATAAGTTCTCCCTCCGATTTCTTTCCACGCACCATAATGCTATAGTCACCCTTCATCTTCTCCGTCAATATCATTGATTTGAAGACGATGCACAGTGCCATCTACTGTCATTTTGTATTTGTCACCTTCTGTCAGCGGTTTACCATCAAGGAACCATTTTGCTGGTATGTCCGGTTTGGATAGCTCACATTCGAAGATTGTAGA[A/G]CAAGGAATTTCTTTCACTTCTATATCCTC…	1055	520	0	Mapped	12	24	0.227	0.737	0	>3
c3768	[T/C]	0.327778	TAATGGTTTAATTCCAAATTTGGTTTTGATATATATTTGGAATAAAATATTATGCATAGAATTGGTACGGTAAAGATATGATGCAAGTGAAAGATCACAAAATATCCTTCAAAAGTCTGTTCAGTACGAAAATAAATATTACGTAACTTAAAAAAACTGAAAATAAAGCGTACATGAAAGGGATATAACTGTATTATTGCAAAAGGTTTGATATAGCACCATTTCGTCTCGTTAAGTGAATTACATCACTCAAATAAAATCTGACAATAAAATAAACTGTTGGTCACACCGCTGAGACAATATCCATGGTAACGCCCTCCTCGTCTACTTCTTCTATGGAATTATCGTTTTTCTTTAAGAATCTTTTCTCTTTATGATGATATGCGTAATTCCCATTAG…	1177	358	0	Mapped	12	25	0	0	0	<2
c5423	[T/C]	0.329222	CCAAATGCTAAAAGATTCAAGATACATTTCTTCTCGGAGGGATCCCCTGGTCATTGCTGGATTCGCTTAATACCCTGTTCATACGTTCATACGATATTATTTGCATATATATGTATATTTTGCACATGTATATATTTACTTAGGTGTGCAATTTTAGTCGTACATGTATGAACGTATTTACTCATACATAACTTCTGCCTTTTTCTCATACATGTATGTTGTAGCAAAATTTCTGCTTTTTGTGTGTATTTTATGTTGTATGAAAGCAGATCAAATTTTTAATAACGTGTGCAAATTGTCATACATATTTGCATCATCCCTTATTTCTAGTGTTTTTACATTGGCCAAGGCACATTTCAGCTTTACTCAAAGTTTTAAGAATGACTCTTTTCTCATTCT…	835	353	0	Mapped	12	26	0	0	0	<2
c9609	[C/G]	0.412801	CGGTAATGCAGTTTACAACACGCTGA[C/G]AGTCAGACAGTGACAGAATGATCTTTTTAAAGAGGGTCTGACATTGTTATATCAATTTCTGTGTAAGGATGAAATAATGGGGAAGCAGAAGAAAACAAGGTCCACAGCCCATATTTCTGCAGTAAAGCCACATGGAAAAGAAACAAGATGCTGATGTTGGCAATACCAAAGTTTACATTGCTGATTCAATGGAGACAGATGCAAAGGTCCCAACCATGTTGGATTTTATCAACAAATCAGACAACATTTTCAGTGATTTAAAGATAAATACACAAGTTCTTACTCAAAAACT	323	340	124	Mapped	12	27	0	0	0	<2
c4378	[A/G]	0.0138632	AAATAAAAGGTGTCTGACATGATGTGGTAGTATGTCTGATAGAGTATAGAATACGATAGGATGTGATATATGTATGATATATAATGAGCGAAGTCTGGGCGATTTTTGATACGATAGACACAGATAGCAGACTGTAGATGGCCCAAGATGATACGCATTCTTGCGATGGGCTTCTGATTATATGACTGAATCATGGTACACTATTTTGGTTTGTTTGGTAGTAGTTAGCTCCTCAAACATTTATATTCTTAAAGATTTCCTCACTGAAGAGACATCGCCTGTCGAAATGCGTATCTGGTGCACTAAAGTTTACATATGTATATATTCCTATCTTTACTGTTAGAAAATTTTCCAATGATTGAATTAAACAGAGACTTCCTTGATTTTTTTTACTCGTGG…	1060	64	49	Mapped	12	28	0.184	0.495	0	<2
c15934	[G/C]	0.0425139	CTAACTCCAGTTTTGGTTGAACTTCTTCCTCTGGCTGAAGTTTGAATTGCAGTGTAACTTCTTCTTTTCCTAATTCTTCAGTTTGGAGAATTTCTTGAGTTTCAGGTGATTTTTTATCAACTTGTTCAATATAAACTGTTTCCTCTTGTGTTGTAACAGCCTTCTCGGTGTCTTCCTCAGAGGTTACATCCATCTTAATAGGTGAAACATCATGAAGTTGCAAAGTAACTTCTTCTTTCTGTGAATGCTCAGATTCTGGAAGCTCTACAGTTTCCTTAACCGTTTTGCTGACCTGGTCAGAATATATAGTCTCCTCTTGTGTAACAACTCCTTTTTCAGTATCGATTTGAAGGGTAATTTCAGCTGCTTCAGAAGGTCCCTCCTCAAATTGTAGGGTGA…	1049	65	65	Mapped	12	29	0.28	0.495	0	<2
c80550	[T/G]	0.250962	ATGTCATCTCTTTATTAAAGAATAGGTTCTTACGACGTACAACTAAAATGACCAAATGATCGGGGCGGGGTTGTATAAATTACACACATGTATAAGACAAATGTTCTACAAAAACATGTACCGATACAAAATATCATGAGTAATCTACACAATGATTAAAAGCTAGAAGAGAAAGTGGTTTTAAAAATCAAGATAAACTACATGCAATATCTATTCTACGGATGAAACTAAAAGAAAGTGAAAGTTTGACATGAAACAGTATTATA[A/C]ACGATTTACCATACATGCAGTGTTAACTGTACAAGAGAATAGAAAAGTAGGCACTTCTCTTTTTCATCGGTTGAAAAATTCTAATTAAATTTTTTTTTCTGTACCTGCAGTTTCAAGCTCAGAAGTTC…	537	508	46	Mapped	12	30	1.587	2.924	0	>3
c24833	[A/G]	0.110906	ACATGGATTTGAATAATTGTAGGTTACAAAGAAATAGTCCGGATATTACTACACGACTTCCGAAAGATCAGAGTGGATACAAGGAACAA[A/G]GCGGGGTTCACGGCTTTGATGAAGGCTTCCCTACAGGGGAGGACAGCCTGTGCTAAATTATTACTCTACGCAGGTATTACAATTTATAGAAAGTCTTGACGCTTTCAGAAAGAAGTGGTCAATAGAACCCGGATCTTCTCATCGTCTAATCGATAAAAAAAGGGGAAACAAGAGGCGCCCTATGGGCTACATCGCTCACTTGTTGACAGGGTGGATATTTGCCATGATTGGGTGGATTAAAAATAATATC	344	191	87	Mapped	12	31	1.131	4.849	0	<2
c2632	[A/G]	0.490758	CCAAATGTCTCTGATGAAATGTACGACTCCTTTCTCTCCTCAGTTACAACAACCTTTTTCTCCTTGTCTGGAATCTTGAGAGTAAGTTTGACATCCTTCTTGGGTTTTTCATCATCCTCAAATGTCACTTC[T/C]TCAGTGACAATGTCAGGAGTGTCAAAGAAAGTTTCCTTTGTTGCCTGTGTGGATGACTCTTCAATAGTAGAGGTTTCTGACTGTGCGTCTTCTATTTCTAATTCTAATTGTTGTTTCAGTTTCTTGTGTATCAATTTCTGCGTCTTCTCTTTCTTCTGTAACAGACTGTGTAGGAATTTGGAAAGTAAATTCCTCCTCCACAGAAGTAACTTGCTCAGTTGAAGGAGCTTCTTTCTCTGGTAGAACCTGGTCTTCATCTACAT…	1035	210	68	Mapped	12	32	0	0	0	<2
c6687	[A/G]	0.125926	AAATTGCATATTTCCTTTCATGGTGATTTAGTATACAAAATCAGACAGGTCAAGAGCGAAATTAATATCACTAAGCAAAGCATCGAGATGGTCAATTGTCTTTTACACGCAGATTACACAATGTACATATACACAAAAGCGACCAAAAGAGCTATTTCCAAACATCGCGATATTCTGGATTGCAAACTGACTGCGAAGATGGGATTCTATGACGCAACTTTTGAAAAGAATCTATAAAAAGGATCTGTCCCACATGAGAGTTGTTCGGCGTCCTCGGATGAAATCGCTT[T/C]AGCCAGTAGATTCGACTTCTGAACGTCTTCGTTATCTCATGGGATCCATGAATTTTACCGTTTTGTTAGCTGTATTTTTTTTTTACATATCGAGAAGGCTCCTTC…	664	209	68	Mapped	12	33	1.415	0.422	1.763	<2
c12876	[A/C]	0.367593	TTTGATGATGCTTCTTCAGTGGACAGACCAGTTTCCTCAATTTCCGTCTCCTTCTTCTTCTTTTCCTTTGGCCGCTTGTAAACTGCTGCACTCGGTACATCTGGATCAGCATTCAGTTCTTCCATATTCACAAGAGTTCCCTCCCTTTCTAATGTTTCCGTTCTGAACCCAACAGAGGACAGCTTCATTGCGGCCTGTACTTCATTGTCATCATCCAAGTTTGTGTCGGGAACAGGATCATGTATGGCGTCCTCATAGCTAGGGGGTGGCTCTAAAGGTGCCAAGGGGCGGGAGACCTTCCTCTCAAGCTTTGGACGTTGGGCCAAGTTACTATCTGATGCCCTCATCTGAGAATTTGGACCCTCTGTGTCTTCATCATCGACAAACGGAATCTCCTGA…	473	404	153	Mapped	12	34	8.133	12.631	0.032	>3
c2207	[C/G]	0.411275	ACAAGTACACAACGCAGAAGTAGGCTGAACAGATCGCAGCAGTCAGCGAAATACACAAGAAGTTGAACAATGCCGGGTATTACAGAGGCATCGACAGCTTTAAAGGTGGGGCTAGTCCTCTCTCCTCTAGCTCTCATCCTCACCATCGTGGGCATGGCCTCTCCCCACTGGATCGATGATAAAAAAACTGGATTGGGATGGAGCGGGTTATGGGTGACATGCGGTAAGACACAGGCAGGAACTTTCTGTACCTCTTACAGCAGCCTGGTCAAACTATCACCGGATGCCTATCCAGATTTTCTAAAAGCCACTCAGGCGATGGAAGTTTTAGGAGTCGTTGTTGGGAC[C/G]GCAGCGGCAGCCTTGACCTTTCTGTGTGCATTCGTTGAATATGTTGG…	1012	338	126	Mapped	13	1	0	0	0	>3
c16952	[T/C]	0.213889	TCTTGTCCTGGGTCCTGAGGAAGGTCTGTCGGAGTACCGTGTACAGTACACCCAAGCTGGGAGGGGCAGATTGGGGCCCCCACCGTCAGAGGAAGGCGACGTACCGGGGGAGGAAACCGGTGATGTATTCTCGTCTTTGAAAGAGTGTGGTGACCGAGACACAAAAGGTGGTGATGTCTTTAACACTGGTGATGTAACTTTCAATACTGGTGACATTTTCAGCGCAACCCTGGACATGGGATGCTGGATGTTAAAGCTATTATGGTTCAATCGTCTGTTACTCTGTATAATGCACGGCCTTTGTCCAAATGATGGCTTTAGAATTTCATCAATACTGAAATTAGT[A/G]AAAGGTCCGTTTTGTGCATTCTGTGAAGGTGATCCTCTGTCCACACTCT…	515	374	0	Mapped	13	2	4.833	0	8.382	>3
c3879	[A/G]	0.162662	ATTAGGAATCTGTGGTCACTCAGTTTAAAGAACAAGAGAGTGTTCCAAGGAACACACAGTGTCACCTGCCAAACATAGCAACACTTAAGGATTACTTTTTATGGAGTGTAACACTTTAAGTGTGACAGACAGACTGACCGACCGACAACGGACAAAGTGATCCCTAAGTGTCGCTAGCGACACAAAAATGATTTTTTATGATTAATGATGAAAAAAATGTTACCAGCACTGAGAAACAATGGCACATTAACACTGACTATGGCACGTACTACTGATTGCTTATACAGAGTGTATTAGACTAATGGGTAAATCTGATGTGCTTGTAGAAACACTGAGTAAGAGGTAATCATATACAATATGTCTCAAATATAGCCATCTCATATTATCATAAATCATTTT…	837	116	65	Mapped	13	3	1.427	5.57	0	>3
c389	[A/G]	0.434906	CAACCAACAATATGGCGACCTAAGGTCGAAGGAAAATATCCACGTCTCTACAAGCAAATTTTGTTCCAAAAATGATTTATGTGACAGATACGTAGAATATTTCATTTCCCATTCGTCCAGGAAAAAAATTACCATACAAGGTGAAATTGTTGATAACAGAGTTGATAAAGGACAGCTGTGTATCTGACGTGCCGTTGTATAATATACAGGGCTAGGATAAGCTTGTGTTGAACCGAGTGTAACCTGTCTCCAACGTACCCCACAGTGTGTTTACGTATGTGACAGACACTTCTCTGTTAGAAGAGACTCCATGACTCTAAGATAGCTAAACAACAAACAGAACATAGAATAGGGAGAAGTAAAGGAGTATCATGAAGTCCACAATCACCCGGCTTGCCA…	1760	445	178	Mapped	13	4	5.471	3.665	4.327	>3
c1135	[T/G]	0.268518	AATCATGTAGGAGCAGATTTTTACATTGTGGTAAGATTACTAAATCATGAAGGAACAGATTTTTACTATTGTGGTTAGATTACTAAATCATTAAAGAGCAGATTTTTACAGTGTGGTAAGATTACTGAATTATGAAGGAGCAGATTTTTACAGTGTGGTAAGATTACTAAATCATGAAGAAGTCAGATTTTTTTAGTGTGGTACGGTTACTAAATCATGGAGGAGCAGACTTTTACAGTGTGGTAAGATTACTAAAGCATGAAGGAGCAGATTTTTAGTGTGGTAAGATTACTTTA[T/G]CAGAAAATACTGGTCAAGTTCAGCATCTGGAGTACG	337	278	88	Mapped	13	5	0	0	0	<2
c15948	[T/A]	0.317005	AATTTCTTGCAATCTTCTAAGATGGACTCCTTTAATTTGCAAGCATGTGTTGAAGTAGAGAATATGCTTTATATCGAAGTTTTTTCTCTTTTGAGTAAATATGAAAAGGAACCAAGTATTGAACTTCGAGACAAAATACTAATTATATCTGATAATGGACTGCAGTTTTTAGAGGATGAAGATGAATTTTCTCGCCTCTTCTGGCGAAGGATGTTCCTAATACGCATGACATACTGTCTTTTTGGACTCAGCATGAAATTTCAACGAATTCCTGGATGTTATATAGATCAAGATGCTATATATCGAGGAAAACGATACTTAGCCGAAATTGACAAATGTTGGGACGGCATAGAGTCGAGACGAAAGATTTGGTACTACGTTGCAAGAGCCCGACAATAC…	785	82	36	Mapped	13	6	3.336	4.929	2.915	<2
c14782	[A/G]	0.183919	GAGTGAGTGCAGAGGGTTTGGTTTTCTTTCGCGGCCTTTTCTGCTTCTGGTCAGAATCAGAATCTTTTTTGTAGTTATCAGCTTTGACAGCATGTTCCATGCAGAGGGGGAGCTCATGTCTGATGTCAAACACTGGCATACAACACTGTGTGTTATCAGC[A/G]AACTTGGCGGTACAATAGTCAAATATCTGCTGGTCTACATTGTACATAATATGTTTGAGACAATGGTTGGTGTAGGGAAGGACTGGATTTTTGCATTGCACATTTTCATTGTTTTTATGACAGCACTGTCGTGGTAGTAAGCCTCGTAACTTGTACCTGTCGACAACTTTTTCAGGTTGCCTTTCTATGACCTTGAAAGCTTCCACCGTGTTCTTTGGGTTTTCCCGAACAGCT…	776	226	83	Mapped	13	7	3.146	4.522	2.915	>3
c9984	[A/G]	0.384544	TTATAGCTGTTTCCATGGAAAATGTTTCCAAACATTGTATATAGAACCAATATAAAAAAATATGCAACTAAAAACCCTGGATAAAGATACAAGGCAACTTAACATGGCAATCAAATACATGTAC[T/C]GTCAAAGAGCTATAAGGCCAAAATGAGGTAGACTGAAACAGGAAAATCACTTTGTTGTACATACAAATGTGAATCCACATCCTCTGGACATAGATCAAGATGGTATTGTTATATGATCGAATGAAAAATGAATACAAAAAGATGCATTCTTGGCATAGGTATTCTCTTCCTGACAGCTTGATGATTAAAAAACAAACTTGTTTTTATCTAGTGACAATGCTCTATTCAGCAGAATTGCCTCTTACCAGCTGACATTGCACATGGTCATTT…	425	274	0	Mapped	13	8	12.277	21.738	0.024	>3
c3211	[T/C]	0.214418	AACACGTTTAATTTAAATTCACTTAATTACATTCCACATAATATGTCAACTTATTAACATAACACTCAAGTCTTCTTCAATGAGAGACACAGTTGCTGAATGGTCAGTCTCTGAAACATACCATAATGAAGTATTGTCAGATGTTGTATGTGACTAAGGGAAATTTAGGTAAAACTTTTCTTAAGGTAATGAGAACTGAAATGCTGCTAATCTTAATATCAAGATCTTGCTTGACATGAACCTAAGGGCTATATATCAATATTGTCAAATCATGTTGATATCTCCCATAATGTTAACTACCCTGTCTTTGTACTTCTTTGATATTTCAACCTCCATCTGTTTCTGCATTTCCTTTGTCCGTTTAAT[A/G]ATGACATCAAGTTTTGGATCCAATATCC…	860	93	93	Mapped	13	9	6.278	10.197	2.316	<2
c3759	[T/C]	0.445471	TTTAACTTTATTGATAATCTTCTTGATGTATTTTGACTTTGTATGAAAATTCATTGTTTATCATAAATATTCAAGTTATAAATTATCTTCATTATTTTCTGATTTGCAAGTTTCAAAATTCAAAGTCAGTGTAA[A/G]ACAGGTATACTAAAGTATCACAGATCAAATTTTTTATCCTCTGAGTATAATGGTAGTCCAGTTCTTTTCTACACTAGAAATCCAGGGATGCAAACACAGATGGATAATTCTCAAAGAATGACTGGAAAAGTGAAGTGGCTTGGTGAATACTGCTGGTACAGCACATCTCCCGTATGGAATGCATGCTGAGCTGTGGTGCTCCAACATCTATGGTCGGCATTCCCAGCTTAGCCGACATGATAGGGCCTATAGTACTACCA…	897	439	0	Mapped	13	10	7.4	19.113	0	>3
c16435	[T/C]	0.0979667	CTTGGTCGAATATCTCATCACAGTTAATAGGCAATTTGTCACAATTGGCTTTTCCATCCCCACTGTATCCGTTTCTACAGTGACACATGTAGGTTCCCGGTAAGTTTGTGCATTCGCCATTGAAATGACAGTCATTCGGTTCATCACATTCGTCAATATCTGTACAGTTGTAACCATCGCCTTTATATCCCTT[T/C]TTGCATACACAGGATCCTGTTTCATTACAATATGCATCGTCATGACAATCAGCCGCTGTACTACAAAAAGCTATGCAGCCAGAGCCTTTCTGCCGGTACCCAGCGGCACAAACACATTGGTAGGTTCCTAGTTGG	333	226	107	Mapped	13	11	0	0	0	<2
c535	[T/C]	0.174115	AATGCTCCAGATAATTATCACAGGAAAGGCTGAATATCGTGACATGCCAATCATCGTTCTTGACAGTGGATCAGAATCATTTCAGGCAGGATTTGCAGGAGATGAACAACCGCGTGATGTTTTTAAACCTGTTATCGGAAGACGCAAGAAAAAGTTACAGGACAAAAGGATCAGGGAATTATATGTTGGAGCCGCAGCTGAGAACGTCGGTCAATCTCTGGATCTGTCGTTTCCAATAGAAAATGGCATCATAAAAAACTGGGAAGATATGAAGGTATTATGGAATATTACATTCGTGGAAGGTATTCACGTTAATCCAGAAGAACATCCTATTCTGTTGACAGAGCTTCCAATGAACTCACGTGAAAACAGACAAAAGATGGCAGAAATAATGTTTAA…	1458	82	19	Mapped	13	12	0	1.454	0	<2
c12925	[A/G]	0.268022	AATTCTAAGCATCTACCATGTTAATACAAAGGTTACCCGTGATGCAGATGGTAGGACAAATTCAAACCAAATTATTAAACGTCAAATATGCACAATCAATTTCCATGATTCCAGGTTATCTTCCCTGCTTGTTATAACTAACATCTATAGGTGTACAATTATTCCTTGTAAATACTTACAGATGAATTTCAGTGTTGACAA[A/G]TACTACATACATAAAAGGAAGGAAATTATCCATCAAATGATTCAAGATTTTATCATTCAGAAGAGAAATGTACATTACGATACAATTTTTTATTACTTAGGCTGACATTTAGGGGAAGAGGTTAAACTGACCACATACATAACTATTTAATATTATTGCTCCATGTATATTGTATATTTTGGCAGAACCTTTC…	744	228	104	Mapped	13	13	2.503	1.454	0.226	>3
c3182	[T/A]	0.0240296	ATCCTAAATATGTACATGTAATGTATAACTTCTGAACCCCTGTGATCTAATAGGA[A/T]TTTTGTCAGTTTGTATGTGTAATAATGAATAATGACGTAGAATGTATCTTATCGCTTAGATGATAGTTTGAGTAAATTTAGGCTGTACATATCTAGACTTATTTGTTTAGATAATTAACACCATTTTCAAGACTGAGGACGTGAATGCTGACTATTTCTGTGTAAGTGTTGAATAATGTTTTCTAAAGAAATAATTTATTTTCTTAAGGAAAAAGTCCCATCTTGTCTGTAGAAGTGTGAAGGTGCATTTTTGATTACATTTTAATCTGTTCTTGTGTTCCATATGATCACATGCGCAGATTTTAAAAAGTTGGGGAGTTTTAGGAGGAAACTCCCCCC…	748	46	46	Mapped	13	14	0.067	0	0.485	<2
c2614	[A/G]	0.22026	TCATCTCCAGACTGCTGAATTCCGGAATGTCATACTATAAAACTTGAATGTGTTCAGTGCAAACTATCGTGACAAACTTCAATTCTGAGTGTCTTTTCTCTTCACATCTCACCACTTTATCAAACGTACATTACAACAATTCACACATGATAAGATACAGAAATTTCCTTCTGAAATAATTAGAAATGCTCCTCCCCCATCCACGTTTTCCCTTATCGTTCTTTATTTTCTCAGTTACAAGTCTGGCCTTTGTATACATGGCCTGCAATTGATACAACGAATACTAAGAGGTAGTAAACAAAATTTCACTTTATGTATCCTTCTGAAATACTAGTACTTTTCATAAAATGAAAGTTTTTACCTCTCAATCTCATTTAGCTTGATACCATAATGTAGTTG…	669	297	154	Mapped	13	15	0.513	0.658	0.485	<2
c18295	[T/C]	0.28826	TTTGACAAACTAGACAAATGTTCA[A/G]TGCTAGAATGTACAAGTACTCAGAGCTACCTGAACAAATGTTAAGATCTGTGCTGGATATGCTCGGAATAATAATCTGGATAAATGTTCAGAGCTTTACATGACAAATGCTAAGACCTATACTGGACAAATATTCAAAACTTTTACCAGACAAATTTTGAGAGCTAGACTGGAAAATGATCAGAGCTACGTGGACAGTTGTTCAGAACTATACTGGACAAATACTGAGAACTATACTGGACAATTGTTCAGAACTATACTGGACAAAGTCTGAGAACTAAACTGACAATTGTTCAGAACCAGTGTTCGCGAAGGTGTTAAGATTTTTACCAGACATTCGGTCTGGTAAACAAATGTTATTTACCAGACTG…	436	369	173	Mapped	13	16	0.682	0	1.624	<2
c14060	[C/G]	0.272897	TTGCAAACCATGTAACAACGATG[C/G]ATGCAGTTGCAAGAATCAATGGAATGGCCCCCAAATACGTGTATGTAAATATAGTGTGAATTTCGTTATTCACAGTATCTTCATTTGTGGAATTTGTAAAAGGAATAGTGGACAGGATTTCTCCATTTGTAACATTTTCGTTTGTGGAGTTGACCAAAGATTCACTGGACTGGATACTTGAACTTGCAGTTGTAGTTGCAATATAGCGTTCATTAACTGTTGAGTTGACTGTTTGTAGATGGCTTGTGGGAGATCCAATCGTGTACCCTTCGCCTGTTGTGTTGAATATTTGAATGCCATCTGTGGATATCTCTTCAGACGCTGCACCATTGTCTTCTAGTGTAGTTAATTTACTGTTGGAAAATGATGGG…	623	305	163	Mapped	13	17	1.012	0	1.992	<2
c8225	[A/G]	0.466728	CATTACCATCCAGTTCCACCATGTCGTTTATCAGGCTGTATTGAAAATGCTTTACATGGTTTTAAACTAAATATTTTCGCCCTGGACAAGGACACAATGTTTCATATATTCCGTAAGCGTTGTGATACCACATTCCAATTACAAAATGGCGTTCAAAAGATCTGCCTTCATCAAACGGAGTCACGATATAACAATAAATACTGTAGAGGAATTTCCAATTCTATCCCGGTGAAAATAAGTCATGGAAAGGATTTTAAATTGGAAGTATATTGTGACGATTTGCAAGGTTGGTGGTGTTTCCCATTAAGTACCGAAA[A/G]TGACCACCTTAATGTATCATGGCCAGGAACATTTCGATATGGCAACGATACTCAACAACTTTGGATCGTGTCTGTTTC…	1113	351	0	Mapped	13	18	0	0.928	0	>3
c12929	[A/G]	0.25463	AACTTGGAGAGACATACACGTGTATTGCTTTACACTTCATTTTCAGATTTTTTATGAAAGAATTTGGGAAAAAAGCAATATTTTTGTGAATGGGTCAAAATAATGGACACCCACATTGACCTAAATTCTGTGATATGTGGTAAAGATAAAGCATCTTGCTT[T/C]AATACAAGCCAATGTCTTACTACCAGATCTAATGTAAGTTCAAATTGAAAGTGCACTTAATTCTTCACCTGCAGTAAATGCATGTCTGACAAGACTTGAAAGTAGTTTGTAAATCTGTATGCATGCTTTCATGAAAGTGTGCTCTGAAATTTTCATGCTTCATCATAATTATTAAGATTTCAAAAATGTACTCCTAAGCGTCTGAAAATTATGTTTAACATCCTTGTCCATGC…	785	273	68	Mapped	13	19	1.867	0	3.414	<2
c14047	[A/G]	0.44085	GCTGCTCCAGACTAAGACATCGTTTAATGACTCTCACCAGCTCCATGGGGTTACAGGCATACATGTTCCTCATACTGGCCTTTATCTCCTGTAGCTTCATCTTGAGTATAAAGGCCTGGGGACTTGAGTTATCAGTGGCTGCTGCCTGATCTTCCACTGTCTGTATCTGAGT[T/C]ACCAGTCCTTCAAATAACTGACTGGCATAGACCAAATGGTCAGGATCCTCTTCATTGATTTGATCCCAAGCCTGTGCTTCTATCCAATCAGTACAATAATGCCTCAGCTCAATAGGAAACTGGTTACTGTATGCTAACTGTAAATGGCGCAGTAATTCCGGTGGCAAACCGCAGCACCGCATCCACTGAGATTCCGTTTGATCCATCCTTTGTCTTGGATTC…	476	338	114	Mapped	13	20	0	0	0	<2
c2958	[T/C]	0.139665	ATGTATACAATTTATTGTGAGAAAACTGATTGATAACATTACAAATTTGCACATTTCCATACTATAATTCTTTCCACTTAAGAAAAGTTTAAATGCAATAAAGATGAATGAACAATTACATGTTTTTCTTTTCTCACAGGAAATCTATTATATAGTATAATGAATCTTCTTTTAACTTTCATTCCTACGCAAGTATAAAAAGAGCACATGGTACATGGCATCATCAAGAACAATGATA[T/C]TAACCTTCCATTGTTTGGAAGAAAATAATTTCTCATACATGTACTTACATGTATATACAGTATTCATAGTTATCACTGTTAACATAGTTATTTCTACTTCACAGATGAAAAGCACTTTTCTTCAATCCTGGTTGTCATGGAAATCCGTCAAAATCT…	980	108	95	Mapped	13	21	0	0	0	<2
c10552	[T/G]	0.307116	TATTTTAATTCTCTTGTTAACTTAAGAGTGGAAATTAAACTTGATAAAATC[A/C]TGTTAAACATTTCATGGAGGAGATGACATTTATATAGTGACAAAATATGTATTTTCAGTCACTGAGAGGTGAAGATTGAATAGTATTTTCTTCATAATATGTAGCTATTGTTAACTTTGATGTAATGTACATGTAATTTATGTAAAGCAATGTAAGCAATAAGTACCCGATTGTCAGAAAAATTTCTATCAAATTTATGCCAGTGAAAACGTATATAACAAGATAAATTATACAGTACATTAACATAATACTAATTCTGTTTTATTATATGGCACTGGCAAAACTCATATAAGTGTGAAAAAATATTCAAAGACAATTTATTTCATGATACATACACATGAAG…	799	270	153	Mapped	13	22	0	0	0	<2
c12542	[A/G]	0.159889	CTGCCTCCAGGAGCAAACTGTCCGTAGCATTGCAGATAGCACTTTGCCATTTATTCTTTAATATCATCGGTATCATGATCTTCTTCCCCATTCCAGCACTAAGAAAACTTCCATTGCGAGCTGCTAAGTTTTTGGGCCGTACAACAGCAAAATACAGGTGGTTCTGTATTGTCTACCTCATTTTAATGTTCCTAATCCTACCTCTGATTGTCTTCTCGCTAAGCCTTGCGGGAAAAATTGCTGTGATAATTGCAGTGGCCGTAGCAGCAGCCATTATTTCCGTAATAATTGTGTTGAACGTATTACAAAGAAAGTGTAAAGACAGACTACCAAAATGTCTGCAGAGTTGGGAATTCCTACCAGAATTTCTTCGTTCATTAGAGCCCTACGACAGGGTTA…	787	114	85	Mapped	13	23	0	0	0	<2
c2743	[T/G]	0.424214	AAGCAAAATGCAATTTTATTGCAAGCGGAAAAATACAGGCACAGAATGCAACATAATATATAGCAATTATAGTACATGTAGTACAGAAATGTGTGCGCTGAACACACAGATGTCCAATGATAATGTTCAATAGGTGATCACACAAATTCCATGAAACTGGTGTGTGACACATGTACAAACAATACATTCATATATTTATTCAATCATGACAATTTATGTGTATATTTAATTTCCTGATATCGCATACATGTATACTACAGCTAAAGCTTTGCTTCACTGATAAACATATAGATAGCTCCATACTATACAATCTTACCAACACAGGGACTTGTAGTCAGTCCTTTATAGAAAATAACACTCAAGTCCCTGTGACAAAACAAATAAAGTTTGATACCTAAA…	874	404	0	Mapped	13	24	0	0	1.328	>3
c13363	[A/G]	0.125693	TCATTTCCTTTTATTTGTTCACAAAATCAGATTACAGATTTTATTTTATATTCAAAAGTAGAATATTTCATAAAGTTCAAAGAAAAAAATTTCTTGAAACTTTTGGTTAGATAGGAATTCATTTTGCAGAAAGTCTGATGAGAACCTTACATGTGTCCTTTGCATAGCAAAACGATTCTGAAGAAATTGTCTGTAAAAAAAAGTAGACAAATTTCCAGGAAAGATCGATGAGTTTCATTGTAAAACACATTTTCATTTCAAAGCAATCGACGCTTCTTATACGCAGCGTCTGGTCGTGGAACAGCCCTTATTAACAACGGACACCTACAGTGTATAAAGAGTTGAACTACAA[A/G]CTGATTTGACCAACCTTTATAATGGTATGTTTATCAGAGCAG…	453	114	49	Mapped	13	25	2.617	0	0	<2
c7465	[A/G]	0.15463	CTATCAGTACATTTATTCTTGACTAGATATAACATTCTGCAGTGTT[T/C]CAACAATTTCAAACGTTATGCAAGTTATACGACCCCAAATGAGATTTTGAGCATGAGGAACGTTAATACAGTCATCATTATTATGTTTGTGATACCGTACTTACACAAATACATGATCAGACACAAGTGCATGGTAATATTAGTTACCTAGTCATGCATCTAGAGACCGAGTACAGGATGATACCAGGTCATTGGAGTGCACCAGGCAAGACAAAGCCGAGCCTGGTGTAATTTTTTCTGGATTTCAAATAAAGACAATAATGTTATGAATTTCTTAATTTACTTATTGTAAGGATAGACTAATGATTGGTAGGGCAATGACATTCCATAATACAACCCTTCCATGTG…	429	256	136	Mapped	13	26	0	2.902	0	>3
c15682	[A/G]	0.120148	TTGTATCTAATTTTGATGGGATTTCCTGTCTGGCCTGTTTGTCTCGCCATGAGTTGTTGTTACCGAATGAGACTTTGTAGTCTAATACTATACAAAACGACAATATTGTTGGTTGTATGGTCCGATTTTGGTGTAATGTTAAATACCACATAGATTTCCATGCCTTTAATTATAGGCTAGTCTGTCTGTTTGTCTGTCCGATTGTCTCTGGCTAAATTTTAACTTTAAAGGAAAACGGTTGGGCTCTGATGTTTCACCAAGCTAACGACAGTCTTTGTGACAAT[A/G]AACTTTTCTTAGAGAGTATTTTACGAGTATCATGAGTATGGTATTCACTTCATTCATCCTTTCTTTGCGTATTAAAAGGCAATAAAAAGGCTAAAAAGAGATTTTTATCA…	874	207	87	Mapped	13	27	1.933	0	5.91	<2
c18396	[A/G]	0.38403	AAATTTATATCGTCCTGCTACAGACGTTTGCAACTCGAATGAACAATTCCTGTTGCGGAATTCGGCCATTGATATTTTGAAATCCTGGAAACTAGACATGGCACCTGCCAATACCATGATAGATTACGGCGAAGCACCTGCCAATATTATAGATTGAGGCGAA[A/G]CGTCTGCCGATATTATAGATTACGGCAAAGCACCTGCCAATATCATGATAGATCATTGCGCGGAACCTGCCGATATCATAATAGGTTTAGGCGAGACATATCTCAATACCTGTGATATAGTGTAATATAGATTGCCTTTGCTATGTGGTGGTCCTTGGCGATGGTTGAGACGTTTTTACGTTGATTAGTCTTTTTCGCTAGTTTCACTAGTTTATTGGATACGTGATCGTA…	614	317	107	Mapped	14	1	0	0	0	<2
c24535	[T/G]	0.144068	ATTCCATTCATTGTCAAAAATTCTTGAATGTAAGATAATGATATCAAAAATACACAAGGCGATCATTAACATAGTAATGTTAACACTTAACAAAACAAAGTAGTGTTTGTGTAACGTAATCTCTATCTTAACAAAGAAGAATGTAATAAGCAAGCTTTCACATAAGGTATTGTCGTAGTA[A/C]AGTGACCTGACCGGGCAGGCAAAGTTAATATCACCAGGTCAATGGATGAGTTTAAATCTGGTCAGGTTATAACAGGTTAGCAGAAATGCAAGACTTAGTAATGAATGTCCATATTACATGTATTTATGATAAACTCTGATTTTTGAAAGTTCGAATACCTTTTGGTTGTAGAAGACTTACATACTACAAACTGCTGGACGAGACAAGACACAAT…	539	63	49	Mapped	14	2	2.909	7.022	0	<2
c14543	[T/C]	0.0992579	TTCATTACTGATCTTACCAAGTCTGTTGCGTTTTCCTTCCATTTTCTGTCCATTAAGGAGAGAAGTGTATTACAATTTTCATCCCCTACAGCTTGAACTACTAGCCCCCAATTTTGCTATCAATGAGTCTGTGTAAGTCATACTTTAACTTTATAGCATTCCTTGGAGAGAGCAATTCCTCACTATCATGAGCA[T/C]CAGAATATCAGGACAAGAACATCACAAAGCTGCTATAAGTAAATTTTGAAGATGTTGTGGCTTCAAGAAATTCCAAAGACGTACTTGATCTTTCTTGGTCGAATTTTCGTCTCCTGCTGAGTAATCCTAACAAATATTTGTCTTTCCATTTGATTTCGATTTGTCCAAGTCTTTCAGTTGTGTGAAATCTAGCACATAGA…	514	258	115	Mapped	14	3	1.488	0.636	5.232	>3
c11442	[A/G]	0.144814	AAGATTTGAGAAGAAATTTGATGCAGGAACTGCACAGAAAAGACTTGAGGCTATGGAGATTGCCAGAAGGAAATTACAGGAA[A/G]ATCATGATGCCAAAGCCAAGGAACATGCTGAGAAGCAGAAAATTAAAGAAGAAGAGAAGAGAAAGCAAAAGATAAGAAGACTGGGAAAACCATCAGGAAGGGAAGGGATATCGCTCCAAAGTGAAGCCGAAAGAAGAACCAACGTCAGCAGACGTGACCAAAAAATAGACCTAAGCCAAGGTTACGACAAAATGATTATAACCCCTTAATGGGAGGAGGAGGACCGGGGTACCGTCCTGGCAAGGCGTGGTGGCGGCGGATGAGGTTAATTTACGTATCCAAGGCGTCCTAGCAACGGCTGTCATGCCAACC…	494	108	108	Mapped	14	4	10.595	13.77	3.507	<2
c7165	[A/C]	0.237037	TGGCGTAGAATGGGACATGTCGTCGAAATCGGACTGCGACGAGAAAAGCCAAGAACAAAGCCTTGTCACACCACCTCAGAAAAGGCAAAAAATAGGATATTCATCTGGTACCGATAGCAGTTGCGGAAGTTCATGGAGCAGCGTAAAAAGCAAGTTTTCTATCTCGCAATGGAATAGAGAAAATCTGGAAGAAGTGGGCGTTTTCTTTGGGGAAGATCCAAGGCCTTTGACAGAACTATTTGATCAGCTTCGCATGACAAGCCCAAGTATAGACTATCCTACTTACGTAAAGATACTTGCAGATTATCATGATTATGCAAGAGAAGCCATGCCTTTTTCATT[A/C]AATATCGAAGAAATTCAAGAAATTAAGACGGAAACATTGTTGAATTTAGCAC…	491	252	41	Mapped	14	5	3.749	10.288	0	<2
c2848	[A/G]	0.427894	TCTAGCTTACATGGGTCGTCTGGACCTACATCTTTAACTGTATTAAAGTCTTTAGCAAGCATCGAGGAATTTACAGAAAA[T/C]GTCCACACTCTTTGTGTCATTTCACAAAGCTTTTTACATAACTGTGGAAGCTCAATTAGATTCGGTTTGTTTCTCTTGATTTCTGTAATAATTTCTGAGAGCTCCATCGGCTCTGCAGCATAAACAATACCAATTTTAGCAAGATCATCTTCGTCCCAGTCCGATGCTTGTTGTGGAGGGAAACTTTTCTTCATTTTTGCATTGGGAGTTTTCGTCTTCCATTCGTCGGAGGACGAACAAGATGATGATGAAGTCTCACAGAAATCAGGGATTCCTGTGCGTTTACCTTCTTTGTCCGATACCACTTCGGTAGA…	468	386	77	Mapped	14	6	0.754	0.059	0.558	>3
[truncated: 300 more rows]
