# Supplementary material for: A high-density SNP genetic linkage map for the silver-lipped pearl oyster, Pinctada maxima: a valuable resource for gene localisation and marker-assisted selection
Source: BMC Genomics. 2013 Nov 20;14(1):810. doi: 10.1186/1471-2164-14-810 (PMC4046678; doi:10.1186/1471-2164-14-810)
Supplement: Supplementary file 2 — Additional file 2: Regression statistics for all data groups across all linkage groups. ANOVA that test the difference between the standardised female and male interval distances are also included. (XLSX 18 KB) [file 12864_2013_5511_MOESM2_ESM.xlsx]

## Sheet: Add. file 2
Additional file 2: Regression statistics for all data groups across all linkage groups. ANOVA that test the difference between the standardised female and male interval distances are also included.
		Regression Statistics				ANOVA					Intercept
LG	Data Group	Observations	R Square	Standard Error	Slope	df	SS	MS	F	Significance F	Coefficients	Standard Error	t Stat	P-value
1	Left	70	0.951174	0.0411309	4.685	1	2.24107	2.24107	1324.7	2.56298e-46	0.0626254	0.0108845	5.75363	2.2789e-07
	Middle	34	0.828866	0.00557601	0.0526	1	0.00481887	0.00481887	154.988	8.27016e-14	0.685873	0.00252911	271.191	2.29412e-55
	Right	27	0.333809	0.0627181	3.0361	1	0.0492747	0.0492747	12.5267	0.00159953	-2.11739	0.853831	-2.47988	0.0202356
2	Left	43	0.784961	0.0543267	3.886	1	0.441713	0.441713	149.663	2.87986e-15	0.165625	0.0108724	15.2335	1.75887e-18
	Middle	25	0.793125	0.0115555	0.0827	1	0.0117744	0.0117744	88.178	2.47122e-09	0.474927	0.0063255	75.0813	5.24167e-29
	Right	63	0.949169	0.0296233	7.3638	1	0.999559	0.999559	1139.05	3.59293e-41	-6.37841	0.213142	-29.9257	3.65073e-38
3	Left	31	0.477241	0.110898	6.7406	1	0.325597	0.325597	26.4749	1.69337e-05	0.174443	0.024724	7.05562	9.23521e-08
	Middle	35	0.768927	0.00585391	0.0365	1	0.00376305	0.00376305	109.812	4.95075e-12	0.503553	0.00206495	243.857	2.60352e-55
	Right	33	0.673196	0.0841112	7.4122	1	0.451777	0.451777	63.8582	5.05765e-09	-6.57574	0.918782	-7.15702	4.80378e-08
4	Left	22	0.669397	0.0622365	11.543	1	0.156855	0.156855	40.4956	3.28793e-06	0.108384	0.014278	7.59099	2.59695e-07
	Middle	30	0.726316	0.0149505	0.1007	1	0.0166092	0.0166092	74.3079	2.29139e-09	0.364713	0.00602746	60.5087	3.15519e-31
	Right	39	0.69852	0.0640078	1.4855	1	0.351227	0.351227	85.7279	3.58437e-11	-0.638962	0.134326	-4.75679	2.98311e-05
5	Left	14	0.622918	0.0646093	39.331	1	0.0827498	0.0827498	19.8233	0.000789637	-0.0459369	0.0579066	-0.793292	0.443011
	Middle	32	0.766785	0.00212042	0.0151	1	0.00044349	0.00044349	98.6368	5.36693e-11	0.339405	0.000676559	501.663	2.01125e-60
	Right	38	0.834562	0.0716397	5.0547	1	0.932038	0.932038	181.604	1.23949e-15	-4.24415	0.364369	-11.6479	9.07045e-14
6	Left	24	0.341365	0.160207	5.1505	1	0.292658	0.292658	11.4024	0.00271795	0.264843	0.0409779	6.46308	1.67625e-06
	Middle	15	0.884255	0.00867054	0.0728	1	0.0074664	0.0074664	99.3159	1.87232e-07	0.630802	0.00446381	141.315	4.19853e-22
	Right	9	0.49859	0.0824003	5.9912	1	0.0472613	0.0472613	6.96063	0.0335061	-5.09634	2.25456	-2.26046	0.0582919
7	Left	38	0.47623	0.236415	11.27	1	1.82948	1.82948	32.7325	1.63904e-06	0.436542	0.0486249	8.97774	1.02063e-10
	Middle and Right	9	0.771615	0.0076012	0.0342	1	0.00136645	0.00136645	23.65	0.00182859	0.960971	0.00561801	171.052	6.15964e-14
8	Left	12	0.863494	0.0340109	6.1575	1	0.0731718	0.0731718	63.2569	1.23924e-05	0.0385224	0.0139941	2.75276	0.0203814
	Middle	18	0.855143	0.0162481	0.1345	1	0.0249361	0.0249361	94.4541	4.07924e-08	0.202414	0.00926535	21.8463	2.44223e-13
	Right	27	0.634966	0.120214	12.348	1	0.628442	0.628442	43.4868	6.57035e-07	-11.5869	1.85796	-6.2364	1.59482e-06
9	Left	43	0.41957	0.199678	9.1947	1	1.18167	1.18167	29.6372	2.66281e-06	0.262438	0.033268	7.88859	9.4502e-10
	Middle and Right	11	0.994139	0.00342709	0.1859	1	0.0179297	0.0179297	1526.6	2.34245e-11	0.806984	0.00298125	270.686	6.52317e-19
10	Left	15	0.925502	0.0295431	6.061	1	0.140958	0.140958	161.502	1.04726e-08	-0.00184968	0.0132673	-0.139416	0.891258
	Middle	11	0.874193	0.0394436	0.3329	1	0.0972972	0.0972972	62.5383	2.4272e-05	0.30792	0.021678	14.2043	1.80945e-07
	Right	16	0.528357	0.0960501	3.3731	1	0.144689	0.144689	15.6834	0.00142287	-2.36572	0.802937	-2.94634	0.0106226
11	Left	18	0.621848	0.132321	4.0005	1	0.460673	0.460673	26.311	0.000100899	0.119112	0.0460018	2.58929	0.019766
	Middle	12	0.919461	0.0219698	0.2513	1	0.0551035	0.0551035	114.163	8.63481e-07	0.553058	0.0119532	46.2686	5.3575e-13
	Right	6	0.908961	0.0289904	5.3627	1	0.0335652	0.0335652	39.9374	0.00320748	-4.40381	0.832407	-5.29045	0.00612661
12	Left	12	0.72492	0.139389	2.7669	1	0.51202	0.51202	26.3531	0.000441901	0.227749	0.0453224	5.02508	0.000517859
	Middle	21	0.626738	0.0119829	0.1073	1	0.00458087	0.00458087	31.9026	1.90907e-05	0.896769	0.0108506	82.6469	9.26381e-26
	Right	3	0.289048	0.0233382	0.0834	1	0.000221445	0.000221445	0.406565	0.638638	0.917156	0.112537	8.14979	0.0777264
13	Left	7	0.827247	0.0756376	1.6791	1	0.136979	0.136979	23.943	0.00450114	0.12317	0.0460945	2.67211	0.0442362
	Middle	7	0.792465	0.0159416	0.1064	1	0.00485205	0.00485205	19.0924	0.00722559	0.479614	0.0187258	25.6125	1.69426e-06
	Right	15	0.687518	0.066516	5.5483	1	0.126548	0.126548	28.6025	0.00013242	-4.58117	0.998404	-4.58849	0.000508223
14	Left	3	0.317422	0.0630697	0.4331	1	0.00184981	0.00184981	0.465034	0.618984	-0.00385343	0.0629518	-0.0612123	0.96108
	Middle	7	0.973599	0.00983204	0.1601	1	0.0178245	0.0178245	184.387	3.88211e-05	0.0816091	0.0083435	9.78115	0.000190067
	Right	18	0.635231	0.13903	22.135	1	0.538583	0.538583	27.8633	7.49535e-05	-21.3806	4.16823	-5.1294	0.000100903
