# Supplementary material for: A high-density SNP genetic linkage map for the silver-lipped pearl oyster, Pinctada maxima: a valuable resource for gene localisation and marker-assisted selection
Source: BMC Genomics. 2013 Nov 20;14(1):810. doi: 10.1186/1471-2164-14-810 (PMC4046678; doi:10.1186/1471-2164-14-810)
Supplement: Supplementary file 20 — Additional file 20: Tests of segregation distortion for all intervals on the map. Each interval was tested across each parent from the eight families where informative meiosis occurred using a G test. The family cross, G value, FDR alpha value and Significance are reported in addition to linkage map statistics. (XLSX 619 KB) [file 12864_2013_5511_MOESM20_ESM.xlsx]

## Sheet: Add. file 6
Additional file 6: Tests of segregation distortion for all intervals on the map. Each interval was tested across each parent from the eight families where informative meiosis occurred using a G test. The family cross, G value, FDR alpha value and Significance are reported in addition to linkage map statistics.
	Linkage Map Order				W49 (Female)			W119 (Male)			103x102	103 (Female)			102 (Male)			106x115	106 (Female)			115 (Male)			127x124	127 (Female)			124 (Male)			129x147	129 (Female)			147 (Male)			130x148	130 (Female)			148 (Male)			131x145	131 (Female)
SNP ID	LG	Position	K cM	Family Cross (W49xW119)	Gvalue	Alpha (FDR)	FDR Sig.	Gvalue	Alpha (FDR)	FDR Sig.	Family Cross (103x102)	Gvalue	Alpha (FDR)	FDR Sig.	Gvalue	Alpha (FDR)	FDR Sig.	Family Cross (106x115)	Gvalue	Alpha (FDR)	FDR Sig.	Gvalue	Alpha (FDR)	FDR Sig.	Family Cross (127x124)	Gvalue	Alpha (FDR)	FDR Sig.	Gvalue	Alpha (FDR)	FDR Sig.	Family Cross (129x147)	Gvalue	Alpha (FDR)	FDR Sig.	Gvalue	Alpha (FDR)	FDR Sig.	Family Cross (130x148)	Gvalue	Alpha (FDR)	FDR Sig.	Gvalue	Alpha (FDR)	FDR Sig.	Family Cross (131x145)	Gvalue	Alpha (FDR)	FDR Sig.
c78645	1	1	0	AAxAA							AAxAA							AAxAA							AAxAA							AAxAA							AAxAB				0.532923	0.0362745	NS	AAxAA
c2018	1	2	0	AAxAA							ABxAA	0.784	0.0371353	NS				AAxAA							AAxAA							AAxAA							AAxAB				0.532923	0.035014	NS	AAxAB
c16672	1	3	0.207	BBxBB							BBxBB							BBxBB							BBxBB							BBxAB				4.4389	0.0046683	NS	BBxBB							BBxBB
c12397	1	4	6.114	ABxBB	6.382	0.00812325	NS				BBxBB							BBxBB							BBxBB							BBxBB							ABxBB	2.5985	0.0210976	NS				ABxBB	6.02237	0.00509709	NS
c14630	1	5	0.507	ABxAB	2.49	0.0238095	NS	2.49	0.00997305	NS	AAxAB				4.32921	0.00959079	NS	AAxAA							AAxAA							ABxAA	1.33141	0.0215347	NS				ABxAA	2.5985	0.0195122	NS				ABxAB	4.27871	0.0103155	NS
c13568	1	6	2.203	BBxBB							BBxBB							BBxBB							BBxBB							BBxBB							BBxAB				1.73409	0.0217087	NS	BBxAA
c13271	1	7	0	AAxBB							ABxAB	0.532	0.0387268	NS	0.532194	0.0310742	NS	ABxAB							BBxAB				0.445363	0.0303659	NS	ABxAB	4.81817	0.00408416	NS	4.81817	0.00307125	NS	ABxAB	4.27871	0.00902439	NS	4.27871	0.00938375	NS	ABxAB	0.896353	0.0283981	NS
c12356	1	8	0.285	BBxBB							ABxBB	1.398	0.030504	NS				BBxBB							BBxBB							BBxBB							BBxBB							BBxBB
c761	1	9	0	BBxBB							ABxBB	1.398	0.0323607	NS				BBxBB							BBxBB							BBxBB							BBxBB							BBxBB
c2270	1	10	0.022	BBxBB							BBxBB							BBxBB							BBxBB							BBxBB							BBxAB				2.5985	0.0173669	NS	BBxBB
c2038	1	11	0	ABxBB	7.457	0.00532213	NS				BBxBB							BBxBB							ABxBB	14.4391	0.00202312	SD				BBxBB							ABxBB	3.64306	0.0141463	NS				ABxBB	6.02237	0.00473301	NS
c13823	1	12	0	AAxAA							BBxAA							AAxAA							AAxAA							AAxAA							AAxAB				2.5985	0.0165266	NS	AAxAA
c15261	1	13	0.861	AAxAA							AAxAA							AAxAA							AAxAA							AAxAB				4.4389	0.00454545	NS	AAxAB				3.64306	0.0120448	NS	AAxAA
c20839	1	14	0.987	AAxAA							AAxAA							AAxAA							ABxAA	14.4391	0.00216763	SD				AAxAB				2.64071	0.0100737	NS	AAxAA							AAxAA
c13332	1	15	0.148	AAxAA							AAxAA							AAxAA							ABxAA	14.4391	0.000867052	SD				AAxAA							AAxAA							AAxAA
c4330	1	16	0.148	BBxBB							BBxBB							BBxBB							ABxBB	14.4391	0.00303468	SD				BBxBB							BBxBB							BBxBB
c4168	1	17	0	AAxAA							AAxAA							AAxAA							ABxAA	14.4391	0.00289017	SD				AAxAA							AAxAA							AAxBB
c1431	1	18	0.695	ABxAB	2.598	0.0231092	NS	2.598	0.00929919	NS	BBxAB				2.19137	0.0182864	NS	AAxAA							BBxAA							ABxAB	4.81817	0.00433168	NS	4.81817	0.00331695	NS	ABxBB	2.5985	0.0165854	NS				ABxBB	6.02237	0.00546117	NS
c13540	1	19	0.473	ABxAB	2.598	0.0228291	NS	2.598	0.00902965	NS	BBxAB				2.19137	0.0194373	NS	BBxBB							AAxBB							ABxBB	1.33141	0.0211634	NS				ABxAA	2.5985	0.0193902	NS				ABxBB	6.02237	0.00521845	NS
c96	1	20	0.183	BBxAB				0.09	0.0409704	NS	AAxBB							ABxAB							BBxAB				0.111168	0.0440244	NS	BBxBB							ABxBB	2.5985	0.0208537	NS				ABxBB	6.02237	0.00582524	NS
c2351	1	21	1.22	ABxAA	7.615	0.00420168	NS				BBxAA							AAxAA							AAxAA							AAxAA							--xAB							ABxBB	5.43677	0.00740291	NS
c12105	1	22	0.17	BBxBB							BBxBB							BBxBB							ABxBB	14.4391	0.000144509	SD				BBxBB							BBxBB							BBxBB
c2798	1	23	0.108	ABxBB	7.457	0.00546218	NS				ABxBB	1.398	0.0295756	NS				BBxBB							ABxBB	14.4391	0.00245665	SD				BBxBB							ABxAA	3.64306	0.0142683	NS				ABxAB	0.805421	0.0291262	NS
c15358	1	24	0.581	ABxBB	7.457	0.00504202	NS				BBxBB							BBxBB							BBxBB							BBxBB							ABxBB	3.64306	0.0143902	NS				ABxAB	0.805421	0.0290049	NS
c14161	1	25	0	ABxBB	7.457	0.0047619	NS				AAxBB							BBxBB							AAxBB							BBxBB							ABxAB	0.0526559	0.0426829	NS	0.0526559	0.0422969	NS	ABxBB	4.66639	0.00873786	NS
c14627	1	26	0.857	ABxBB	7.457	0.00644258	NS				AAxAB				2.19137	0.0184143	NS	ABxAB							AAxAB				0.111168	0.039878	NS	ABxAA	1.33141	0.0180693	NS				BBxAA							BBxAA
c4010	1	27	0.63	--xBB							BBxBB							BBxBB							ABxBB	14.4391	0.00274566	SD				BBxBB							ABxBB	2.19137	0.0219512	NS				ABxBB	6.02237	0.0059466	NS
c6010	1	28	0	ABxBB	7.457	0.0057423	NS				AAxBB							BBxBB							BBxBB							BBxBB							ABxBB	2.5985	0.0215854	NS				ABxAA	6.02237	0.00570388	NS
c17630	1	29	2.332	AAxBB							BBxAB				4.32921	0.0101023	NS	ABxAB							AAxAB				0	0.0486585	NS	ABxAA	1.33141	0.0189356	NS				ABxAA	3.64306	0.0119512	NS				ABxAB	5.62383	0.00703883	NS
c5362	1	30	0	ABxBB	7.457	0.00686275	NS				BBxAB				4.32921	0.0108696	NS	ABxAB							BBxAB				0	0.0495122	NS	ABxAB	4.81817	0.00420792	NS	4.81817	0.0031941	NS	BBxAA							BBxBB
c2348	1	31	0.256	BBxAB				1.224	0.0206199	NS	BBxAB				4.32921	0.0121483	NS	BBxBB							AAxBB							ABxBB	1.33141	0.0217822	NS				BBxBB							BBxAB
c9942	1	32	0	AAxAA							ABxAA	1.398	0.032626	NS				AAxAA							ABxAA	14.4391	0.0033237	SD				AAxAA							AAxAB				2.5985	0.0187675	NS	AAxAB
c14458	1	33	0	AAxAA							AAxAA							AAxAA							BBxAA							AAxAA							AAxAB				2.5985	0.0168067	NS	AAxAB
c17081	1	34	0.486	AAxAA							AAxAA							AAxAA							AAxAA							AAxAA							AAxAA							AAxAB
c2292	1	35	0	AAxAA							AAxAA							AAxAA							AAxAA							AAxAA							AAxAA							AAxAB
c16107	1	36	1.313	BBxBB							AAxBB							BBxBB							BBxBB							BBxBB							BBxAB				6.29056	0.00434174	NS	BBxBB
c12956	1	37	0.315	BBxBB							BBxBB							BBxBB							BBxBB							BBxAB				6.78277	0.00135135	NS	BBxAB				4.87201	0.00588235	NS	BBxBB
c4138	1	38	0.226	ABxAB	6.627	0.00770308	NS	6.627	0.00202156	NS	BBxAA							ABxAB							BBxAB				0	0.0491463	NS	AAxAB				4.4389	0.00380835	NS	BBxAB				4.87201	0.00728291	NS	BBxBB
c15379	1	39	0	AAxAB				0.819	0.0254717	NS	ABxAA	1.398	0.0290451	NS				ABxAB							ABxAB	7.72303	0.00447977	NS	7.72303	0.00134146	NS	AAxAA							ABxAA	3.64306	0.0132927	NS				ABxAB	0.222682	0.0350728	NS
c14267	1	40	0	AAxBB							BBxAB				4.32921	0.00946292	NS	ABxAB							ABxAB	6.73823	0.00491329	NS	6.73823	0.00378049	NS	ABxAB	6.19767	0.0029703	NS	6.19767	0.00184275	NS	ABx--							ABxAB	4.27871	0.0104369	NS
c11015	1	41	0.127	AAxAA							AAxAA							AAxAA							AAxAA							AAxAB				4.4389	0.00429975	NS	AAxAA							AAxAB
c15892	1	42	0.08	ABxAB	1.662	0.0303922	NS	1.662	0.0165768	NS	ABxAB	0.896	0.0342175	NS	0.896353	0.0259591	NS	BBxBB							ABxBB	14.4391	0.00130058	SD				ABxAB	7.36128	0.000866337	NS	7.36128	0.000859951	NS	ABxAA	3.64306	0.010122	NS				ABxBB	4.66639	0.00910194	NS
c16348	1	43	0.629	BBxAB				0.09	0.0374663	NS	BBxAB				5.68324	0.00754476	NS	BBxBB							ABxBB	14.4391	0.00144509	SD				ABxBB	2.64071	0.0102723	NS				BBxAB				4.87201	0.00658263	NS	BBxBB
c12408	1	44	1.144	ABxAB	3.166	0.0172269	NS	3.166	0.00687332	NS	ABxBB	1.398	0.028382	NS				ABxAB							AAxAB				0.111168	0.0389024	NS	ABxBB	2.64071	0.00977723	NS				AAxAA							AAxAB
c15420	1	45	0.574	AAxAB				0.09	0.0371968	NS	ABxAA	1.398	0.0293103	NS				ABxAB							BBxAB				0.111168	0.0403659	NS	ABxAB							ABxAB	0.200335	0.0368293	NS	0.200335	0.0392157	NS	ABxAB	0.805421	0.0288835	NS
c7937	1	46	0.301	BBxAB				0.252	0.034097	NS	BBxBB							ABxAB							BBxAB				0.111168	0.0431707	NS	ABxBB	2.64071	0.0101485	NS				ABxAB	0.200335	0.0367073	NS	0.200335	0.0396359	NS	ABxBB	4.66639	0.0086165	NS
Calreticulin_c2420_1	1	47	0	AAxAB				0.252	0.0315364	NS	BBxAA							ABxAB				7.36128	0.00103093	NS	AAxAB				0.111168	0.0381707	NS	ABxAA	2.64071	0.00965347	NS				ABxAB	8.82581	0.00158537	NS	8.82581	0.00238095	NS	ABxAB	0.805421	0.0286408	NS
c7320	1	48	0.94	AAxBB							AAxAB				5.68324	0.00703325	NS	ABxAB							AAxAB				0.111168	0.0428049	NS	ABxAA	2.64071	0.0100248	NS				ABxAA	3.64306	0.0117073	NS				ABxAA	4.66639	0.0092233	NS
c13819	1	49	0.995	BBxAB				0.09	0.0369272	NS	BBxAB				5.68324	0.007289	NS	BBxAB				0.731334	0.0282216	NS	ABxBB	14.4391	0.00101156	SD				BBxBB							BBxBB							BBxAB
c3082	1	50	0	BBxBB							ABxBB	0.784	0.0374005	NS				BBxBB							ABxBB	14.4391	0.00260116	SD				BBxBB							BBxBB							BBxBB
c12551	1	51	0.371	AAxAA							ABxAA	1.398	0.0306366	NS				AAxAA							ABxAA	14.4391	0.000578035	SD				AAxAA							AAxAA							AAxAA
c894	1	52	0	BBxBB							BBxBB							BBxBB							ABxBB	14.4391	0.00317919	SD				BBxBB							BBxBB							BBxAB
c5535	1	53	0	BBxBB							ABxBB	1.398	0.0320955	NS				BBxBB							BBxBB							BBxBB							BBxAB				4.87201	0.00756303	NS	BBxAB
c15490	1	54	0.797	BBxBB							ABxBB	1.398	0.0312997	NS				BBxBB							BBxBB							BBxBB							BBxBB							BBxAB
c1726	1	55	0	BBxAB				0.09	0.0377358	NS	ABxAB	7.103	0.0108753	SD	7.10336	0.00498721	NS	BBxAB				0.731334	0.0278351	NS	ABxBB	14.4391	0.00187861	SD				BBxBB							BBxBB							BBxBB
c1957	1	57	0.657	AAxAB				0.01	0.0459569	NS	BBxAA							ABxAA	9.63635	0.000988701	NS				AAxAB				0.445363	0.0317073	NS	ABxAB	7.36128	0.000371287	NS	7.36128	0.00036855	NS	ABxAB	0.200335	0.0364634	NS	0.200335	0.0393557	NS	ABxBB	4.66639	0.00849515	NS
c27433	1	58	0	AAxAB				0.01	0.0466307	NS	AAxAA							ABxAA	9.63635	0.00112994	NS				AAxAB				0.445363	0.032439	NS	ABxAA	2.64071	0.0095297	NS				ABxAB	0.200335	0.0365854	NS	0.200335	0.0394958	NS	ABxAB	1.20199	0.025	NS
c9608	1	59	0	AAxAA							ABxAA	1.398	0.0327586	NS				AAxAA							AAxAA							AAxAA							AAxAA							AAxAA
c6844	1	60	0	AAxAA							ABxAA	1.398	0.0322281	NS				AAxAA							AAxAA							AAxAA							AAxAB				2.5985	0.0182073	NS	AAxBB
c15624	1	61	1.04	AAxBB							BBxAB				5.68324	0.00664962	NS	ABxAB							ABxAB	9.76542	0.00390173	SD	9.76542	0.000121951	NS	ABxAB	7.36128	0.000123762	NS	7.36128	0.00012285	NS	ABxAA	4.87201	0.00634146	NS				ABxBB	4.66639	0.00898058	NS
c12609	1	62	0	ABxBB	7.457	0.00462185	NS				BBxBB							BBxBB							ABxBB	14.4391	0.000722543	SD				BBxAB				4.4389	0.0039312	NS	ABxBB	4.87201	0.00658537	NS				ABxAB	3.65151	0.011165	NS
c16935	1	63	0	BBxBB							ABxBB	1.398	0.0314324	NS				BBxBB							ABxBB	14.4391	0.0017341	SD				BBxAB				4.4389	0.00405405	NS	BBxAB				1.73409	0.022549	NS	BBxAB
c12226	1	64	0	BBxBB							ABxBB	1.398	0.0302387	NS				BBxBB							ABxBB	14.4391	0.000289017	SD				BBxBB							BBxAB				1.73409	0.0207283	NS	BBxBB
c23091	1	65	0	BBxBB							BBxBB							BBxBB							ABxBB	14.4391	0.00231214	SD				BBxBB							BBxBB							BBxAB
c17160	1	66	0	ABxAB	2.689	0.022549	NS	2.689	0.00876011	NS	ABxAA	1.398	0.0285146	NS				ABxAA	9.63635	0.000706215	NS				ABxAB	9.76542	0.00404624	SD	9.76542	0.000243902	NS	ABxAA	2.64071	0.00928218	NS				BBxAB				1.73409	0.0226891	NS	BBxAA
c10243	1	67	0	BBxAA							BBxAB				5.68324	0.00716113	NS	ABxAB							BBxAB				0.445363	0.0296341	NS	ABxAB	7.36128	0.000247525	NS	7.36128	0.0002457	NS	ABxBB	4.87201	0.00646341	NS				ABxBB	4.66639	0.00885922	NS
c1167	1	68	1.454	ABxAA	7.457	0.00616246	NS				AAxAA							AAxAB				1.65728	0.020232	NS	AAxAA							AAxAA							ABxAB	5.4824	0.00573171	NS	5.4824	0.00504202	NS	ABxAA	3.49062	0.0112864	NS
c16467	1	69	1.893	AAxAB				0.819	0.0256065	NS	BBxAB				3.16694	0.0141944	NS	AAxAB				1.65728	0.0175258	NS	ABxAA	14.4391	0.0015896	SD				AAxAA							AAxAA							AAxAB
c14166	1	70	1.119	BBxAB				0.495	0.0289757	NS	ABxAB	3.617	0.017374	NS	3.61762	0.0134271	NS	BBxAB				1.65728	0.016366	NS	BBxBB							BBxBB							BBxAA							BBxBB
c2577	1	71	0	BBxAA							AAxAB				3.16694	0.0157289	NS	ABxAB							AAxAB				0.111168	0.0414634	NS	ABxAB	7.36128	0.000618812	NS	7.36128	0.000614251	NS	ABxAB	7.7998	0.00390244	NS	7.7998	0.00364146	NS	ABxAA	7.56406	0.0026699	NS
c2924	1	72	0.924	BBxAB				0.495	0.0295148	NS	BBxBB							ABxBB	9.63635	0.00183616	NS				BBxAB				0.111168	0.0417073	NS	ABxAB	7.36128	0.000742574	NS	7.36128	0.000737101	NS	ABxBB	2.5985	0.0164634	NS				ABxAA	6.02237	0.00558252	NS
c2986	1	73	4.485	BBxAA							ABxAB	0.182	0.043634	NS	0.182069	0.0393862	NS	ABxAB							AAxAB				0.111168	0.0418293	NS	ABxAB							ABxAB	2.50193	0.0218293	NS	2.50193	0.0191877	NS	ABxAB	1.09568	0.0251214	NS
c80651	1	74	0	ABxBB	2.994	0.0177871	NS				BBxBB							BBxAB				1.82802	0.0159794	NS	ABxBB	11.7678	0.00361272	SD				BBxBB							ABxBB	0.784843	0.0297561	NS				ABxAB	1.65728	0.0230583	NS
c3503	1	75	0.251	AAxAA							ABxAA	5.683	0.0139257	NS				AAxAA							ABxAA	11.7678	0.00375723	SD				AAxAA							AAxAA							AAxAB
c12690	1	76	0.698	BBxBB							BBxBB							BBxBB							ABxBB	9.41847	0.00419075	SD				BBxBB							BBxAB				3.16694	0.014986	NS	BBxAB
c15564	1	77	0.903	BBxAB				0.495	0.0291105	NS	BBxBB							ABxBB	12.973	0.000564972	NS				BBxAB				0.111168	0.0406098	NS	ABxBB	1.33141	0.0181931	NS				ABxAB	0.182069	0.0413415	NS	0.182069	0.0407563	NS	ABxAB	0.392422	0.0339806	NS
c1079	1	78	0.496	AAxBB							ABxAB	1.828	0.0266578	NS	1.82802	0.0210997	NS	ABxAB							BBxAB				0.111168	0.0386585	NS	ABxAB							ABxAB	3.31389	0.015122	NS	3.31389	0.0144258	NS	ABxBB	3.49062	0.0117718	NS
c18635	1	79	0	ABxAB	3.49	0.0163866	NS	3.49	0.00633423	NS	AAxAB				3.16694	0.0144501	NS	AAxBB							AAxAA							AAxAB				4.4389	0.004914	NS	ABxAA	1.04644	0.0271951	NS				ABxAB	3.94708	0.0106796	NS
c6579	1	80	0	AAxAA							AAxAA							AAxAA							AAxAA							AAxAB				4.4389	0.00528256	NS	AAxAB				2.5985	0.0180672	NS	AAxAA
c1031	1	81	0	AAxAA							AAxAA							AAxAA							ABxAA	5.59072	0.00563584	NS				AAxAA							AAxAB				2.5985	0.0161064	NS	AAxAA
c81827	1	82	0	AAxAA							AAxAA							AAxAA							AAxAA							AAxAA							AAxAA							AAxAB
c83677	1	83	0	ABxBB	3.669	0.0158263	NS				BBxAB				3.16694	0.0150895	NS	ABxBB	12.973	0.000141243	NS				BBxAB				0.111168	0.0432927	NS	ABxAB							BBxBB							BBxBB
c3932	1	84	1.672	BBxAB				0.505	0.0287062	NS	AAxAB				3.16694	0.0163683	NS	BBxAB				2.97686	0.00889175	NS	AAxBB							BBxAB				4.4389	0.00540541	NS	BBxAA							BBxAB
c17043	1	85	0	ABxAA	2.006	0.0268908	NS				AAxAB				3.16694	0.0162404	NS	ABxAA	12.973	0.000282486	NS				ABxAB	0.896353	0.0238439	NS	0.896353	0.0253659	NS	ABxBB	0.475672	0.0326733	NS				AAxAA							AAxAB
c17673	1	86	0	BBxAB				0.819	0.025876	NS	ABxAB	12.673	0.00530504	SD	12.6739	0.00102302	SD	BBxAB				2.97686	0.00927835	NS	BBxBB							BBxBB							BBxBB							BBxBB
c17847	1	87	1.039	AAxAB				0.819	0.0260108	NS	ABxAA	10.964	0.0061008	SD				ABxAA	9.63635	0.000847458	NS				AAxAB				0.111168	0.0412195	NS	ABxAA	0.475672	0.0346535	NS				ABxAA	1.04644	0.0279268	NS				ABxAB	0.360869	0.034466	NS
c5844	1	88	0	AAxAA							AAxAA							AAxAA							AAxAA							AAxAA							AAxAA							AAxAB
c3109	1	89	0	BBxAA							AAxAB				3.16694	0.0158568	NS	ABxAB							AAxAB				0.111168	0.0419512	NS	ABxAB							ABxAA	1.3984	0.0256098	NS				ABxAA	4.14329	0.0105583	NS
c14910	1	90	1.845	AAxBB							BBxAB				3.16694	0.0139386	NS	ABxAB							BBxAB				0.111168	0.04	NS	ABxAB							ABxBB	1.04644	0.0284146	NS				ABxBB	4.66639	0.00958738	NS
c10004	1	91	0.373	BBxAB				0.819	0.024124	NS	ABxBB	7.235	0.00994695	SD				ABxBB	9.63635	0.00155367	NS				BBxAB				0.111168	0.0382927	NS	ABxAB							ABxBB	1.04644	0.0282927	NS				ABxAB	5.31315	0.00752427	NS
c13798	1	92	3.375	BBxAB				0.819	0.0247978	NS	BBxBB							ABxBB	9.63635	0.00169492	NS				BBxAB				0.111168	0.0397561	NS	ABxBB	1.33141	0.0179455	NS				ABxBB	0.19162	0.0406098	NS				ABxBB	1.66248	0.0222087	NS
c866	1	93	0	AAxAB				1.022	0.022372	NS	BBxAA							ABxAA	9.63635	0.00127119	NS				AAxAB				0.111168	0.0435366	NS	ABxAA	1.33141	0.0184406	NS				ABxAB	1.83571	0.0223171	NS	1.83571	0.020028	NS	ABxAA	1.66248	0.0212379	NS
c13532	1	94	0	BBxAB				0.819	0.0243935	NS	ABxAB	8.825	0.00928382	SD	8.82581	0.0028133	NS	BBxAB				2.97686	0.00850515	NS	ABxBB	0	0.0469653	NS				BBxAB				4.4389	0.0041769	NS	BBxAB				2.5985	0.0162465	NS	BBxAA
c19984	1	95	0	BBxBB							BBxBB							BBxBB							ABxBB	0	0.0479769	NS				BBxBB							BBxBB							BBxBB
c77140	1	96	1.164	BBxAB				1.224	0.0214286	NS	BBxBB							ABxBB	6.91624	0.00437853	NS				BBxAB				0.111168	0.0429268	NS	ABxBB	1.33141	0.0183168	NS				ABxBB	0.0212782	0.0469512	NS				ABxBB	1.66248	0.0224515	NS
c8612	1	97	1.689	AAxAA							ABxAA	4.329	0.016313	NS				AAxAA							AAxAA							AAxAA							AAxAA							AAxAA
c1641	1	98	2.815	AAxBB							ABxAB	3.947	0.0167109	NS	3.94708	0.0127877	NS	ABxAB							BBxAB				0.111168	0.0407317	NS	ABxAB							ABxBB	1.04644	0.0285366	NS				ABxBB	0.183788	0.0378641	NS
c8032	1	99	1.141	AAxBB							BBxAB				4.32921	0.0111253	NS	ABxAB							ABxAB	0.430041	0.0358382	NS	0.430041	0.0360976	NS	ABxAB	5.06203	0.00358911	NS	5.06203	0.00257985	NS	ABxBB	1.04644	0.0270732	NS				ABxBB	0.511093	0.0320388	NS
c17875	1	100	0	BBxAA							AAxAB				4.32921	0.0117647	NS	ABxAB							ABxAB	0.430041	0.0356936	NS	0.430041	0.0359756	NS	ABxAB	5.06203	0.00346535	NS	5.06203	0.002457	NS	ABxAB	0.153998	0.0419512	NS	0.153998	0.0417367	NS	ABxBB	0.511093	0.031068	NS
c15993	1	101	0.89	AAxBB							BBxAB				4.32921	0.00997442	NS	ABxAB							ABxAB	0.200335	0.0380058	NS	0.200335	0.0376829	NS	ABxAB	5.06203	0.00371287	NS	5.06203	0.0027027	NS	ABxAB	0	0.0485366	NS	0	0.0488796	NS	ABxAB	0.0476371	0.0415049	NS
c1791	1	102	0	BBxAB				1.224	0.0200809	NS	BBxAB				4.32921	0.0118926	NS	BBxAB				2.97686	0.00876289	NS	ABxBB	0.445363	0.0312139	NS				BBxBB							BBxAB				1.73409	0.0229692	NS	BBxAB
c18613	1	103	0.362	AAxBB							BBxAB				4.32921	0.0103581	NS	ABxAB							ABxAB	0.200335	0.0381503	NS	0.200335	0.0378049	NS	ABxAB	3.96243	0.00618812	NS	3.96243	0.00589681	NS	ABxAB	0	0.0486585	NS	0	0.0491597	NS	ABxAB	0.0476371	0.0416262	NS
c16799	1	104	3.951	BBxBB							BBxBB							BBxBB							AAxBB							BBxAB				2.64071	0.0121622	NS	BBxAB				0.532923	0.0345938	NS	BBxBB
c4312	1	105	0	AAxAA							AAxAA							AAxAA							AAxAA							AAxAA							AAxAB				0.532923	0.0357143	NS	AAxAA
c88534	1	106	0.019	BBxAA							AAxAB				3.16694	0.0161125	NS	ABxAB							ABxAB	0.896353	0.0236994	NS	0.896353	0.0252439	NS	ABxAB	2.09299	0.0115099	NS	2.09299	0.0137592	NS	ABxAB	0.16686	0.0415854	NS	0.16686	0.0414566	NS	ABxAB	0.0476371	0.0413835	NS
c12760	1	107	2.762	AAxAA							ABxAA	0.348	0.0421751	NS				AAxAA							ABxAA	0.445363	0.0352601	NS				AAxAB				2.64071	0.0101966	NS	AAxAA							AAxAB
c19440	1	108	0	AAxAB				2.933	0.00768194	NS	AAxAB				1.3984	0.0227621	NS	AAxAB				0.731334	0.0284794	NS	AAxAA							AAxAA							AAxAB				1.73409	0.0232493	NS	AAxAB
c20325	1	109	0	AAxAA							ABxAA	0.348	0.0413793	NS				AAxAA							ABxAA	0.445363	0.0315029	NS				AAxAA							AAxAA							AAxAB
c15710	1	110	0	AAxAA							ABxAA	0.348	0.0409814	NS				AAxAA							AAxAA							AAxAB				2.64071	0.0119165	NS	AAxAB				1.73409	0.022409	NS	AAxAA
c6078	1	111	0.366	ABxBB	0.09	0.0470588	NS				ABxBB	0.348	0.0405836	NS				ABxAB	7.36128	0.00282486	NS	7.36128	0.00064433	NS	BBxAB				0.445363	0.0341463	NS	BBxAB				2.64071	0.00982801	NS	ABxAB	3.61762	0.0146341	NS	3.61762	0.0142857	NS	BBxAB
c5213	1	112	0.701	BBxAB				2.933	0.00795148	NS	BBxAB				1.3984	0.0242967	NS	BBxAB				1.65728	0.0177835	NS	AAxBB							BBxAB				2.64071	0.0126536	NS	BBxAB				1.04644	0.030112	NS	BBxBB
c3340	1	113	0.166	AAxAA							AAxAA							AAxAA							ABxAA	0.445363	0.032659	NS				AAxAA							AAxAA							AAxAA
N19_c591_1	1	114	0.136	AAxAA							AAxAA							AAxAA							ABxAA	0.445363	0.0351156	NS				AAxAA							AAxAA							AAxAA
c12496	1	115	0.136	ABxBB	0.09	0.0473389	NS				ABxAB	0.222	0.0427056	NS	0.222682	0.0382353	NS	BBxBB							ABxBB	0.445363	0.0284682	NS				ABxBB	0.0526559	0.0462871	NS				BBxAA							ABxAB	0.0476371	0.0418689	NS
c13774	1	116	0.874	BBxBB							BBxBB							BBxBB							BBxBB							BBxAB				2.64071	0.0114251	NS	BBxAB				1.04644	0.0289916	NS	BBxBB
c7508	1	117	0	BBxAA							AAxAB				1.3984	0.0245524	NS	ABxAB	8.54724	0.00254237	NS	8.54724	0.000386598	NS	ABxAB	0	0.0492775	NS	0	0.0468293	NS	ABxBB	0.0526559	0.0454208	NS				ABxAB	0.0400107	0.0441463	NS	0.0400107	0.0443978	NS	ABxBB	0.183788	0.0364078	NS
c14212	1	118	1.6	ABxAB	0.348	0.0420168	NS	0.348	0.0307278	NS	BBxAA							BBxAB				1.65728	0.0194588	NS	ABxBB	0.445363	0.0293353	NS				ABxAB	0.828639	0.0277228	NS	0.828639	0.022973	NS	BBxBB							AAxAB
c773	1	119	0.526	ABxBB	0.09	0.0471989	NS				BBxBB							ABxAB	8.54724	0.00240113	NS	8.54724	0.000257732	NS	ABxAB	0.532194	0.0271676	NS	0.532194	0.0285366	NS	BBxAB				2.64071	0.00958231	NS	ABxAB	0.043492	0.0432927	NS	0.043492	0.0435574	NS	BBxBB
c959	1	120	0	BBxBB							ABxBB	0.348	0.0420424	NS				BBxBB							BBxBB							BBxBB							BBxBB							BBxBB
c4385	1	121	0	ABxAA	0.09	0.0477591	NS				ABxAA	0.348	0.0407162	NS				ABxAB	8.54724	0.00268362	NS	8.54724	0.000515464	NS	ABxAB	2.64071	0.0127168	NS	2.64071	0.012561	NS	AAxBB							ABxAB	2.71838	0.0158537	NS	2.71838	0.0155462	NS	AAxBB
c17989	1	122	0.596	BBxAB				1.224	0.0202156	NS	ABxBB	0.348	0.0400531	NS				ABxBB	6.91624	0.00381356	NS				ABxAB	2.64071	0.0125723	NS	2.64071	0.012439	NS	ABxAB	1.32829	0.0236386	NS	1.32829	0.0191646	NS	ABxBB	1.73409	0.0228049	NS				BBxAB
c13197	1	123	0.577	ABxAB	0.927	0.0354342	NS	0.927	0.0231806	NS	ABxAB	0.222	0.0424403	NS	0.222682	0.038491	NS	ABxBB	6.91624	0.00324859	NS				BBxAB				2.81465	0.0114634	NS	AAxBB							ABxBB	1.73409	0.0240244	NS				ABxBB	0.183788	0.0376214	NS
c1878	1	124	0	AAxAA							ABxAA	0.348	0.0412467	NS				AAxAA							AAxAA							AAxAA							AAxAB				0.532923	0.0348739	NS	AAxAB
c13268	1	125	0	ABxBB	0.09	0.047619	NS				BBxAB				0	0.047954	NS	BBxBB							BBxBB							ABxBB	0.0526559	0.0470297	NS				BBxBB							ABxBB	0.183788	0.0387136	NS
c18305	1	126	0	ABxBB	0.09	0.0480392	NS				AAxAB				0	0.05	NS	BBxBB							BBxBB							ABxBB	0.0526559	0.0483911	NS				BBxAB				0.532923	0.0366947	NS	ABxBB	0.183788	0.0359223	NS
c3900	1	127	0	BBxAB				1.224	0.021159	NS	ABxAB	0.222	0.0423077	NS	0.222682	0.0383632	NS	BBxAB				2.37859	0.0122423	NS	ABxBB	0.445363	0.033237	NS				BBxBB							BBxAB				0.532923	0.0354342	NS	ABxAB	0.142979	0.0404126	NS
c17928	1	128	0.318	ABxAA	0.09	0.0466387	NS				BBxAB				0.0869839	0.0418159	NS	AAxAA							BBxAA							ABxAA	0.0526559	0.0477723	NS				AAxAA							ABxAA	0.183788	0.0389563	NS
c14544	1	129	0	AAxAA							BBxAA							AAxAA							AAxAA							AAxAB				1.33141	0.0186732	NS	AAxAB				0.532923	0.0343137	NS	AAxBB
c14109	2	1	0	ABxAA	4.488	0.0102241	NS				AAxAB				0.784843	0.0294118	NS	ABxAA	2.97686	0.0139831	NS				ABxAB	1.69899	0.0163295	NS	1.69899	0.0186585	NS	AAxAA							ABxAA	0.532923	0.0336585	NS				AAxAB
c1173	2	2	2.197	AAx--							BBxAA							AAxAB				0.731334	0.0306701	NS	BBxAB				0.111168	0.0387805	NS	AAxAB				0.0526559	0.0425061	NS	AAxAB				1.73409	0.0204482	NS	AAxAB
c15025	2	3	0.52	BBxBB							BBxBB							BBxBB							ABxBB	4.07758	0.00794798	NS				BBxBB							BBxBB							BBxBB
c79591	2	4	0.021	AAxAA							ABxAA	0.784	0.0377984	NS				AAxAA							ABxAA	4.94622	0.00650289	NS				AAxAA							AAxAB				1.73409	0.02493	NS	AAxAA
c19703	2	5	0	ABxAB	3.643	0.0159664	NS	3.643	0.00592992	NS	ABxAA	0.784	0.0346154	NS				AAxBB							ABxAB	1.69899	0.016474	NS	1.69899	0.0187805	NS	ABxAB	0.143347	0.0404703	NS	0.143347	0.0359951	NS	AAxAB				1.73409	0.0233894	NS	ABxAB	2.16461	0.0200243	NS
c15514	2	6	0.2	ABxAB	3.032	0.0176471	NS	3.032	0.00727763	NS	ABxAA	0.784	0.034748	NS				AAxBB							BBxAB				0.111168	0.0404878	NS	ABxBB	0.475672	0.0345297	NS				AAxAB				1.04644	0.0294118	NS	ABxAA	9.298	0.00121359	NS
c4247	2	7	0	BBxAB				0.09	0.0396226	NS	BBxAB				0	0.0488491	NS	ABxBB	2.97686	0.0134181	NS				ABxBB	4.07758	0.00895954	NS				ABxBB	0.475672	0.035396	NS				ABxAB	0.0476371	0.0430488	NS	0.0476371	0.0429972	NS	ABxBB	9.298	0.00133495	NS
c7431	2	8	0	BBxAB				0.09	0.0407008	NS	AAxAB				0	0.0496164	NS	ABxBB	2.97686	0.0137006	NS				AAxBB							ABxBB	0.475672	0.0383663	NS				ABxAB	1.39717	0.0260976	NS	1.39717	0.0273109	NS	ABxAA	9.298	0.00109223	NS
c4220	2	9	0	BBxAB				0.04	0.0427224	NS	ABxBB	0.784	0.035809	NS				BBxAB				0.731334	0.0293814	NS	BBxAB				0.111168	0.0421951	NS	BBxBB							BBxBB							BBxBB
c19761	2	10	0	AAxAB				0.09	0.0381402	NS	ABxAA	0.784	0.0356764	NS				AAxAB				0.731334	0.0292526	NS	ABxAB	2.37859	0.0128613	NS	2.37859	0.0126829	NS	AAxAA							AAxAA							AAxAA
c830	2	11	0	ABxAA	4.488	0.0135854	NS				ABxAA	0.784	0.0359416	NS				AAxAB				0.731334	0.029768	NS	AAxAA							ABxAB	0.143347	0.0418317	NS	0.143347	0.0373464	NS	AAxAA							ABxAB	7.95304	0.00242718	NS
c14414	2	12	1.658	BBxAB				0	0.0495957	NS	BBxBB							BBxAB				0.731334	0.0300258	NS	BBxAB				0.445363	0.0309756	NS	BBxBB							BBxBB							BBxBB
c2737	2	13	0	ABxAA	4.488	0.0107843	NS				AAxAB				0	0.0484655	NS	ABxAA	2.97686	0.0141243	NS				AAxAB				0.445363	0.0323171	NS	AAxAA							ABxAA	0.532923	0.0337805	NS				AAxAA
c501	2	14	1.277	ABxAA	4.488	0.0114846	NS				ABxAB	0.475	0.038992	NS	0.475672	0.0314578	NS	ABxAA	2.97686	0.0132768	NS				ABxAB	2.97686	0.0108382	NS	2.97686	0.0113415	NS	AAxAB				0.475672	0.0271499	NS	ABxAB	0.0526559	0.042561	NS	0.0526559	0.042437	NS	AAxAA
c12698	2	15	0.064	ABxBB	4.488	0.00994398	NS				BBxBB							BBxAB				0.182069	0.0449742	NS	BBxBB							ABxAB	0	0.049505	NS	0	0.0495086	NS	BBxBB							ABxAB	2.97686	0.0148058	NS
c3015	2	16	0	AAxAB				0.252	0.0346361	NS	AAxAA							AAxAB				0.182069	0.0447165	NS	AAxAB				0.445363	0.0354878	NS	AAxAA							AAxAA							AAxAA
c6392	2	17	0	AAxAB				0.252	0.0347709	NS	AAxAA							AAxAB				0.182069	0.0448454	NS	AAxAB				0.445363	0.0356098	NS	AAxAB				0.475672	0.0293612	NS	AAxAA							AAxAA
c18163	2	19	1.526	BBxAB				0.09	0.0380054	NS	BBxAB				0.0869839	0.0419437	NS	BBxBB							BBxBB							ABxBB	0.475672	0.0372525	NS				ABxBB	0.532923	0.0332927	NS				ABxBB	9.298	0.00157767	NS
c13048	2	20	0	BBxBB							ABxBB	0.784	0.0366048	NS				BBxBB							AAxBB							BBxAB				1.33141	0.0181818	NS	BBxBB							BBxAB
c14481	2	21	0	BBxBB							BBxBB							BBxBB							ABxBB	4.07758	0.00780347	NS				BBxAB				1.33141	0.0175676	NS	BBxBB							BBxAB
c15921	2	22	0	BBxBB							ABxBB	0.784	0.0367374	NS				BBxBB							BBxBB							BBxBB							BBxBB							BBxBB
c15424	2	23	0.24	ABxBB	4.488	0.0123249	NS				BBxAB				0.348266	0.0363171	NS	ABxBB	2.97686	0.015113	NS				ABxAB	2.30595	0.0132948	NS	2.30595	0.0130488	NS	BBxBB							ABxBB	0.532923	0.0335366	NS				BBxAB
c16685	2	24	0	ABxAA	4.11	0.0137255	NS				AAxAA							AAxAB				0.182069	0.0451031	NS	AAxAA							ABxAB	0.143347	0.0415842	NS	0.143347	0.0371007	NS	AAxAA							ABxAA	9.298	0.00169903	NS
c5258	2	25	0	ABxBB	4.488	0.0116246	NS				BBxBB							BBxAB				0.182069	0.0453608	NS	BBxBB							ABxAB	0.143347	0.0417079	NS	0.143347	0.0372236	NS	BBxBB							ABxBB	9.298	0.00194175	NS
c5772	2	26	0	ABxBB	4.488	0.0131653	NS				AAxAB				0.348266	0.037468	NS	ABxBB	2.97686	0.0152542	NS				AAxAB				0	0.0496341	NS	BBxBB							ABxBB	0.532923	0.0339024	NS				BBxAB
c957	2	27	0.37	ABxBB	4.981	0.00952381	NS				BBxBB							BBxAB				0.182069	0.0457474	NS	ABxBB	4.07758	0.00982659	NS				ABxAB	0	0.0490099	NS	0	0.0490172	NS	BBxBB							ABxBB	9.298	0.00218447	NS
c5363	2	28	0	ABxAA	4.488	0.0130252	NS				AAxAA							AAxAB				0.182069	0.0454897	NS	AAxAA							ABxAB	0	0.0498762	NS	0	0.0498771	NS	AAxAA							ABxAA	9.298	0.00206311	NS
c17031	2	29	2.964	ABxBB	7.457	0.00518207	NS				AAxBB							BBxAB				0.731334	0.0304124	NS	AAxBB							ABxAB	0.40271	0.0393564	NS	0.40271	0.0347666	NS	BBxAA							ABxAA	9.298	0.00182039	NS
c13525	2	30	0.615	ABxBB	6.382	0.00826331	NS				BBxAB				0.784843	0.029156	NS	ABxBB	2.97686	0.0149718	NS				BBxAB				1.79271	0.0147561	NS	BBxBB							ABxBB	1.04644	0.0281707	NS				BBxBB
c17990	2	31	0	AAxAA							BBxAA							AAxAA							ABxAA	4.07758	0.00852601	NS				AAxAA							AAxAA							AAxAB
c4785	2	32	0	ABxAB	3.49	0.0162465	NS	3.49	0.00619946	NS	BBxAB				0.784843	0.028133	NS	BBxAB				0.731334	0.0280928	NS	ABxBB	4.07758	0.00924855	NS				AAxAA							ABxAB	3.65151	0.00987805	NS	3.65151	0.010084	NS	AAxAA
c7414	2	33	1.276	BBxAA							AAxAB				0.784843	0.0282609	NS	ABxAB	3.97652	0.0103107	NS	3.97652	0.00579897	NS	AAxAB				1.79271	0.0176829	NS	ABxAB	0.828639	0.0274752	NS	0.828639	0.0227273	NS	ABxBB	1.04644	0.0273171	NS				ABxAA	11.2321	0.000728155	NS
c5358	2	34	0	ABxAB	2.391	0.0246499	NS	2.391	0.0107817	NS	BBxAA							BBxBB							AAxAB				1.79271	0.0170732	NS	ABxAB	0.828639	0.0273515	NS	0.828639	0.0226044	NS	AAxAA							ABxAB	9.63724	0.000970874	NS
c1012	2	35	0	BBxAB				0.01	0.0431267	NS	BBxAB				0.784843	0.0262148	NS	BBxBB							BBxBB							ABxBB	0.475672	0.0365099	NS				ABxAB	3.65151	0.0097561	NS	3.65151	0.00994398	NS	ABxAA	11.2321	0.000364078	NS
c4542	2	36	0	ABxBB	5.937	0.00854342	NS				BBxBB							ABxAB	3.97652	0.0105932	NS	3.97652	0.0060567	NS	BBxBB							ABxAA	0.475672	0.0377475	NS				BBxBB							ABxBB	11.2321	0.000849515	NS
c36	2	37	0	BBxBB							ABxBB	0.348	0.0415119	NS				BBxBB							BBxBB							BBxAB				0.475672	0.0335381	NS	--xAB							BBxAB
c7295	2	38	0.187	BBxBB							AAxBB							BBxBB							BBxBB							BBxAB				0.0526559	0.0479115	NS	BBxBB							BBxAB
c15432	2	39	0	AAxAA							AAxAA							AAxAA							AAxAA							AAxAB				0.0526559	0.0463145	NS	AAxAA							AAxAB
c17109	2	40	1.227	AAxAA							ABxAA	0.348	0.0411141	NS				AAxAA							ABxAA	4.07758	0.0083815	NS				AAxAA							AAxAA							AAxAA
c3674	2	41	0	BBxAB				0.01	0.047035	NS	BBxAB				0.784843	0.0278772	NS	BBxBB							AAxBB							ABxAB	0.828639	0.0279703	NS	0.828639	0.0232187	NS	ABxAB	4.27871	0.00926829	NS	4.27871	0.00952381	NS	ABxBB	11.2321	0.000242718	NS
c2120	2	42	2.862	AAxAA							AAxAA							AAxAA							AAxAA							AAxAA							AAxAB				1.73409	0.0235294	NS	AAxAA
c1133	2	43	0	ABxAB	4.666	0.00980392	NS	4.666	0.00309973	NS	ABxAB	0.931	0.0340849	NS	0.931292	0.0258312	NS	ABxAB	3.97652	0.0100282	NS	3.97652	0.00554124	NS	BBxAA							BBxBB							AAxAA							BBxAB
c6296	2	44	3.946	ABxAA	2.933	0.0212885	NS				AAxAA							ABxAA	2.97686	0.0142655	NS				AAxAA							ABxAB	0.0910347	0.0443069	NS	0.0910347	0.0398034	NS	ABxAA	0.19162	0.0392683	NS				ABxAB	11.6441	0.000121359	NS
c16011	2	45	0	AAxAB				0.09	0.0373315	NS	ABxAA	0.348	0.0403183	NS				ABxAB	3.97652	0.010452	NS	3.97652	0.00592784	NS	AAxAB				2.81465	0.0117073	NS	AAxAA							ABxAA	0.0869839	0.042439	NS				AAxAB
c3827	2	46	4.001	AAxAA							ABxAA	0.348	0.0416446	NS				AAxAA							AAxAA							AAxAA							AAxAB				3.64306	0.0130252	NS	AAxAA
c18408	2	47	3.984	BBxAA							AAxAB				3.16694	0.0143223	NS	ABxAB	3.97652	0.0101695	NS	3.97652	0.0056701	NS	AAxAB				2.81465	0.0119512	NS	ABxAB	0.505343	0.0293317	NS	0.505343	0.0246929	NS	ABxAB	1.00678	0.0289024	NS	1.00678	0.0312325	NS	ABxAA	11.2321	0.000485437	NS
c3487	2	48	2.012	ABxBB	4.488	0.0110644	NS				BBxBB							ABxBB	0.200335	0.0408192	NS				ABxAB	4.71656	0.00679191	NS	4.71656	0.00902439	NS	ABxAA	1.33141	0.0155941	NS				ABxBB	1.00468	0.0292683	NS				ABxBB	9.298	0.00145631	NS
c13471	2	49	0.039	BBxBB							AAxBB							BBxBB							BBxBB							BBxAB				0.0526559	0.0455774	NS	BBxBB							BBxBB
c10346	2	50	0.047	BBxBB							BBxBB							BBxBB							BBxBB							BBxBB							BBxBB							BBxAB
c1120	2	51	3.008	BBxAA							ABxAB	7.103	0.0111406	SD	7.10336	0.00460358	NS	ABxAB	2.35828	0.0176554	NS	2.35828	0.0123711	NS	ABxAB	5.4824	0.00578035	NS	5.4824	0.00804878	NS	ABxBB	1.33141	0.0153465	NS				ABxBB	0.0212782	0.0462195	NS				ABxBB	6.02237	0.00618932	NS
c12457	2	52	0.606	ABxBB	0.252	0.0431373	NS				AAxBB							ABxBB	0.731334	0.0330508	NS				ABxAB	0.0769991	0.0439306	NS	0.0769991	0.0442683	NS	ABxAB	0.505343	0.029703	NS	0.505343	0.0250614	NS	ABxAB	1.51603	0.025122	NS	1.51603	0.0260504	NS	ABxAB	1.82802	0.0205097	NS
c4668	2	53	6.679	BBxBB							ABxBB	8.992	0.00915119	SD				BBxBB							ABxBB	0.111168	0.0427746	NS				BBxBB							BBxBB							BBxAB
c5482	2	54	0	ABxAB	0.668	0.0390756	NS	0.668	0.0277628	NS	ABxBB	8.992	0.00729443	SD				AAxAB				1.65728	0.0193299	NS	AAxAA							ABxAA	2.64071	0.0106436	NS				AAxAB				3.64306	0.0137255	NS	ABxAB	4.61189	0.00995146	NS
c1785	2	55	1.985	BBxBB							BBxBB							BBxBB							ABxBB	0.111168	0.041763	NS				BBxBB							BBxBB							BBxAB
c14583	2	56	0	ABxAB	0.472	0.0414566	NS	0.472	0.0301887	NS	ABxAA	10.964	0.00623342	SD				BBxAB				1.65728	0.019201	NS	AAxBB							ABxAB	2.94194	0.00792079	NS	2.94194	0.00761671	NS	BBxAB				3.64306	0.0113445	NS	ABxBB	7.56406	0.00291262	NS
c14316	2	57	0	ABxAB	0.472	0.0413165	NS	0.472	0.0300539	NS	BBxBB							AAxAB				1.65728	0.0195876	NS	ABxAA	0.111168	0.0398844	NS				ABxAB	2.94194	0.00779703	NS	2.94194	0.00749386	NS	AAxAB				3.64306	0.0112045	NS	ABxBB	7.56406	0.00279126	NS
c15521	2	58	0	BBxAA							ABxAB	12.673	0.00543767	SD	12.6739	0.000895141	SD	ABxAB	0.505343	0.0361582	NS	0.505343	0.0335052	NS	ABxAB	1.82802	0.0144509	NS	1.82802	0.0140244	NS	ABxAB	2.94194	0.0075495	NS	2.94194	0.00724816	NS	ABxBB	0.19162	0.0373171	NS				ABxAB	5.26265	0.00776699	NS
c14301	2	59	0	ABxAA	2.281	0.0256303	NS				AAxAB				3.16694	0.0138107	NS	AAxAB				1.65728	0.0181701	NS	ABxAA	0.111168	0.0397399	NS				AAxAA							AAxAA							AAxAA
c6544	2	60	1.649	--x--							BBxBB							BBxBB							ABxBB	0.257459	0.0367052	NS				BBxBB							BBxBB							BBxBB
c2500	2	61	0	BBxAB				0.01	0.0463612	NS	BBxBB							ABxAB	0.679596	0.0347458	NS	0.679596	0.0322165	NS	BBxAB				1.79271	0.0165854	NS	BBxAB				0.0526559	0.0411548	NS	ABxAB	0.931292	0.0295122	NS	0.931292	0.0313725	NS	BBxBB
c13184	2	62	1.101	AAxBB							ABxAB	2.164	0.0258621	NS	2.16461	0.0202046	NS	ABxAB	0.201355	0.0398305	NS	0.201355	0.0369845	NS	BBxAB				1.79271	0.0145122	NS	ABxAB	1.32829	0.0238861	NS	1.32829	0.0194103	NS	ABxBB	0.19162	0.0380488	NS				ABxAB	3.73778	0.010801	NS
c18074	2	63	0	BBxBB							ABxBB	13.162	0.00503979	SD				BBxBB							BBxBB							BBxBB							BBxBB							BBxBB
c6724	2	64	0	AAxBB							BBxAB				2.19137	0.0200767	NS	ABxAB	0.201355	0.0402542	NS	0.201355	0.0373711	NS	BBxAB				1.79271	0.017561	NS	ABxAA	4.4389	0.00445545	NS				ABxBB	0.19162	0.04	NS				ABxBB	4.66639	0.00970874	NS
c2908	2	65	0	BBxBB							BBxBB							BBxBB							ABxBB	0.445363	0.0323699	NS				BBxBB							BBxBB							BBxBB
c18184	2	66	0.358	BBxAB				0.01	0.0454178	NS	BBxAB				2.19137	0.0185422	NS	BBxBB							BBxBB							ABxBB	4.4389	0.00519802	NS				BBxAB				3.64306	0.012605	NS	ABxBB	3.49062	0.0115291	NS
c15596	2	67	0	BBxBB							BBxBB							BBxBB							BBxBB							BBxBB							BBxAB				3.64306	0.0121849	NS	BBxBB
c15220	2	68	2.428	AAxAA							AAxAA							AAxAA							ABxAA	0.445363	0.0300578	NS				AAxAA							AAxAB				4.87201	0.00630252	NS	AAxAB
c5543	2	69	0	AAxAA							ABxAA	10.964	0.00649867	SD				AAxAA							AAxAA							AAxAA							AAxAB				4.87201	0.00770308	NS	AAxAB
c921	2	70	0	BBxAA							AAxAB				2.19137	0.0190537	NS	ABxAB	0.201355	0.0394068	NS	0.201355	0.0365979	NS	AAxAB				1.79271	0.0181707	NS	ABxAB	1.32829	0.0240099	NS	1.32829	0.0195332	NS	ABxAB	0.931292	0.0293902	NS	0.931292	0.0315126	NS	ABxAA	2.49056	0.0165049	NS
c13209	2	71	0	AAxBB							BBxAB				2.19137	0.0191816	NS	ABxAB	0.201355	0.040113	NS	0.201355	0.0372423	NS	ABxAB	1.65728	0.0169075	NS	1.65728	0.0191463	NS	ABxAB	1.32829	0.0241337	NS	1.32829	0.019656	NS	ABxBB	0.532923	0.0317073	NS				ABxBB	2.49056	0.0169903	NS
c12785	2	72	1.983	AAxAA							ABxAA	13.162	0.00477454	SD				AAxAA							ABxAA	0.445363	0.0286127	NS				AAxAA							AAxAA							AAxAA
c1088	2	73	0	BBxAB				0.09	0.0363881	NS	ABxBB	13.162	0.00464191	SD				ABxAB	0.201355	0.039548	NS	0.201355	0.0367268	NS	AAxAB				1.00468	0.0210976	NS	BBxAB				0.475672	0.0281327	NS	ABxAB	1.39717	0.0257317	NS	1.39717	0.0268908	NS	BBxAB
c4200	2	74	0	AAxAB				0.09	0.0394879	NS	AAxAA							ABxAB	0.201355	0.0405367	NS	0.201355	0.0376289	NS	AAxAB				1.00468	0.0231707	NS	AAxAA							ABxAA	0.19162	0.0408537	NS				AAxAA
c3871	2	75	0	BBxAA							ABxAB	1.331	0.0332891	NS	1.33141	0.0249361	NS	ABxAB	0.201355	0.0391243	NS	0.201355	0.0363402	NS	ABxAB	1.20199	0.0176301	NS	1.20199	0.0197561	NS	ABxAB	1.32829	0.0242574	NS	1.32829	0.0197789	NS	ABxAA	0.19162	0.0381707	NS				ABxBB	2.49056	0.0184466	NS
c3940	2	76	0	AAxAB				0.09	0.0393531	NS	AAxAB				4.32921	0.0124041	NS	AAxAA							AAxAA							ABxAA	4.4389	0.00544554	NS				AAxAA							ABxAB	0	0.05	NS
c13678	2	77	0.702	AAxAB				0.01	0.0438005	NS	ABxAB	1.331	0.0330239	NS	1.33141	0.0246803	NS	AAxAA							BBxAA							ABxAB	1.32829	0.025495	NS	1.32829	0.0210074	NS	AAxBB							ABxAA	2.49056	0.0194175	NS
c18306	2	78	0	AAxAB				0.04	0.0425876	NS	BBxAB				4.32921	0.0120205	NS	AAxAA							BBxAA							ABxAB	1.32829	0.0258663	NS	1.32829	0.0213759	NS	AAxAB				4.87201	0.00672269	NS	ABxAA	2.49056	0.0157767	NS
c4012	2	79	0	BBxAB				0.01	0.0471698	NS	BBxBB							ABxAB	0.201355	0.0396893	NS	0.201355	0.0368557	NS	BBxAB				1.00468	0.0230488	NS	BBxAB				0.475672	0.0285012	NS	ABxBB	0.19162	0.0387805	NS				BBxAB
c3606	2	80	0.266	AAxAB				0.01	0.0469003	NS	AAxAB				4.32921	0.0122762	NS	AAxAA							AAxAA							ABxAA	4.4389	0.00532178	NS				AAxBB							ABxAB	0.250655	0.0348301	NS
c13915	2	81	0	BBxBB							ABxBB	13.162	0.00490716	SD				BBxBB							BBxBB							BBxBB							BBxBB							BBxBB
c7348	2	82	0	BBxBB							ABxBB	13.162	0.00517241	SD				BBxBB							BBxBB							BBxBB							BBxBB							BBxAA
c4117	2	83	1.065	BBxAB				0.01	0.0473046	NS	ABxAB	2.64	0.0220159	NS	2.64071	0.0170077	NS	BBxBB							AAxBB							ABxBB	4.4389	0.00556931	NS				BBxAB				6.29056	0.00448179	NS	ABxAB	5.93978	0.00643204	NS
c6692	2	84	0	BBxBB							BBxBB							BBxBB							AAxBB							BBxBB							BBxAB				5.68324	0.00490196	NS	BBxBB
c12871	2	85	0	--xBB							BBxAB				3.16694	0.0153453	NS	ABxAB	0.201355	0.0399718	NS	0.201355	0.0371134	NS	ABxAB	0.222682	0.0375723	NS	0.222682	0.0373171	NS	ABxAB	1.32829	0.0246287	NS	1.32829	0.0201474	NS	ABxBB	0.19162	0.0384146	NS				ABxBB	2.49056	0.0178398	NS
c6081	2	86	0.977	BBxAA							AAxAB				4.32921	0.0109974	NS	ABxAB	0.201355	0.0392655	NS	0.201355	0.0364691	NS	AAxAB				0.111168	0.0423171	NS	ABxAB	1.32829	0.0248762	NS	1.32829	0.0203931	NS	ABxAA	0.19162	0.0385366	NS				ABxAA	2.49056	0.0188107	NS
c14078	2	87	0.688	AAxAB				0.252	0.0318059	NS	ABxAA	15.599	0.00132626	SD				ABxAB	0.201355	0.0403955	NS	0.201355	0.0375	NS	BBxAB				0	0.0478049	NS	AAxAA							ABxBB	0.19162	0.0410976	NS				AAxAB
c8027	2	88	0	AAxAB				0.681	0.027628	NS	BBxAA							ABxAB	0.201355	0.040678	NS	0.201355	0.0377577	NS	BBxAB				0	0.05	NS	AAxAB				0.475672	0.030344	NS	ABxAB	0.669788	0.0307317	NS	0.669788	0.0329132	NS	AAxBB
c17681	2	89	0	AAxAA							AAxAA							AAxAA							AAxAA							AAxAA							AAxAB				2.5985	0.0172269	NS	AAxAB
c13092	2	90	0.633	AAxAB				0.252	0.0316712	NS	BBxAB				4.32921	0.0116368	NS	AAxAA							BBxAA							ABxAB	1.32829	0.0252475	NS	1.32829	0.0207617	NS	AAxAB				1.73409	0.0212885	NS	ABxAA	2.49056	0.0161408	NS
c13236	2	91	1.417	BBxAB				0.01	0.0436658	NS	ABxBB	15.599	0.00172414	SD				ABxAB	1.0465	0.0276836	NS	1.0465	0.0240979	NS	BBxAB				0	0.047439	NS	BBxBB							ABxBB	0.19162	0.0409756	NS				BBxBB
c13095	2	92	0	BBxAB				0.01	0.043531	NS	AAxAB				5.68324	0.00652174	NS	BBxBB							AAxBB							ABxAB	1.32829	0.0253713	NS	1.32829	0.0208845	NS	BBxAA							ABxAA	2.49056	0.0192961	NS
c3708	2	93	2.026	BBxAB				1.224	0.0210243	NS	ABxAB	16.933	0.000530504	SD	16.9335	0.000127877	SD	BBxBB							BBxBB							BBxAB				0.0526559	0.0469287	NS	BBxBB							ABxAB	5.26265	0.00800971	NS
c19353	2	94	0.637	AAxAB				0.819	0.0262803	NS	BBxAA							ABxAB	1.0465	0.0292373	NS	1.0465	0.0255155	NS	BBxAB				0	0.0489024	NS	ABxAB	2.09299	0.0118812	NS	2.09299	0.0141278	NS	ABxAB	0.430041	0.0346341	NS	0.430041	0.037395	NS	AAxAA
c14755	2	95	0.419	AAxAB				0.819	0.0252022	NS	ABxAA	15.599	0.00119363	SD				ABxAB	1.0465	0.029096	NS	1.0465	0.0253866	NS	AAxAB				0	0.0479268	NS	ABxAA	4.4389	0.00482673	NS				ABxAB	0.0370455	0.0445122	NS	0.0370455	0.0445378	NS	AAxAB
c12607	2	96	0	BBxBB							ABxBB	11.284	0.00596817	SD				BBxBB							ABxBB	0.117715	0.0385838	NS				BBxBB							BBxBB							BBxBB
c6774	2	97	0.185	BBxBB							ABxBB	15.599	0.00411141	SD				BBxBB							BBxBB							BBxBB							BBxBB							BBxBB
c13278	2	98	0	AAxAA							ABxAA	15.599	0.00251989	SD				AAxAA							AAxAA							AAxAA							AAxAA							AAxAA
c2905	2	99	0	BBxBB							ABxBB	15.599	0.0035809	SD				BBxBB							AAxBB							BBxBB							BBxAA							BBxAA
c7678	2	100	0	AAxBB							ABxAB	16.933	0.000795756	SD	16.9335	0.000383632	SD	ABxAB	1.0465	0.0289548	NS	1.0465	0.0252577	NS	ABxAB	0.250655	0.0372832	NS	0.250655	0.0370732	NS	ABxAB	1.32829	0.024505	NS	1.32829	0.0200246	NS	ABxAA	0.19162	0.0382927	NS				ABxAB	5.93978	0.0065534	NS
c9995	2	101	0	AAxAA							AAxAA							AAxAA							AAxAA							AAxAA							AAxAA							AAxAB
c13979	2	102	0	AAxBB							ABxAB	1.492	0.0278515	NS	1.49256	0.0221228	NS	ABxAB	1.0465	0.0282486	NS	1.0465	0.0246134	NS	BBxAB				0	0.0476829	NS	ABxAB	1.32829	0.0251238	NS	1.32829	0.0206388	NS	ABxBB	0.19162	0.0386585	NS				ABxBB	2.49056	0.0179612	NS
c12411	2	103	0	AAxAA							BBxAA							AAxAA							BBxAA							AAxAA							AAxAB				0.532923	0.0333333	NS	AAxAB
c17669	2	104	0	AAxAB				0.819	0.0257412	NS	ABxAB	1.492	0.0277188	NS	1.49256	0.0222506	NS	AAxAA							ABxAA	0.445363	0.0310694	NS				AAxAB				0.475672	0.0314496	NS	AAxBB							ABxAA	2.49056	0.0196602	NS
c7161	2	105	0.864	AAxBB							ABxAB	1.492	0.0279841	NS	1.49256	0.0223785	NS	ABxAB	1.0465	0.0283898	NS	1.0465	0.0247423	NS	ABxAB	0.200335	0.0382948	NS	0.200335	0.0379268	NS	ABxAA	6.78277	0.00173267	NS				ABxBB	0.19162	0.0396341	NS				ABxAB	5.26265	0.00788835	NS
c4346	2	106	0.042	AAxBB							BBxAB				5.68324	0.00780051	NS	ABxAB	1.0465	0.0286723	NS	1.0465	0.025	NS	BBxAB				0	0.0493902	NS	ABxAB	2.09299	0.012005	NS	2.09299	0.0142506	NS	ABxBB	0.19162	0.0379268	NS				ABxAA	2.49056	0.018568	NS
c17662	2	107	0.412	BBxAB				1.022	0.0222372	NS	BBxBB							ABxAB	1.0465	0.0281073	NS	1.0465	0.0244845	NS	BBxAB				0	0.0487805	NS	ABxBB	6.78277	0.00235149	NS				ABxBB	0.19162	0.039878	NS				BBxBB
c1298	2	108	0	BBxAB				1.224	0.0191375	NS	BBxBB							ABxAB	1.0465	0.0278249	NS	1.0465	0.0242268	NS	BBxAB				0	0.0470732	NS	ABxBB	6.78277	0.0019802	NS				ABxAB	0.731334	0.0302439	NS	0.731334	0.0319328	NS	BBxBB
c3888	2	109	0	BBxBB							BBxBB							BBxBB							BBxBB							BBxBB							BBxAB				0.532923	0.0352941	NS	BBxBB
c13729	2	110	0.44	BBxAA							ABxAB	2.038	0.0259947	NS	2.03879	0.0204604	NS	ABxAB	1.0465	0.0265537	NS	1.0465	0.023067	NS	ABxAB	0.250655	0.0369942	NS	0.250655	0.0368293	NS	ABxBB	6.78277	0.00160891	NS				ABxAB	1.20199	0.0265854	NS	1.20199	0.0278711	NS	ABxAB	5.62383	0.00679612	NS
c13021	2	111	0.176	BBxAB				1.224	0.019407	NS	ABxBB	15.599	0.000928382	SD				ABxAB	1.0465	0.0275424	NS	1.0465	0.0239691	NS	BBxAB				0	0.0473171	NS	ABxBB	6.78277	0.00222772	NS				ABxBB	0.19162	0.0397561	NS				BBxAB
c15913	2	112	0	BBxAB				1.224	0.0199461	NS	BBxAB				4.32921	0.00984655	NS	BBxBB							BBxBB							BBxBB							BBxBB							ABxBB	2.49056	0.0195388	NS
c15202	2	113	0	AAxAA							AAxAA							AAxAA							ABxAA	0.445363	0.0299133	NS				AAxAA							AAxAB				1.04644	0.0292717	NS	AAxAA
c12225	2	114	0.525	BBxAB				0.819	0.0242588	NS	BBxAB				4.32921	0.00920716	NS	BBxBB							BBxBB							BBxBB							BBxAB				1.73409	0.0205882	NS	ABxBB	2.49056	0.0160194	NS
c14702	2	116	0.594	AAxBB							AAxAB				5.68324	0.00741688	NS	ABxAB	1.0465	0.0285311	NS	1.0465	0.0248711	NS	ABxAB	0.200335	0.0378613	NS	0.200335	0.037561	NS	ABxAA	4.4389	0.00470297	NS				ABxAA	0.19162	0.040122	NS				ABxAA	2.49056	0.0180825	NS
c14268	2	117	0	BBxBB							BBxBB							BBxBB							ABxBB	0.445363	0.0294798	NS				BBxAB				0.475672	0.0312039	NS	BBxBB							BBxBB
c4713	2	118	0.945	BBxBB							ABxBB	15.599	0.00384615	SD				BBxBB							BBxBB							BBxBB							BBxAB				1.04644	0.029972	NS	BBxAB
c2172	2	119	0.613	BBxBB							AAxBB							BBxBB							ABxBB	0.445363	0.0317919	NS				BBxAB				0.0526559	0.0439803	NS	BBxBB							BBxBB
c5689	2	120	0	AAxAA							BBxAA							AAxAA							BBxAA							AAxAB				0.0526559	0.047543	NS	AAxBB							AAxAB
c3557	2	121	0	AAxAA							AAxAA							AAxAA							ABxAA	0.445363	0.032948	NS				AAxAA							AAxAA							AAxAA
c6391	2	122	0	AAxAA							AAxAA							AAxAA							ABxAA	0.445363	0.0342486	NS				AAxAA							AAxAA							AAxAA
c15296	2	123	0	BBxAA							AAxAB				4.32921	0.00971867	NS	ABxAB	1.0465	0.0268362	NS	1.0465	0.0233247	NS	AAxAB				0.111168	0.0402439	NS	ABxAB	3.96243	0.00631188	NS	3.96243	0.00601966	NS	ABxAA	0.19162	0.0370732	NS				ABxAA	2.49056	0.0182039	NS
c3633	2	124	0	BBxAA							AAxAB				4.32921	0.0106138	NS	ABxAB	1.0465	0.0271186	NS	1.0465	0.0235825	NS	ABxAB	0.532194	0.0268786	NS	0.532194	0.0282927	NS	ABxBB	6.78277	0.00136139	NS				ABxAB	1.33141	0.0262195	NS	1.33141	0.027591	NS	ABxAB	0.532194	0.0305825	NS
c2058	2	125	0.355	BBxAA							AAxAB				3.16694	0.0147059	NS	ABxAB	1.0465	0.0269774	NS	1.0465	0.0234536	NS	ABxAB	0.0526559	0.0455202	NS	0.0526559	0.0456098	NS	ABxAB	3.96243	0.00643564	NS	3.96243	0.00614251	NS	ABxAA	0.19162	0.0371951	NS				ABxAA	2.49056	0.0183252	NS
c5173	2	126	0.813	AAxBB							ABxAB	13.718	0.00450928	SD	13.7189	0.000767263	SD	ABxAB	1.0465	0.0288136	NS	1.0465	0.0251289	NS	BBxAB				0.445363	0.0332927	NS	ABxAA	6.78277	0.00148515	NS				ABxBB	0.19162	0.0395122	NS				ABxBB	2.49056	0.0186893	NS
c5537	2	127	0.135	AAxAA							AAxAA							AAxAA							AAxAA							AAxAA							AAxAB				1.73409	0.0246499	NS	AAxAA
c4598	2	128	0	AAxAB				1.747	0.0138814	NS	AAxAB				2.19137	0.019821	NS	AAxAA							AAxAA							AAxAA							AAxAB				1.73409	0.0240896	NS	AAxAA
c13316	2	129	0	AAxAB				1.224	0.0195418	NS	BBxAB				2.19137	0.0193095	NS	AAxAA							BBxAA							AAxAB				0.0526559	0.0454545	NS	AAxBB							AAxBB
c3497	3	1	0	AAxAB				0.252	0.0331536	NS	BBxAA							ABxAB	2.35828	0.0186441	NS	2.35828	0.0132732	NS	BBxAB				1.00468	0.0228049	NS	AAxAB				0.0526559	0.0418919	NS	ABxAB	2.71838	0.0157317	NS	2.71838	0.0152661	NS	AAxAB
c14220	3	2	0.469	ABxAB	3.314	0.0169468	NS	3.314	0.00660377	NS	AAxAA							BBxAB				4.71656	0.00541237	NS	AAxBB							ABxAA	1.33141	0.0214109	NS				BBxAA							AAxAB
c81885	3	3	0.105	AAxAB				0.252	0.0342318	NS	AAxAA							ABxAB	2.35828	0.0190678	NS	2.35828	0.0136598	NS	AAxAB				0.445363	0.035	NS	AAxAA							ABxAA	3.64306	0.0137805	NS				AAxAA
c13085	3	4	0.803	AAxAB				0.04	0.0421833	NS	ABxAB	0.043	0.0472149	NS	0.043492	0.0459079	NS	AAxAA							AAxAA							ABxAA	1.33141	0.0207921	NS				AAxAA							ABxAA	1.00343	0.0270631	NS
c4244	3	5	0.015	ABxBB	3.669	0.0148459	NS				BBxBB							ABxBB	0	0.049435	NS				ABxAB	0.043492	0.0463873	NS	0.043492	0.0463415	NS	ABxBB	1.33141	0.0188119	NS				ABxBB	3.64306	0.0118293	NS				BBxBB
c941	3	6	3.349	AAxAB				0.01	0.0489218	NS	ABxAA	1.398	0.029443	NS				ABxAB	0.828639	0.0306497	NS	0.828639	0.0268041	NS	AAxAB				0.111168	0.0437805	NS	AAxAA							ABxAB	1.65728	0.024878	NS	1.65728	0.0259104	NS	AAxAA
c77905	3	7	0	ABxAA	4.981	0.00938375	NS				ABxAB	1.657	0.0270557	NS	1.65728	0.0214834	NS	AAxAB				1.33141	0.0216495	NS	AAxAA							AAxAB				0.0526559	0.0480344	NS	AAxBB							ABxAA	0.751965	0.0292476	NS
c80	3	8	0	ABxBB	4.488	0.0134454	NS				AAxAB				0.348266	0.0350384	NS	BBxAB				1.65728	0.0186856	NS	AAxBB							BBxAA							BBxAB				0.0212782	0.0478992	NS	ABxBB	1.00343	0.0260922	NS
c14209	3	9	0.211	AAxAA							ABxAA	1.398	0.0310345	NS				AAxAA							ABxAA	0.111168	0.0395954	NS				AAxAA							AAxAA							AAxAB
c242	3	10	0	ABxAA	4.488	0.0105042	NS				AAxAB				0.348266	0.0368286	NS	AAxAB				1.65728	0.018299	NS	AAxAA							AAxAB				0.0526559	0.046683	NS	AAxAA							ABxAA	1.00343	0.0279126	NS
c12560	3	11	0	AAxAA							AAxAA							AAxAA							AAxAA							AAxAB				0.250655	0.0356265	NS	AAxAA							AAxBB
c12777	3	12	0	AAxAA							BBxAA							AAxAA							BBxAA							AAxAB				0.0526559	0.0449631	NS	AAxBB							AAxAA
c3098	3	13	0	AAxAA							AAxAA							AAxAA							ABxAA	0.111168	0.0421965	NS				AAxAA							AAxBB							AAxAA
c76787	3	14	0	AAxAB				0.01	0.0483827	NS	AAxAA							ABxAB	0.828639	0.0309322	NS	0.828639	0.0270619	NS	ABxAB	0.334894	0.0364162	NS	0.334894	0.0365854	NS	AAxAA							ABxBB	3.64306	0.0140244	NS				AAxAA
c3804	3	15	0.727	AAxAB				0.09	0.0392183	NS	AAxAB				0.348266	0.0340153	NS	AAxAA							AAxAA							ABxAA	1.33141	0.022401	NS				AAxAA							ABxAA	1.00343	0.0281553	NS
c2277	3	16	1.685	BBxAB				0.01	0.0462264	NS	ABxAB	1.657	0.0269231	NS	1.65728	0.0213555	NS	BBxBB							ABxBB	0.111168	0.0419075	NS				ABxBB	1.33141	0.0201733	NS				BBxAA							ABxBB	1.00343	0.0276699	NS
c2148	3	17	0.29	BBxBB							ABxBB	1.398	0.031565	NS				BBxBB							BBxBB							BBxAB				0.475672	0.0334152	NS	BBxAA							BBxAA
c12768	3	18	0.011	AAxAB				0	0.0494609	NS	AAxAA							ABxAB	0.828639	0.030791	NS	0.828639	0.026933	NS	BBxAB				0.445363	0.03	NS	AAxAA							ABxAB	1.65728	0.0247561	NS	1.65728	0.0257703	NS	AAxAB
c15953	3	19	2.408	ABxAA	4.488	0.012605	NS				AAxAA							ABxAA	0	0.0488701	NS				AAxAB				1.00468	0.0220732	NS	ABxAA	1.33141	0.0170792	NS				ABxAA	4.87201	0.00817073	NS				AAxAA
c13473	3	20	1.133	ABxAB	2.013	0.0266106	NS	2.013	0.0128032	NS	ABxAB	1.516	0.027321	NS	1.51603	0.0217391	NS	ABxBB	0	0.0454802	NS				ABxAB	0.430041	0.0354046	NS	0.430041	0.0357317	NS	AAxAB				0.475672	0.029484	NS	ABxAB	3.31389	0.014878	NS	3.31389	0.0145658	NS	BBxAB
c13890	3	21	0.168	BBxAA							ABxAB	1.516	0.0274536	NS	1.51603	0.021867	NS	ABxAB	0.111341	0.0430791	NS	0.111341	0.0465206	NS	ABxAB	1.69899	0.016185	NS	1.69899	0.0185366	NS	ABxBB	1.33141	0.0164604	NS				ABxBB	4.87201	0.00804878	NS				ABxBB	1.00343	0.026335	NS
c15382	3	22	0	BBxBB							ABxBB	1.398	0.0311671	NS				BBxBB							BBxBB							BBxBB							BBxBB							BBxBB
c17714	3	23	0	ABxAB	2.49	0.0242297	NS	2.49	0.0103774	NS	BBxAA							BBxAB				0.182069	0.0436856	NS	ABxBB	0.111168	0.0416185	NS				ABxAB	1.64566	0.0136139	NS	1.64566	0.0159705	NS	BBxBB							ABxAB	2.50193	0.015534	NS
c39	3	24	0	ABxBB	4.488	0.0112045	NS				BBxBB							ABxBB	0	0.0492938	NS				ABxAB	1.69899	0.0166185	NS	1.69899	0.0189024	NS	ABxBB	1.33141	0.0165842	NS				ABxAB	2.16461	0.0220732	NS	2.16461	0.0197479	NS	BBxBB
c13653	3	25	0	ABxBB	4.488	0.010084	NS				ABxBB	1.398	0.0298408	NS				ABxBB	0	0.0475989	NS				AAxAB				1.79271	0.015	NS	ABxBB	1.33141	0.0160891	NS				ABxBB	4.87201	0.00780488	NS				BBxAB
c13775	3	26	0	ABxAB	2.49	0.0236695	NS	2.49	0.00983827	NS	AAxBB							AAxAB				0.182069	0.043299	NS	BBxAA							ABxAB	1.64566	0.0138614	NS	1.64566	0.0162162	NS	AAxAB				0.0212782	0.0455182	NS	ABxAA	1.00343	0.0259709	NS
c15313	3	27	0	ABxAA	4.488	0.0121849	NS				AAxAA							ABxAA	0	0.0487288	NS				AAxAB				1.79271	0.0154878	NS	ABxAA	1.33141	0.0162129	NS				ABxAA	4.87201	0.00792683	NS				AAxAB
c14291	3	28	0	ABxBB	4.488	0.0103641	NS				AAxBB							ABxBB	0	0.0485876	NS				BBxAB				1.79271	0.0153659	NS	ABxAB	1.64566	0.0134901	NS	1.64566	0.0158477	NS	ABxBB	4.87201	0.00670732	NS				BBxAA
c1254	3	29	1.808	AAxAB				0.09	0.0365229	NS	AAxAA							ABxAB	0.111341	0.0440678	NS	0.111341	0.0474227	NS	BBxAB				1.79271	0.0143902	NS	AAxAA							ABxAA	4.87201	0.00853659	NS				AAxAA
c18226	3	30	1.106	BBxAA							AAxAB				0.348266	0.0365729	NS	ABxAB	0.111341	0.0436441	NS	0.111341	0.0470361	NS	ABxAB	1.01069	0.0183526	NS	1.01069	0.0203659	NS	ABxBB	1.33141	0.0168317	NS				ABxAB	1.39717	0.0259756	NS	1.39717	0.0271709	NS	ABxAB	0.0476371	0.0411408	NS
c20302	3	31	1.889	ABxAA	5.392	0.00910364	NS				ABxAA	1.398	0.0297082	NS				ABxAA	0	0.0477401	NS				AAxAB				1.79271	0.0163415	NS	ABxAA	0.475672	0.0313119	NS				ABxAA	1.73409	0.0234146	NS				AAxAA
c1052	3	32	0.806	ABxBB	8.62	0.00336134	NS				AAxAB				0.348266	0.0323529	NS	BBxAB				0.182069	0.0407216	NS	BBxBB							BBxAB				0.475672	0.0320639	NS	BBxAB				0.0212782	0.0446779	NS	ABxAA	1.66248	0.0214806	NS
c15756	3	33	0	AAxAA							AAxAA							AAxAA							AAxAA							AAxAA							AAxAB				0.0212782	0.0459384	NS	AAxAA
c1214	3	34	0	AAxAA							ABxAA	1.398	0.0301061	NS				AAxAA							AAxAA							AAxAA							AAxAA							AAxAA
c488	3	35	0	BBxAA							ABxAB	0.182	0.0437666	NS	0.182069	0.0395141	NS	ABxAB	0.111341	0.0432203	NS	0.111341	0.0466495	NS	ABxAB	0.0476371	0.0459538	NS	0.0476371	0.0459756	NS	ABxBB	0.475672	0.0350248	NS				ABxBB	1.73409	0.0235366	NS				ABxAB	3.05818	0.0145631	NS
c3102	3	36	2.233	ABxAA	7.457	0.00560224	NS				ABxAB	0.2	0.0431034	NS	0.200335	0.0388747	NS	AAxAB				0.182069	0.0390464	NS	ABxAA	1.79271	0.0157514	NS				AAxAB				0.475672	0.0305897	NS	AAxAB				0.0212782	0.0469188	NS	ABxAA	1.66248	0.0218447	NS
c2565	3	37	0	ABxAB	3.972	0.0140056	NS	3.972	0.00485175	NS	ABxAA	1.398	0.0282493	NS				BBxAB				0.182069	0.0429124	NS	BBxBB							ABxAA	0.475672	0.0376238	NS				BBxAB				0.0212782	0.0463585	NS	ABxAB	0	0.0492718	NS
c13975	3	38	3.962	BBxAA							ABxAB	2.317	0.0232095	NS	2.31787	0.0177749	NS	ABxAB	2.09299	0.0196328	NS	2.09299	0.0141753	NS	BBxAB				1.79271	0.0152439	NS	ABxBB	0.0526559	0.045297	NS				ABxAB	0.392422	0.035	NS	0.392422	0.0376751	NS	ABxAB	0.0476371	0.0412621	NS
c4272	3	39	0.427	AAxAB				0.01	0.0474394	NS	AAxAB				0.348266	0.0341432	NS	AAxAA							AAxAA							ABxAB	0.40271	0.0398515	NS	0.40271	0.035258	NS	AAxAB				0.0212782	0.0471989	NS	AAxBB
c4596	3	40	0.428	ABxAA	2.281	0.0257703	NS				ABxAB	2.317	0.0230769	NS	2.31787	0.0179028	NS	AAxAB				0.182069	0.0391753	NS	ABxAA	1.00468	0.0225434	NS				AAxAB				0.475672	0.0308354	NS	AAxAA							ABxAA	3.49062	0.0134709	NS
c5411	3	41	0	ABxBB	2.281	0.0259104	NS				BBxBB							ABxBB	1.65728	0.0234463	NS				BBxAB				1.79271	0.0171951	NS	ABxAB	0.111341	0.0430693	NS	0.111341	0.0385749	NS	ABxAB	0.16686	0.0417073	NS	0.16686	0.0413165	NS	BBxAB
c5490	3	42	5.13	BBxAA							BBxAB				0.348266	0.0373402	NS	ABxAB	1.01939	0.029661	NS	1.01939	0.0259021	NS	BBxAB				1.79271	0.0173171	NS	ABxBB	0.475672	0.0315594	NS				ABxBB	1.04644	0.0278049	NS				ABxAA	0.511093	0.0319175	NS
c1723	3	43	0	ABxBB	1.224	0.0338936	NS				BBxAB				0.348266	0.0332481	NS	BBxAB				0.182069	0.0414948	NS	ABxBB	0.445363	0.0309249	NS				BBxBB							ABxAB	0.475672	0.0345122	NS	0.475672	0.0369748	NS	ABxAA	0.511093	0.0309466	NS
c1311	3	44	0	AAxAA							ABxAA	2.191	0.0246684	NS				AAxAA							AAxAA							AAxAA							AAxAB				0.0212782	0.0453782	NS	AAxAA
c8710	3	45	0	ABxAA	1.224	0.0340336	NS				AAxAA							ABxAA	0.731334	0.0317797	NS				AAxAB				1.79271	0.0179268	NS	ABxAB	1.01939	0.0266089	NS	1.01939	0.022113	NS	AAxAA							AAxAA
c20367	3	46	0	BBxBB							BBxBB							BBxBB							ABxBB	0.445363	0.0316474	NS				BBxBB							BBxBB							BBxBB
c9212	3	47	0	AAxAA							ABxAA	2.191	0.0254642	NS				AAxAA							ABxAA	0.445363	0.0349711	NS				AAxAB				0.475672	0.0318182	NS	AAxBB							AAxAB
c6146	3	48	0	AAxAA							AAxAA							AAxAA							ABxAA	0.445363	0.0339595	NS				AAxAA							AAxAA							AAxAB
c4599	3	49	0	BBxAB				0.01	0.0477089	NS	BBxAB				0.348266	0.0372123	NS	BBxBB							BBxBB							ABxBB	0.475672	0.0378713	NS				BBxAB				0.0212782	0.0473389	NS	BBxBB
c15398	3	50	2.576	ABxBB	0.819	0.0366947	NS				ABxBB	3.166	0.0192308	NS				ABxBB	0.731334	0.0323446	NS				ABxAB	0.475672	0.0277457	NS	0.475672	0.0290244	NS	ABxAB	1.01939	0.0267327	NS	1.01939	0.0222359	NS	BBxAB				0.0212782	0.0457983	NS	BBxAB
c22991	3	51	0	ABxAA	0.819	0.0371148	NS				AAxAB				0.348266	0.0367008	NS	AAxAB				0.182069	0.0418814	NS	AAxAA							AAxAA							ABxAA	2.5985	0.0214634	NS				ABxAA	0.0204096	0.0459951	NS
c12764	3	52	0.934	AAxAB				0.01	0.0432615	NS	ABxAB	2.501	0.0222812	NS	2.50193	0.0171355	NS	AAxAA							ABxAA	0	0.0466763	NS				ABxAA	0.475672	0.0361386	NS				AAxAA							AAxAB
c17096	3	53	3.291	ABxBB	0.09	0.0464986	NS				ABxAB	5.009	0.0145889	NS	5.00969	0.00869565	NS	BBxBB							BBxBB							ABxBB	0.475672	0.037005	NS				ABxBB	2.5985	0.0202439	NS				ABxAA	4.66639	0.00934466	NS
c6631	3	54	0	ABxAA	0.09	0.0478992	NS				AAxAB				0.348266	0.0375959	NS	AAxAA							AAxAA							ABxAA	0.475672	0.037995	NS				ABxAA	2.5985	0.0203659	NS				ABxAA	4.66639	0.00946602	NS
c17696	3	56	1.52	BBxAB				0.01	0.045283	NS	BBxBB							ABxAB	1.01939	0.0298023	NS	1.01939	0.0260309	NS	BBxAB				1.79271	0.0160976	NS	BBxBB							ABxBB	1.73409	0.0241463	NS				ABxAB	2.71838	0.0152913	NS
c2961	3	57	1.033	ABxAB	0.307	0.042577	NS	0.307	0.0312668	NS	AAxAB				0.348266	0.0337596	NS	ABxAA	0.731334	0.0313559	NS				BBxAB				1.79271	0.0167073	NS	ABxBB	0.475672	0.0314356	NS				AAxAB				0.0212782	0.0466387	NS	AAxBB
c15730	3	58	4.68	ABxBB	1.712	0.0294118	NS				BBxBB							ABxAB	2.35828	0.019209	NS	2.35828	0.0137887	NS	BBxAB				2.81465	0.0115854	NS	BBxAB				0.475672	0.0272727	NS	BBxBB							BBxBB
c5230	3	59	0	AAxAA							AAxAA							AAxAA							AAxAA							AAxAA							AAxAA							AAxAB
c14128	3	60	0	BBxBB							ABxBB	8.992	0.00862069	SD				BBxBB							BBxBB							BBxBB							BBxAB				0.0212782	0.0456583	NS	BBxAB
c17637	3	61	0.652	BBxAB				0.09	0.0378706	NS	BBxBB							ABxAB	2.35828	0.0180791	NS	2.35828	0.0127577	NS	BBxAB				2.81465	0.0118293	NS	BBxBB							ABxAB	1.09568	0.0269512	NS	1.09568	0.0280112	NS	ABxBB	3.49062	0.0118932	NS
c7426	3	62	0	AAxAB				0.09	0.040566	NS	AAxAA							ABxAB	2.35828	0.0189266	NS	2.35828	0.0135309	NS	AAxAB				2.81465	0.0121951	NS	AAxAA							ABxAA	2.5985	0.0207317	NS				ABxAA	3.49062	0.0127427	NS
c13914	3	63	0.486	ABxAB	0.511	0.0404762	NS	0.511	0.0285714	NS	ABxBB	8.992	0.00742706	SD				AAxAA							BBxAA							BBxAA							ABxBB	2.5985	0.0212195	NS				ABxAB	0.475672	0.0331311	NS
c12666	3	64	0.231	ABxBB	2.281	0.0260504	NS				ABxBB	8.992	0.00809019	SD				ABxAB	2.35828	0.0183616	NS	2.35828	0.0130155	NS	ABxAB	1.01069	0.0180636	NS	1.01069	0.020122	NS	BBxAB				0.475672	0.027887	NS	BBxAB				0.0212782	0.045098	NS	BBxAB
c6036	3	65	0	AAxAA							BBxAA							AAxAA							ABxAA	0.111168	0.0429191	NS				AAxAA							AAxBB							AAxAB
c89432	3	66	1.188	ABxBB	2.933	0.019888	NS				BBxAB				0.0869839	0.0424552	NS	BBxBB							ABxBB	0.111168	0.0432081	NS				ABxBB	0.0526559	0.0464109	NS				ABxAB	1.09568	0.0268293	NS	1.09568	0.0282913	NS	ABxBB	6.02237	0.00376214	NS
c15915	3	67	0.431	BBxAB				0.01	0.0447439	NS	BBxAB				0.0869839	0.043734	NS	BBxBB							BBxBB							ABxBB	0.0526559	0.0475248	NS				BBxBB							BBxAB
c12861	3	68	0.012	BBxAB				0.01	0.0433962	NS	BBxAB				0.0869839	0.042711	NS	BBxBB							BBxBB							ABxBB	0.0526559	0.0466584	NS				BBxBB							BBxBB
c15898	3	69	0.088	BBxBB							BBxBB							BBxBB							BBxBB							BBxBB							BBxAB				0.0212782	0.0460784	NS	BBxBB
c128	3	70	0.02	BBxAB				0.04	0.0420485	NS	ABxBB	7.235	0.0100796	SD				ABxAB	1.64566	0.0240113	NS	1.64566	0.0207474	NS	BBxAB				4.07758	0.00963415	NS	BBxBB							ABxBB	1.73409	0.0239024	NS				ABxBB	6.02237	0.00606796	NS
c1440	3	71	0.785	ABxAA	3.669	0.0152661	NS				AAxAB				0.0869839	0.0430946	NS	AAxAA							AAxAA							ABxAB	0.111341	0.0438119	NS	0.111341	0.039312	NS	ABxAB	1.00678	0.0290244	NS	1.00678	0.0310924	NS	ABxBB	6.02237	0.0038835	NS
c16591	3	72	0.516	ABxBB	3.669	0.0154062	NS				BBxBB							ABxAB	2.35828	0.0193503	NS	2.35828	0.0139175	NS	AAxAB				4.07758	0.00987805	NS	BBxAB				0.475672	0.027027	NS	BBxBB							BBxBB
c4912	3	73	1.306	BBxAB				0.09	0.0397574	NS	ABxBB	8.992	0.00769231	SD				ABxAB	2.35828	0.0179379	NS	2.35828	0.0126289	NS	BBxAB				5.59072	0.00743902	NS	BBxBB							ABxBB	3.64306	0.0136585	NS				ABxBB	6.02237	0.00497573	NS
c4840	3	74	0	ABxAA	3.669	0.014986	NS				AAxAA							ABxAB	2.35828	0.0182203	NS	2.35828	0.0128866	NS	AAxAB				5.59072	0.00731707	NS	AAxAB				0.475672	0.0266585	NS	AAxAA							AAxAA
c15894	3	75	1.049	AAxAB				0.01	0.0446092	NS	AAxAA							ABxAB	2.35828	0.0185028	NS	2.35828	0.0131443	NS	AAxAB				7.36596	0.00243902	NS	AAxAA							ABxAA	3.64306	0.0135366	NS				ABxAA	6.02237	0.00449029	NS
c3918	3	76	0	ABxBB	3.669	0.0156863	NS				BBxBB							ABxAB	2.35828	0.0194915	NS	2.35828	0.0140464	NS	AAxAB				7.36596	0.00304878	NS	BBxAA							BBxBB							BBxBB
c13843	3	77	0.777	BBxAB				0.041	0.041779	NS	ABxBB	8.992	0.00782493	SD				ABxAB	3.8549	0.0121469	NS	3.8549	0.00747423	NS	AAxAB				7.36596	0.00182927	NS	BBxBB							ABxBB	3.64306	0.0134146	NS				ABxBB	6.02237	0.00412621	NS
c15171	3	78	2.852	ABxAB	1.535	0.0315126	NS	1.535	0.017655	NS	ABxAB	3.651	0.0168435	NS	3.65151	0.0131714	NS	ABxAB	2.09299	0.0201977	NS	2.09299	0.0146907	NS	AAxAB				5.59072	0.0054878	NS	BBxAB				0.0526559	0.0405405	NS	BBxBB							BBxAB
c3289	3	79	0	AAxAB				0.09	0.0389488	NS	ABxAB	3.651	0.0172414	NS	3.65151	0.0129156	NS	AAxAA							ABxAA	0.445363	0.0325145	NS				AAxAB				0.0526559	0.044226	NS	AAxAA							AAxAB
c5735	3	80	0.16	BBxAB				0.09	0.0398922	NS	AAxAB				0	0.0492327	NS	BBxBB							ABxBB	0.445363	0.0336705	NS				BBxAB				0.0526559	0.0443489	NS	BBxAB				0.532923	0.0359944	NS	BBxAB
c17145	3	81	0	ABxAB	1.535	0.0316527	NS	1.535	0.0177898	NS	ABxAB	5.883	0.0122016	NS	5.88388	0.00626598	NS	ABxAB	2.09299	0.020339	NS	2.09299	0.0148196	NS	AAxAB				5.59072	0.00597561	NS	BBxAA							BBxAB				0.532923	0.0347339	NS	BBxBB
c4971	3	82	0	ABxBB	4.488	0.0128852	NS				AAxBB							ABxAB	2.09299	0.0206215	NS	2.09299	0.0150773	NS	BBxAB				5.59072	0.00756098	NS	BBxAA							BBxAB				0.532923	0.0358543	NS	BBxBB
c15570	3	83	0.563	BBxBB							ABxBB	8.992	0.00888594	SD				BBxBB							BBxBB							BBxBB							BBxBB							BBxBB
c7908	3	84	0.229	ABxAA	4.488	0.0133053	NS				AAxAB				0	0.0498721	NS	AAxAA							ABxAA	0.445363	0.0345376	NS				ABxAB	0	0.0492574	NS	0	0.0492629	NS	ABxAB	0.430041	0.0347561	NS	0.430041	0.037535	NS	ABxAA	6.02237	0.00400485	NS
c3537	3	85	0.078	AAxBB							BBxAB				0	0.0487212	NS	ABxAB	2.94194	0.0159605	NS	2.94194	0.0108247	NS	BBxAB				5.59072	0.00670732	NS	ABxAB	0.111341	0.0428218	NS	0.111341	0.0383292	NS	ABxBB	3.64306	0.0114634	NS				ABxAB	1.82802	0.0206311	NS
c2435	3	86	0	BBxAB				0.09	0.0384097	NS	ABxBB	8.992	0.00755968	SD				ABxAB	2.94194	0.015678	NS	2.94194	0.010567	NS	ABxAB	3.98486	0.0101156	NS	3.98486	0.0107317	NS	ABxBB	0.0526559	0.0450495	NS				ABxBB	3.64306	0.0131707	NS				ABxBB	6.02237	0.00485437	NS
c14609	3	87	0	AAxAB				0.09	0.037062	NS	AAxAA							ABxAB	2.94194	0.0162429	NS	2.94194	0.0110825	NS	AAxAB				5.59072	0.0052439	NS	ABxAA	0.0526559	0.0446782	NS				ABxAA	3.64306	0.0129268	NS				ABxAA	6.02237	0.00424757	NS
c1813	3	88	1.524	AAxAB				0.04	0.0424528	NS	BBxAA							ABxAB	2.94194	0.0163842	NS	2.94194	0.0112113	NS	AAxAB				5.59072	0.00634146	NS	ABxAA	0.0526559	0.044802	NS				ABxAB	3.94708	0.0095122	NS	3.94708	0.00980392	NS	ABxAA	6.02237	0.00364078	NS
c13920	3	89	0.055	AAxAA							AAxAA							AAxAA							ABxAA	0.445363	0.0291908	NS				AAxAA							AAxAA							AAxAA
c17234	3	90	0.201	AAxAB				0.01	0.0448787	NS	ABxAA	8.992	0.00795756	SD				ABxAB	2.94194	0.0161017	NS	2.94194	0.0109536	NS	ABxAB	3.98486	0.0099711	NS	3.98486	0.0106098	NS	ABxAA	0.0526559	0.0449257	NS				ABxAA	3.64306	0.0130488	NS				ABxAA	6.02237	0.00461165	NS
c14887	3	91	0	BBxBB							ABxBB	8.992	0.00875332	SD				BBxBB							BBxBB							BBxAB				0.0526559	0.0461916	NS	BBxBB							BBxBB
c14103	3	92	0	BBxBB							ABxBB	8.992	0.00848806	SD				BBxBB							BBxBB							BBxAB				0.0526559	0.0458231	NS	BBxBB							BBxBB
c13220	3	93	0.865	AAxAA							ABxAA	8.992	0.00835544	SD				AAxAA							ABxAA	0.445363	0.0289017	NS				AAxAB				0.0526559	0.0436118	NS	AAxAB				1.04644	0.0288515	NS	AAxAA
c86	3	94	0	AAxAB				0.01	0.0486523	NS	ABxAB	7.709	0.00981432	SD	7.70979	0.00345269	NS	AAxAA							ABxAA	0.445363	0.0348266	NS				AAxAB				0.0526559	0.0444717	NS	AAxAB				1.04644	0.0305322	NS	AAxAB
c15823	3	95	1.187	ABxBB	4.488	0.012465	NS				BBxBB							ABxAB	2.94194	0.0165254	NS	2.94194	0.0113402	NS	BBxAB				1.79271	0.0157317	NS	BBxAB				0.0526559	0.0409091	NS	BBxBB							BBxBB
c6282	3	96	0	AAxAB				0.09	0.0402965	NS	AAxAB				0.784843	0.030179	NS	AAxAA							AAxAA							AAxAB				0.0526559	0.0476658	NS	AAxAB				1.04644	0.0302521	NS	AAxAA
c9128	3	97	0.911	ABxAA	4.488	0.0117647	NS				AAxAA							ABxAB	2.09299	0.0200565	NS	2.09299	0.0145619	NS	ABxAB	2.37859	0.0130058	NS	2.37859	0.0128049	NS	AAxAB				0.475672	0.0273956	NS	AAxAB				1.04644	0.0306723	NS	AAxAA
c14188	4	1	0	BBxAB				0.819	0.0249326	NS	BBxAB				0.784843	0.0295396	NS	ABxBB	0	0.0467514	NS				BBxAB				0.445363	0.0308537	NS	BBxAB				0.475672	0.0291155	NS	ABxBB	0.0212782	0.0454878	NS				BBxBB
c18405	4	2	0	ABxBB	8.112	0.00406162	NS				BBxBB							BBxAB				0.182069	0.045232	NS	BBxAB				0.716735	0.0268293	NS	ABxBB	1.33141	0.0175743	NS				BBxBB							BBxBB
c1409	4	3	0	ABxBB	7.457	0.00602241	NS				AAxBB							BBxAB				0.182069	0.0458763	NS	ABxAB	1.20199	0.0177746	NS	1.20199	0.019878	NS	ABxAB	0.143347	0.0405941	NS	0.143347	0.0361179	NS	BBxAB				0.0212782	0.0480392	NS	BBxBB
c4756	4	4	3.142	BBxBB							BBxBB							BBxBB							BBxBB							BBxBB							BBxBB							BBxAB
c5802	4	5	0	AAxBB							BBxAB				1.3984	0.0231458	NS	ABxAB	0.40271	0.0372881	NS	0.40271	0.0346649	NS	BBxAB				1.00468	0.0239024	NS	ABxAA	1.33141	0.0174505	NS				ABxAA	0.0212782	0.0468293	NS				ABxBB	0.183788	0.0384709	NS
c3671	4	6	0	ABxAA	7.457	0.00672269	NS				AAxAA							AAxAB				0.731334	0.0305412	NS	AAxAB				1.00468	0.0229268	NS	ABxAA	1.33141	0.017203	NS				AAxAB				0.0212782	0.0470588	NS	AAxAA
c17373	4	7	0	ABxBB	7.457	0.00658263	NS				BBxAB				1.3984	0.0226343	NS	ABxBB	0	0.0468927	NS				ABxBB	1.00468	0.0209538	NS				BBxAB				0.475672	0.0307125	NS	ABxBB	0.0212782	0.0456098	NS				ABxBB	0.183788	0.0382282	NS
c4486	4	8	0	BBxAA							BBxAB				1.3984	0.0240409	NS	ABxAB	0.40271	0.0379944	NS	0.40271	0.0353093	NS	BBxAB				1.00468	0.0232927	NS	ABxBB	1.33141	0.0173267	NS				ABxBB	0.0212782	0.0467073	NS				ABxAA	0.183788	0.0383495	NS
c4104	4	9	0.772	AAxAB				0.252	0.033558	NS	AAxAA							AAxAB				0.731334	0.0301546	NS	ABxAA	1.00468	0.0219653	NS				ABxAA	1.33141	0.0194307	NS				AAxAB				0.532923	0.0355742	NS	AAxAB
c574	4	10	1.869	AAxAB				0.09	0.040027	NS	ABxAA	0.086	0.0445623	NS				AAxAB				0.731334	0.0295103	NS	BBxAA							ABxAB	1.64566	0.0142327	NS	1.64566	0.0165848	NS	AAxAB				0.532923	0.0361345	NS	AAxBB
c12932	4	11	0	AAxAA							ABxAA	0.086	0.0461538	NS				AAxAA							AAxAA							AAxAA							AAxAB				0.532923	0.0365546	NS	AAxBB
c6938	4	12	0.689	AAxAA							ABxAA	0.086	0.0458886	NS				AAxAA							AAxAA							AAxAA							AAxAA							AAxAA
c5862	4	13	0.689	BBxAB				0.09	0.0401617	NS	ABxBB	0.086	0.044695	NS				BBxAB				0.731334	0.0296392	NS	ABxBB	1.00468	0.0228324	NS				ABxBB	1.33141	0.0195545	NS				BBxAB				0.0212782	0.047479	NS	BBxBB
c2809	4	14	1.021	AAxAA							ABxAA	0.086	0.0456233	NS				AAxAA							ABxAA	1.00468	0.0216763	NS				AAxAA							AAxAA							AAxAB
c13587	4	15	0	BBxAA							AAxAB				1.3984	0.0232737	NS	ABxAB	0.40271	0.0378531	NS	0.40271	0.0351804	NS	ABxAB	0.0667161	0.0442197	NS	0.0667161	0.0445122	NS	ABxBB	1.33141	0.0186881	NS				ABxAA	0.0212782	0.0470732	NS				ABxBB	0.183788	0.0379854	NS
c9814	4	16	0	AAxAA							ABxAA	0.086	0.0460212	NS				AAxAA							AAxAA							AAxAA							AAxAA							AAxAA
c12780	4	17	0	AAxAA							ABxAA	0.086	0.0453581	NS				AAxAA							ABxAA	1.00468	0.0196532	NS				AAxAA							AAxAA							AAxAA
c12754	4	18	0	AAxAA							ABxAA	0.086	0.0452255	NS				AAxAA							AAxAA							AAxAA							AAxAA							AAxAB
c18535	4	19	0.466	BBxAB				0.01	0.0456873	NS	ABxAB	0.392	0.0393899	NS	0.392422	0.0319693	NS	ABxBB	0	0.0460452	NS				AAxAB				0.445363	0.0314634	NS	BBxBB							ABxAA	0.0212782	0.0479268	NS				ABxAB	2.71838	0.0154126	NS
c14940	4	20	7.48	BBxAA							AAxAB				0.0869839	0.0432225	NS	ABxAB	0.0910347	0.044774	NS	0.0910347	0.048067	NS	ABxAB	3.61762	0.0102601	NS	3.61762	0.0108537	NS	ABxBB	1.33141	0.0158416	NS				ABxBB	0.0212782	0.0464634	NS				ABxBB	0.183788	0.0381068	NS
c12745	4	21	0	BBxAB				0.495	0.028841	NS	BBxBB							BBxAB				0.182069	0.044201	NS	BBxBB							ABxBB	1.33141	0.0206683	NS				BBxAA							BBxBB
c3678	4	22	1.175	AAxAB				0.375	0.030593	NS	AAxAB				0.0869839	0.0423274	NS	ABxAB	0.111341	0.0433616	NS	0.111341	0.0467784	NS	AAxAB				5.59072	0.00682927	NS	AAxAA							ABxAA	0.0232579	0.0446341	NS				ABxAA	0.532923	0.0304612	NS
c18577	4	23	2.391	AAxAA							AAxAA							AAxAA							ABxAA	0.445363	0.0313584	NS				AAxAA							AAxAA							AAxAA
c15620	4	24	2.094	ABxAA	2.933	0.0204482	NS				ABxAB	1.835	0.0265252	NS	1.83571	0.020844	NS	AAxAB				0.182069	0.0387887	NS	BBxAB				5.59072	0.00573171	NS	ABxAA	1.33141	0.015099	NS				ABxAB	3.31389	0.015	NS	3.31389	0.0147059	NS	AAxAB
c16937	4	25	1.477	ABxAB	0.333	0.0421569	NS	0.333	0.0308625	NS	AAxAB				0.784843	0.02711	NS	BBxAB				0.182069	0.0395619	NS	ABxAB	2.30595	0.0135838	NS	2.30595	0.0132927	NS	AAxBB							ABxAB	3.29132	0.0152439	NS	3.29132	0.0148459	NS	BBxAB
PFMG_c1107_1	4	26	4.028	BBxBB							BBxBB							BBxBB							BBxBB							BBxAB				2.64071	0.0128993	NS	BBxBB							BBxAB
c15077	4	27	0.018	BBxBB							BBxBB							BBxBB							BBxBB							BBxBB							BBxAB				4.87201	0.00826331	NS	BBxAB
c18863	4	28	0	AAxAB				0.252	0.0327493	NS	ABxAA	0.348	0.0401857	NS				AAxAA							BBxAA							ABxAB	5.06203	0.0039604	NS	5.06203	0.0029484	NS	AAxAA							AAxAA
c12970	4	29	0.313	BBxBB							BBxBB							BBxBB							BBxBB							BBxAB				2.64071	0.0109337	NS	BBxBB							BBxBB
Pif177_c913_3	4	30	0.107	AAxAA							AAxAA							AAxAA							ABxAA	0.111168	0.0433526	NS				AAxAB				2.64071	0.0103194	NS	AAxAA							AAxAB
c4426	4	31	0	AAxAB				0.252	0.0336927	NS	AAxAB				0.784843	0.0280051	NS	ABxAB	0.0910347	0.0443503	NS	0.0910347	0.0476804	NS	AAxAB				5.59072	0.00707317	NS	AAxAA							ABxAA	0.0212782	0.047439	NS				ABxAA	0.511093	0.0322816	NS
c76748	4	32	2.018	ABxAA	0.274	0.0428571	NS				AAxAA							AAxAA							AAxAB				5.59072	0.00768293	NS	ABxAB	2.94194	0.00742574	NS	2.94194	0.00712531	NS	AAxAA							ABxAA	0.511093	0.0326456	NS
c1629	4	33	0.255	AAxAA							ABxAA	3.166	0.0202918	NS				AAxAA							ABxAA	0.111168	0.0410405	NS				AAxAA							AAxAA							AAxAB
c2815	4	34	1.042	AAxAA							ABxAA	3.166	0.0204244	NS				AAxAA							AAxAA							AAxAA							AAxAA							AAxAA
c9068	4	35	1.132	ABxBB	0.495	0.0411765	NS				BBxBB							BBxBB							BBxAB				5.59072	0.00792683	NS	ABxAB	3.96243	0.00606436	NS	3.96243	0.00577396	NS	BBxBB							BBxBB
c17202	4	36	0.332	ABxAA	0.819	0.0369748	NS				ABxAA	3.166	0.0193634	NS				AAxAA							BBxAB				5.59072	0.00621951	NS	ABxAB	3.96243	0.00594059	NS	3.96243	0.00565111	NS	AAxBB							AAxAA
c12590	4	37	0	BBxAA							ABxAB	0.532	0.0385942	NS	0.532194	0.0309463	NS	ABxAB	0.40271	0.0377119	NS	0.40271	0.0350515	NS	AAxAB				5.59072	0.0047561	NS	ABxAB	3.96243	0.00581683	NS	3.96243	0.00552826	NS	ABxAA	0.19162	0.0369512	NS				ABxAA	0.0204096	0.0464806	NS
c14446	4	38	1.154	AAxAB				0.252	0.0320755	NS	AAxAB				0.784843	0.0267263	NS	ABxAB	1.01939	0.0293785	NS	1.01939	0.0256443	NS	BBxAB				5.59072	0.00512195	NS	AAxAB				2.64071	0.00933661	NS	ABxAA	0.19162	0.0376829	NS				ABxAA	0.0204096	0.0468447	NS
c19815	4	39	0.011	AAx--							AAxAA							AAxAA							AAxAA							ABxAA	0.475672	0.0373762	NS				AAxAA							AAxAB
c16680	4	40	0.491	AAxAB				0.252	0.0326146	NS	ABxAA	4.329	0.0155172	NS				AAxAA							ABxAA	0.111168	0.041185	NS				ABxAA	0.475672	0.0360149	NS				AAxAA							AAxAA
c529	4	41	6.922	BBxBB							ABxBB	15.599	0.00397878	SD				BBxBB							ABxBB	0.0285753	0.0465318	NS				BBxAB				2.64071	0.0105651	NS	BBxBB							BBxBB
c78089	4	42	1.971	AAxBB							ABxAB	5.883	0.0123342	NS	5.88388	0.00639386	NS	ABxAB	2.94194	0.0153955	NS	2.94194	0.0103093	NS	ABxAB	3.29132	0.0105491	NS	3.29132	0.0110976	NS	ABxAA	0.475672	0.0310644	NS				ABxAB	0.222682	0.0362195	NS	0.222682	0.0390756	NS	ABxAB	5.4824	0.00716019	NS
PFMG_c3391_1	4	43	1.042	ABxAB	3.101	0.017507	NS	3.101	0.00714286	NS	ABxBB	18.292	0.000265252	SD				BBxBB							AAxAB				7.36596	0.00365854	NS	AAxAB				2.64071	0.00909091	NS	--xAB							BBxBB
PFMG_c1107_2	4	44	0	ABxAB	2.591	0.0233894	NS	2.591	0.00956873	NS	ABxBB	18.292	0.000397878	SD				BBxBB							AAxAB				7.36596	0.00353659	NS	AAxAB				2.64071	0.00896806	NS	BBxAB				4.87201	0.00812325	NS	BBxBB
c18632	4	45	0.865	ABxBB	2.933	0.0182073	NS				BBxAB				0.784843	0.0273657	NS	ABxAB	0.679596	0.0341808	NS	0.679596	0.031701	NS	AAxBB							BBxBB							ABxAA	7.90506	0.00353659	NS				ABxBB	0.183788	0.0367718	NS
c17428	4	46	1.705	AAxBB							BBxAB				0.784843	0.0272379	NS	ABxAB	0.679596	0.0346045	NS	0.679596	0.0320876	NS	ABxAB	2.65657	0.0124277	NS	2.65657	0.0123171	NS	ABxAB	1.64566	0.0133663	NS	1.64566	0.0157248	NS	ABxBB	7.90506	0.00231707	NS				ABxBB	0.0204096	0.0442961	NS
c18883	4	47	1.323	ABxAA	3.745	0.0142857	NS				AAxAB				0.784843	0.0299233	NS	ABxAB	0.679596	0.0351695	NS	0.679596	0.0326031	NS	AAxAA							AAxAA							ABxAA	6.29056	0.00536585	NS				ABxAA	0.0204096	0.0451456	NS
c2711	4	48	0	ABxBB	2.933	0.0187675	NS				BBxAB				0.784843	0.0274936	NS	ABxAB	0.679596	0.034322	NS	0.679596	0.0318299	NS	ABxBB	0.445363	0.0322254	NS				BBxAB				1.33141	0.0176904	NS	ABxBB	6.29056	0.00463415	NS				ABxBB	0.0204096	0.045267	NS
c7472	4	49	0.372	ABxBB	2.933	0.0196078	NS				BBxAB				0.784843	0.0283887	NS	ABxAB	0.679596	0.0344633	NS	0.679596	0.0319588	NS	BBxBB							BBxBB							ABxBB	7.90506	0.00365854	NS				ABxBB	0.0204096	0.0444175	NS
c7808	4	50	0	ABxAA	2.933	0.0215686	NS				AAxAB				0.784843	0.0303069	NS	ABxAB	0.679596	0.0353107	NS	0.679596	0.032732	NS	AAxAA							AAxAA							ABxAA	7.90506	0.00378049	NS				ABxAA	0.0204096	0.0445388	NS
c3022	4	51	0.554	BBxAB				0.252	0.0330189	NS	BBxBB							BBxBB							BBxBB							ABxBB	1.33141	0.0220297	NS				ABxBB	7.90506	0.00304878	NS				BBxBB
c2205	4	52	0.171	BBxBB							ABxBB	15.599	0.00318302	SD				BBxBB							ABxBB	1.00468	0.0212428	NS				BBxBB							BBxAB				3.64306	0.0128852	NS	BBxAB
c5074	4	53	0.99	BBxAB				0.252	0.0339623	NS	BBxAB				0.784843	0.0300512	NS	ABxAB	0.679596	0.034887	NS	0.679596	0.0323454	NS	BBxAB				7.36596	0.00341463	NS	BBxBB							BBxBB							ABxBB	0.0204096	0.048665	NS
c4649	4	54	0.17	ABxBB	2.281	0.0263305	NS				BBxBB							BBxBB							ABxAB	6.05946	0.0050578	NS	6.05946	0.00402439	NS	ABxBB	1.33141	0.0149752	NS				BBxAB				2.5985	0.0177871	NS	BBxAB
c13260	4	55	0.619	ABxAA	1.712	0.0289916	NS				AAxAB				0.784843	0.0290281	NS	ABxAB	0.679596	0.0350282	NS	0.679596	0.0324742	NS	AAxAA							AAxAB				1.33141	0.0183047	NS	ABxAA	6.29056	0.0047561	NS				ABxAA	0.0204096	0.0447816	NS
c2519	4	56	0.945	AAxAB				0.01	0.046496	NS	BBxAB				0.348266	0.0335038	NS	ABxAB	0.679596	0.0340395	NS	0.679596	0.0315722	NS	ABxAB	5.23248	0.00621387	NS	5.23248	0.00841463	NS	AAxAA							AAxBB							ABxAA	0.0204096	0.0481796	NS
c16288	4	57	0	AAxBB							ABxAB	6.059	0.012069	NS	6.05946	0.00613811	NS	ABxAB	0.679596	0.0338983	NS	0.679596	0.0314433	NS	AAxAB				4.94622	0.00878049	NS	ABxAB	1.64566	0.0132426	NS	1.64566	0.015602	NS	ABxBB	6.29056	0.0045122	NS				ABxBB	0.0204096	0.0453883	NS
c16131	4	58	0.706	AAxBB							BBxAB				0.348266	0.0331202	NS	ABxAB	1.32829	0.0252825	NS	1.32829	0.0220361	NS	BBxAB				5.59072	0.00585366	NS	ABxAB	1.64566	0.012995	NS	1.64566	0.0153563	NS	ABxBB	6.29056	0.00439024	NS				ABxBB	0.0204096	0.0449029	NS
c15153	4	59	0	BBxAA							BBxAB				0.348266	0.0359335	NS	ABxAB	1.32829	0.0257062	NS	1.32829	0.0224227	NS	AAxAB				5.59072	0.00536585	NS	ABxAB	1.64566	0.0128713	NS	1.64566	0.0152334	NS	ABxBB	6.29056	0.00426829	NS				ABxAB	1.39717	0.0239078	NS
c14700	4	60	0.435	BBxAB				0.09	0.0413747	NS	ABxBB	15.599	0.00159151	SD				BBxBB							BBxBB							ABxBB	1.33141	0.0235149	NS				ABxAA	4.87201	0.00841463	NS				BBxAB
c6758	4	61	0	AAxAB				0.09	0.0404313	NS	AAxAB				0.348266	0.0347826	NS	ABxAB	1.32829	0.0251412	NS	1.32829	0.0219072	NS	ABxAB	1.01069	0.0187861	NS	1.01069	0.0207317	NS	AAxAB				0.475672	0.0280098	NS	AAxAA							ABxBB	0.0204096	0.0487864	NS
c4461	4	62	0	AAxAA							ABxAA	15.599	0.00371353	SD				AAxAA							ABxAA	1.00468	0.0223988	NS				AAxAA							AAxAB				3.64306	0.0133053	NS	AAxAA
c16951	4	63	0	BBxBB							ABxBB	15.599	0.0030504	SD				BBxBB							BBxBB							BBxBB							BBxBB							BBxAB
c13815	4	64	0.809	ABxAB	1.61	0.0305322	NS	1.61	0.0167116	NS	ABxAB	9.637	0.00676393	SD	9.63724	0.00217391	SD	ABxAB	1.32829	0.0258475	NS	1.32829	0.0225515	NS	ABxAA	1.00468	0.0200867	NS				ABxAB	0.111341	0.0436881	NS	0.111341	0.0391892	NS	BBxAB				4.87201	0.00602241	NS	ABxAA	0.0204096	0.0427184	NS
CS1_c3011_2	4	65	0.687	ABxBB	1.712	0.0282913	NS				ABxAB	9.637	0.00702918	SD	9.63724	0.00204604	SD	ABxAB	0.505343	0.0360169	NS	0.505343	0.0333763	NS	BBxBB							BBxAA							ABxAB	7.95304	0.00207317	NS	7.95304	0.00308123	NS	ABxAA	0.0204096	0.0425971	NS
c17198	4	66	0	ABxBB	1.712	0.0295518	NS				ABxBB	15.599	0.00198939	SD				BBxBB							BBxAB				5.59072	0.00609756	NS	ABxBB	1.33141	0.0152228	NS				BBxBB							BBxBB
c77026	4	67	0	BBxAA							AAxAB				0.348266	0.0378517	NS	ABxAB	0.505343	0.0368644	NS	0.505343	0.0341495	NS	AAxAB				5.59072	0.00780488	NS	ABxAB	1.64566	0.0131188	NS	1.64566	0.0154791	NS	ABxAB	7.95304	0.00195122	NS	7.95304	0.00294118	NS	ABxAA	0.0204096	0.0424757	NS
c76655	4	68	0.419	AAxAB				0.09	0.0408356	NS	ABxAA	15.599	0.00145889	SD				AAxAA							AAxAA							ABxAA	1.33141	0.0231436	NS				ABxAA	4.87201	0.00829268	NS				AAxAA
c20589	4	69	0	ABxBB	1.712	0.0298319	NS				ABxBB	15.599	0.00212202	SD				BBxBB							ABxAB	1.01069	0.0184971	NS	1.01069	0.0204878	NS	ABxBB	1.33141	0.0169554	NS				BBxBB							BBxBB
c15478	4	70	0	ABxBB	1.473	0.0319328	NS				AAxAB				0.348266	0.0328645	NS	ABxAB	0.505343	0.0357345	NS	0.505343	0.0331186	NS	ABxBB	1.00468	0.0206647	NS				BBxAA							ABxAB	8.82581	0.00170732	NS	8.82581	0.00266106	NS	ABxAA	0.0204096	0.0423544	NS
c2395	4	71	0	BBxBB							ABxBB	15.599	0.00331565	SD				BBxBB							ABxBB	1.00468	0.0213873	NS				BBxBB							BBxBB							BBxBB
c6883	4	72	0	ABxAA	1.712	0.030112	NS				AAxAB				0.348266	0.0377238	NS	ABxAB	0.505343	0.0367232	NS	0.505343	0.0340206	NS	ABxAA	1.00468	0.0229769	NS				AAxAB				0.475672	0.0309582	NS	ABxAA	4.87201	0.00731707	NS				ABxAA	0.0204096	0.0456311	NS
c7617	4	73	0	BBxBB							BBxBB							BBxBB							ABxBB	1.00468	0.0231214	NS				BBxBB							BBxBB							BBxBB
c1500	4	74	0	BBxBB							BBxBB							BBxBB							ABxBB	1.00468	0.0203757	NS				BBxBB							BBxBB							BBxBB
c14066	4	75	0.035	ABxBB	1.712	0.0291317	NS				ABxBB	15.599	0.00185676	SD				BBxBB							BBxAB				5.59072	0.005	NS	ABxAB	0.111341	0.042698	NS	0.111341	0.0382064	NS	BBxBB							BBxAB
c14435	4	76	0	AAxAA							ABxAA	15.599	0.00278515	SD				AAxAA							BBxAA							AAxAA							AAxAA							AAxAB
c16312	4	77	1.545	BBxBB							BBxBB							BBxBB							BBxBB							BBxBB							BBxAB				4.87201	0.00840336	NS	BBxBB
c522	4	78	0	ABxAA	1.712	0.0278711	NS				AAxAA							AAxAA							ABxAB	7.70979	0.00462428	NS	7.70979	0.00146341	NS	ABxAB	0.111341	0.0419554	NS	0.111341	0.0374693	NS	AAxBB							AAxAB
c7196	4	79	0	AAxAB				0	0.0498652	NS	ABxAB	9.637	0.00689655	SD	9.63724	0.00191816	SD	AAxAB				0	0.0497423	NS	BBxAB				9.41847	0.00097561	NS	AAxAA							AAxAA							ABxAB	1.82802	0.0208738	NS
c14081	4	80	1.318	BBxAB				0.01	0.0439353	NS	ABxAB	6.278	0.0116711	NS	6.27898	0.00588235	NS	BBxAB				0	0.0488402	NS	BBxAB				9.41847	0.000609756	NS	BBxAB				0.475672	0.0261671	NS	BBxBB							ABxAB	1.82802	0.0207524	NS
c20971	4	81	0	AAxBB							BBxAB				0.0869839	0.0441176	NS	ABxAB	0.505343	0.0358757	NS	0.505343	0.0332474	NS	BBxAB				9.41847	0.000731707	NS	ABxAA	1.33141	0.014604	NS				ABxAB	0.043492	0.0434146	NS	0.043492	0.0432773	NS	ABxBB	0.0204096	0.043568	NS
c298	4	82	2.716	ABxAB	0.832	0.0361345	NS	0.832	0.0238544	NS	BBxBB							ABxBB	0.731334	0.0327684	NS				BBxAB				5.59072	0.00658537	NS	AAxAB				0.0526559	0.0407862	NS	ABxAA	4.87201	0.00768293	NS				BBxAB
c12451	4	83	1.066	AAxBB							BBxAB				0.0869839	0.0425831	NS	ABxAB	0.143347	0.0426554	NS	0.143347	0.046134	NS	BBxAB				5.59072	0.0045122	NS	ABxAB	0.679596	0.0285891	NS	0.679596	0.0239558	NS	ABxBB	4.87201	0.00695122	NS				ABxBB	0.0204096	0.0455097	NS
c13639	4	84	0	AAxBB							ABxAB	6.278	0.0118037	NS	6.27898	0.0056266	NS	ABxAB	0.143347	0.0425141	NS	0.143347	0.0460052	NS	ABxAB	5.88388	0.00520231	NS	5.88388	0.00414634	NS	ABxAB	0.679596	0.0284653	NS	0.679596	0.0238329	NS	ABxBB	4.87201	0.00682927	NS				ABxAB	0	0.0495146	NS
c10051	4	85	6.304	AAxAB				0.01	0.0490566	NS	BBxAB				0.0869839	0.0448849	NS	AAxAB				0	0.0493557	NS	ABxAB	7.36596	0.00476879	NS	7.36596	0.00158537	NS	AAxAB				0.0526559	0.0404177	NS	AAxBB							ABxBB	0.0204096	0.0489078	NS
c2520	4	86	0.834	AAxAA							AAxAA							AAxAA							AAxAA							AAxAA							AAxAB				4.87201	0.0070028	NS	AAxAA
c2083	4	87	0	BBxBB							BBxBB							BBxBB							BBxBB							BBxBB							BBxAB				4.87201	0.00686275	NS	BBxBB
c13311	4	88	3.142	AAxAA							ABxAA	15.599	0.00265252	SD				AAxAA							AAxAA							AAxAB				0.475672	0.0324324	NS	AAxAB				6.29056	0.00420168	NS	AAxAA
c13073	4	89	0.029	AAxAA							ABxAA	15.599	0.00238727	SD				AAxAA							AAxAA							AAxAA							AAxAA							AAxBB
c13309	5	1	0	ABxAB	3.671	0.0144258	NS	3.671	0.00512129	NS	ABxAA	3.166	0.0180371	NS				ABxAA	6.91624	0.00353107	NS				AAxBB							ABxAB	0.679596	0.0290842	NS	0.679596	0.0244472	NS	BBxBB							ABxBB	0.0204096	0.0476942	NS
c7266	5	2	0	AAxAA							AAxAA							AAxAA							AAxAA							AAxAB				0.0526559	0.0477887	NS	AAxAB				0.0212782	0.0477591	NS	AAxAA
c13272	5	3	3.918	BBxBB							ABxBB	3.166	0.0196286	NS				BBxBB							ABxBB	1.79271	0.0153179	NS				BBxBB							BBxAA							BBxAB
c11137	5	4	0	ABxBB	0.252	0.0429972	NS				BBxAB				0.784843	0.0263427	NS	ABxAB	3.13949	0.0127119	NS	3.13949	0.00798969	NS	BBxBB							ABxAB	0.679596	0.0289604	NS	0.679596	0.0243243	NS	BBxAB				0.784843	0.0317927	NS	BBxAB
c16517	5	5	1.299	AAxBB							ABxAB	0.36	0.0397878	NS	0.360869	0.0322251	NS	ABxAB	3.13949	0.0125706	NS	3.13949	0.00786082	NS	ABxAB	0.604065	0.0254335	NS	0.604065	0.0270732	NS	ABxAB	0.698587	0.0282178	NS	0.698587	0.0234644	NS	ABxAB	0.133432	0.0423171	NS	0.133432	0.0420168	NS	ABxBB	0.0204096	0.0434466	NS
c4203	5	6	0.841	ABxAB	3.221	0.0170868	NS	3.221	0.00673854	NS	ABxAA	3.166	0.018435	NS				ABxAA	6.91624	0.00367232	NS				ABxAB	0.604065	0.0257225	NS	0.604065	0.0273171	NS	ABxAB	0.679596	0.0288366	NS	0.679596	0.0242015	NS	BBxAB				1.3984	0.0267507	NS	ABxAB	0.573388	0.0298544	NS
c4266	5	7	0	ABxBB	0.252	0.0446779	NS				ABxBB	3.166	0.019496	NS				BBxBB							ABxAB	0.604065	0.0258671	NS	0.604065	0.027439	NS	BBxAB				0.0526559	0.0420147	NS	ABxBB	0.532923	0.032439	NS				ABxAB	0.573388	0.0299757	NS
c3091	5	8	0.629	AAxAB				3.669	0.00539084	NS	ABxAA	3.166	0.0181698	NS				ABxAA	6.91624	0.0039548	NS				AAxAA							ABxAB	1.35919	0.0144802	NS	1.35919	0.0168305	NS	ABxAB	2.64071	0.0162195	NS	2.64071	0.0158263	NS	AAxAB
c13239	5	9	1.056	BBxAB				2.933	0.0074124	NS	BBxAB				0.784843	0.0289003	NS	BBxAB				0.182069	0.0400773	NS	BBxAB				5.59072	0.00487805	NS	BBxBB							BBxBB							ABxAB	0.573388	0.0300971	NS
c379	5	10	0	BBxAB				2.933	0.00781671	NS	ABxAB	0.36	0.0396552	NS	0.360869	0.0320972	NS	BBxAB				0.182069	0.0381443	NS	ABxAB	0.604065	0.025578	NS	0.604065	0.0271951	NS	BBxAB				0.475672	0.0289926	NS	BBxAB				2.5985	0.0176471	NS	ABxAB	0.573388	0.0296117	NS
c15314	5	11	0	AAxAA							ABxAA	3.166	0.0198939	NS				AAxAA							AAxAA							AAxAA							AAxAA							AAxAB
c13418	5	12	0	ABxAB	0.751	0.0387955	NS	0.751	0.0272237	NS	ABxAA	3.166	0.0187003	NS				ABxAA	8.66185	0.00211864	NS				BBxAB				4.94622	0.00865854	NS	ABxAB	0.143347	0.0403465	NS	0.143347	0.0358722	NS	BBxAA							ABxAA	0.0204096	0.0478155	NS
c14086	5	13	2.193	BBxBB							ABxBB	3.166	0.0197613	NS				BBxBB							BBxBB							BBxBB							BBxAB				3.64306	0.0110644	NS	BBxAB
c3929	5	14	0.025	AAxAA							ABxAA	3.166	0.0206897	NS				AAxAA							AAxAA							AAxAA							AAxAA							AAxAA
c14028	5	15	1.825	ABxAA	0.09	0.0460784	NS				ABxAA	4.329	0.0159151	NS				AAxAA							AAxAB				9.41847	0.000487805	NS	AAxAB				0.0526559	0.0402948	NS	ABxAA	0.19162	0.0393902	NS				ABxAA	0.0204096	0.0466019	NS
c16253	5	16	0.628	AAxAA							AAxAA							AAxAA							AAxAA							AAxAA							AAxAB				2.5985	0.0170868	NS	AAxAA
c14524	5	17	0	BBxBB							AAxBB							BBxBB							BBxBB							BBxBB							BBxAB				2.5985	0.0169468	NS	BBxAA
c80076	5	18	0	ABxAB	1.003	0.0348739	NS	1.003	0.0226415	NS	AAxAA							ABxAA	6.91624	0.00423729	NS				BBxAB				9.41847	0.00109756	NS	ABxBB	1.33141	0.0147277	NS				BBxBB							ABxAB	1.39717	0.0240291	NS
c1178	5	19	0	ABxBB	0	0.05	NS				BBxBB							BBxBB							BBxAB				9.41847	0.000365854	NS	BBxAB				0.0526559	0.040172	NS	ABxBB	0.532923	0.0323171	NS				ABxBB	0.0204096	0.0463592	NS
c13152	5	20	0.883	ABxBB	0.01	0.0494398	NS				BBxAB				0.348266	0.0326087	NS	ABxAB							BBxBB							ABxBB	1.33141	0.0209158	NS				BBxBB							BBxBB
c2185	5	22	0	AAxAB				1.712	0.0156334	NS	ABxAA	5.683	0.0124668	NS				ABxAA	12.973	0.000423729	NS				ABxAA	4.07758	0.00881503	NS				ABxAA	2.64071	0.010396	NS				ABxAA	0.19162	0.0404878	NS				AAxAB
c1893	5	23	0	BBxBB							BBxBB							BBxBB							ABxBB	4.07758	0.00867052	NS				BBxBB							BBxAB				4.53293	0.00896359	NS	BBxAB
c14356	5	24	0	AAxAA							ABxAA	5.683	0.0133952	NS				AAxAA							AAxAA							AAxAB				0.0526559	0.0459459	NS	AAxAA							AAxAB
c66	5	25	0	AAxAA							AAxAA							AAxAA							ABxAA	4.07758	0.00953757	NS				AAxAA							AAxAA							AAxAB
c4190	5	26	1.013	AAxAA							AAxAA							AAxAA							AAxAA							AAxAB				0.0526559	0.0470516	NS	AAxAA							AAx--
c11904	5	27	2.572	BBxBB							BBxBB							BBxBB							BBxBB							BBxBB							BBxBB							BBxAB
c88060	5	28	0	BBxBB							BBxBB							BBxBB							BBxBB							BBxBB							BBxBB							BBxAB
c15199	5	29	0	BBxAA							AAxAB				0.348266	0.0360614	NS	ABxAB							BBxAB				7.36596	0.00207317	NS	ABxAB	0.334894	0.0399752	NS	0.334894	0.0353808	NS	ABxBB	0.0212782	0.0457317	NS				ABxAB	0.392422	0.0342233	NS
c2973	5	30	0.979	BBxAA							AAxAB				0.348266	0.0370844	NS	ABxAB							AAxAB				7.36596	0.00268293	NS	ABxAB	0.334894	0.040099	NS	0.334894	0.0355037	NS	ABxAA	0.19162	0.0389024	NS				ABxAA	0.511093	0.0321602	NS
c3758	5	31	5.479	AAxAB				1.712	0.015903	NS	ABxAB	6.278	0.0115385	NS	6.27898	0.00575448	NS	AAxAB				1.65728	0.0166237	NS	BBxAB				7.36596	0.00292683	NS	AAxAA							AAxAB				2.5985	0.017507	NS	ABxAB	1.59436	0.0231796	NS
c1450	5	32	1.312	BBxAA							ABxAB	5.482	0.014191	NS	5.4824	0.00818414	NS	ABxAB							AAxAB				7.36596	0.00195122	NS	ABxAB	0.111341	0.0420792	NS	0.111341	0.0375921	NS	ABxAA	1.04644	0.027439	NS				ABxAB	1.59436	0.023301	NS
c12633	5	33	0.247	AAxBB							AAxAB				0.0869839	0.0405371	NS	ABxAB							AAxAB				7.36596	0.00170732	NS	ABxAA	0.0526559	0.0445545	NS				ABxAA	1.04644	0.0280488	NS				ABxAB	1.49256	0.023665	NS
c12897	5	34	0.247	AAxAB				1.712	0.0144205	NS	AAxAA							ABxAA	4.71656	0.00918079	NS				ABxAA	1.00468	0.0197977	NS				ABxAA	0.0526559	0.0460396	NS				ABxAA	1.73409	0.0236585	NS				AAxAA
c15483	5	35	0	BBxAA							AAxAB				0.0869839	0.0436061	NS	ABxAB							AAxAB				7.36596	0.00231707	NS	ABxAB	0.111341	0.0423267	NS	0.111341	0.0378378	NS	ABxAA	1.73409	0.0231707	NS				ABxAA	0.0204096	0.0461165	NS
c13788	5	36	0	AAxAB				1.712	0.0148248	NS	AAxAA							ABxAA	4.71656	0.00946328	NS				AAxAA							ABxAA	0.0526559	0.047401	NS				ABxAB	0.043492	0.0436585	NS	0.043492	0.0431373	NS	AAxAA
c20496	5	37	0	AAxAB				1.712	0.0154987	NS	ABxAA	8.992	0.0071618	SD				ABxAA	4.71656	0.00903955	NS				ABxAA	1.00468	0.0210983	NS				ABxAA	0.0526559	0.0461634	NS				ABxAA	1.73409	0.0237805	NS				AAxAB
c3208	5	38	0.408	BBxAA							AAxAB				0.0869839	0.0443734	NS	ABxAB							AAxAB				7.36596	0.00280488	NS	ABxAB	0.111341	0.0424505	NS	0.111341	0.0379607	NS	ABxAA	1.73409	0.0232927	NS				ABxAA	0.183788	0.0377427	NS
c15272	5	39	0.408	AAxBB							BBxAB				0.0869839	0.0415601	NS	ABxAB							BBxAB				7.36596	0.00219512	NS	ABxAB	0.111341	0.042203	NS	0.111341	0.037715	NS	ABxBB	2.5985	0.0189024	NS				ABxAB	1.49619	0.0235437	NS
c10291	5	40	0	BBxAB				1.712	0.0140162	NS	BBxBB							ABxBB	4.71656	0.00847458	NS				BBxBB							ABxBB	0.0526559	0.0465347	NS				ABxBB	2.5985	0.0206098	NS				BBxAB
c86463	5	41	0.416	BBxAB				1.712	0.0161725	NS	BBxBB							ABxBB	4.71656	0.00861582	NS				BBxBB							ABxBB	0.475672	0.0384901	NS				ABxBB	2.5985	0.0204878	NS				BBxBB
c6639	5	42	1.245	AAxAB				2.006	0.0130728	NS	AAxAA							ABxAA	3.98486	0.00988701	NS				ABxAA	0	0.0491329	NS				ABxAA	0.475672	0.0363861	NS				ABxAA	3.64306	0.0126829	NS				AAxAB
c13112	5	43	0	AAxAB				1.712	0.0145553	NS	AAxAA							ABxAA	4.71656	0.00932203	NS				ABxAA	0	0.0468208	NS				ABxAA	0.475672	0.0362624	NS				ABxAA	3.64306	0.012561	NS				AAxAB
c2286	5	44	0.587	AAxBB							BBxAB				0.0869839	0.0420716	NS	ABxAB							ABxAB	5.01679	0.00635838	NS	5.01679	0.00853659	NS	ABxAB	0.40271	0.0386139	NS	0.40271	0.0340295	NS	ABxAB	0.0400107	0.0440244	NS	0.0400107	0.0438375	NS	ABxBB	0.183788	0.0362864	NS
c5461	5	45	5.163	AAxAA							ABxAA	4.329	0.0161804	NS				AAxAA							ABxAA	0	0.0488439	NS				AAxAA							AAxAB				2.5985	0.0179272	NS	AAxAB
c15121	5	46	0	BBxAB				3.909	0.00498652	NS	BBxAB				0.0869839	0.0433504	NS	BBxAB				1.65728	0.0173969	NS	BBxAB				6.64143	0.00390244	NS	BBxBB							BBxBB							ABxAB	2.15937	0.0201456	NS
c15864	5	47	4.485	BBxBB							ABxBB	5.683	0.0137931	NS				BBxBB							ABxBB	0	0.05	NS				BBxBB							BBxBB							BBxAB
c3712	5	48	1.117	BBxAA							ABxAB	2.969	0.021618	NS	2.96989	0.0164962	NS	ABxAB	0.40271	0.0371469	NS	0.40271	0.0345361	NS	ABxAB	4.18599	0.00708092	NS	4.18599	0.00926829	NS	ABxBB	0.475672	0.0308168	NS				ABxAA	7.23524	0.00414634	NS				ABxAA	0.511093	0.0315534	NS
c250	5	49	2.289	AAxAA							AAxAA							AAxAA							AAxAA							AAxAA							AAxAA							AAxAB
c3108	5	50	0	BBxBB							ABxBB	5.683	0.0135279	NS				BBxBB							ABxBB	0	0.0481214	NS				BBxAB				0.0588575	0.0400491	NS	--xBB							BBxAB
c13154	5	51	0	BBxBB							ABxBB	5.683	0.0132626	NS				BBxBB							BBxBB							BBxBB							BBxBB							BBxBB
c5049	5	52	0	ABxBB	2.933	0.0191877	NS				BBxBB							ABxBB	0	0.0495763	NS				ABxBB	0	0.0486994	NS				ABxAB	0.505343	0.0303218	NS	0.505343	0.0256757	NS	BBxBB							ABxBB	0.511093	0.0324029	NS
c12481	5	53	0	ABxAB	5.953	0.00840336	NS	5.953	0.00269542	NS	AAxAB				0.0869839	0.0404092	NS	ABxAB	0.828639	0.0303672	NS	0.828639	0.0265464	NS	AAxAB				5.59072	0.00463415	NS	ABxAB	0.505343	0.0292079	NS	0.505343	0.02457	NS	AAxAB				1.04644	0.0285714	NS	BBxAA
c19136	5	54	1.521	ABxAA	2.933	0.0183473	NS				AAxAB				0.0869839	0.0439898	NS	AAxAB				0.182069	0.0417526	NS	AAxAB				7.36596	0.00256098	NS	AAxAA							ABxAA	11.7541	0.00109756	NS				AAxAA
c13256	5	55	1.047	BBxAA							ABxAB	2.839	0.0217507	NS	2.83976	0.016624	NS	ABxAB	0.0910347	0.044209	NS	0.0910347	0.0475515	NS	ABxAB	1.82802	0.0143064	NS	1.82802	0.0139024	NS	ABxAB	1.01939	0.0264851	NS	1.01939	0.0219902	NS	ABxBB	7.90506	0.00243902	NS				ABxAB	1.70646	0.0209951	NS
c14942	5	56	0	AAxAB				1.712	0.0150943	NS	AAxAB				0.0869839	0.0414322	NS	AAxAB				0.182069	0.0403351	NS	AAxAB				4.07758	0.0097561	NS	AAxAA							AAxAA							ABxAA	0.183788	0.038835	NS
c17283	5	57	0	ABxBB	2.933	0.0207283	NS				BBxAB				0.0869839	0.041688	NS	BBxAB				0.182069	0.0416237	NS	BBxAB				4.07758	0.01	NS	BBxBB							ABxBB	7.90506	0.00317073	NS				BBxBB
c168	5	58	2.857	AAxAB				0.819	0.0270889	NS	BBxAB				0.784843	0.0286445	NS	AAxAB				0.731334	0.0286082	NS	ABxAB	1.01069	0.0190751	NS	1.01069	0.0209756	NS	AAxAA							AAxBB							ABxAB	0.475672	0.0333738	NS
c8503	5	59	0.683	AAxAA							AAxAA							AAxAA							ABxAA	0	0.0495665	NS				AAxAA							AAxAA							AAxAA
c3465	5	60	0.06	BBxBB							BBxBB							BBxBB							ABxBB	0	0.0482659	NS				BBxBB							BBxBB							BBxBB
c4815	5	61	0.26	ABxBB	1.712	0.029972	NS				ABxAB	1.331	0.0331565	NS	1.33141	0.0250639	NS	BBxBB							ABxAB	0.475672	0.0283237	NS	0.475672	0.0295122	NS	BBxBB							ABxAB	0.153998	0.0421951	NS	0.153998	0.0418768	NS	BBxBB
c14928	5	62	0	ABxAB	2.292	0.0253501	NS	2.292	0.0113208	NS	AAxAB				0.784843	0.0296675	NS	ABxAA	0	0.0464689	NS				ABxAB	0.475672	0.0276012	NS	0.475672	0.0289024	NS	ABxAA	1.33141	0.017698	NS				BBxBB							AAxBB
c4927	5	63	0.927	AAxAB				0.252	0.0338275	NS	ABxAB	4.614	0.0149867	NS	4.6145	0.00882353	NS	AAxAB				0.731334	0.0274485	NS	AAxAB				1.00468	0.0236585	NS	AAxAA							AAxAA							ABxAB	0.222682	0.0351942	NS
c7849	5	64	0.113	ABxAA	2.281	0.0264706	NS				BBxAA							ABxAA	0	0.0498588	NS				AAxAA							ABxBB	1.33141	0.0233911	NS				AAxAA							ABxAA	0.183788	0.0395631	NS
c2901	5	65	0	ABxBB	2.281	0.0261905	NS				BBxAB				0.784843	0.0276215	NS	BBxAB				0.731334	0.028866	NS	ABxAB	0.532194	0.0267341	NS	0.532194	0.0281707	NS	BBxBB							ABxBB	7.90506	0.00341463	NS				BBxBB
c15896	5	66	0.153	AAxAB				0.252	0.0324798	NS	AAxAB				0.784843	0.0269821	NS	AAxAB				0.731334	0.0283505	NS	ABxAB	0.532194	0.0264451	NS	0.532194	0.0279268	NS	AAxAA							AAxAA							ABxAB	0.0526559	0.0408981	NS
c4379	5	67	0.363	ABxBB	2.933	0.0190476	NS				ABxBB	5.683	0.0128647	NS				ABxBB	0	0.0478814	NS				ABxBB	0	0.0484104	NS				ABxAA	1.33141	0.0204208	NS				BBxAA							ABxBB	0.183788	0.0393204	NS
c6566	5	68	1.7	ABxBB	1.712	0.0280112	NS				ABxBB	5.683	0.0129973	NS				ABxAB	0.40271	0.0381356	NS	0.40271	0.0354381	NS	ABxBB	0	0.0489884	NS				ABxAA	1.33141	0.0205446	NS				BBxBB							ABxAA	0.183788	0.0394417	NS
c15223	5	69	0	ABxAA	1.712	0.0292717	NS				ABxAA	5.683	0.01313	NS				ABxAB	0.40271	0.0374294	NS	0.40271	0.0347938	NS	ABxAA	0	0.0473988	NS				ABxAB	0.40271	0.0391089	NS	0.40271	0.0345209	NS	AAxAB				4.87201	0.00644258	NS	ABxAB	0.0476371	0.0410194	NS
c20570	5	70	0	ABxAB	1.897	0.0271709	NS	1.897	0.0133423	NS	ABxAB	1.331	0.0328912	NS	1.33141	0.0248082	NS	ABxAA	0	0.045904	NS				ABxAB	0.475672	0.0280347	NS	0.475672	0.0292683	NS	ABxAA	1.33141	0.0178218	NS				BBxBB							AAxAA
c1954	5	71	0	ABxBB	1.712	0.0277311	NS				AAxBB							ABxAB	0.40271	0.0382768	NS	0.40271	0.035567	NS	BBxBB							ABxAB	0.40271	0.039604	NS	0.40271	0.0350123	NS	BBxBB							ABxBB	0.183788	0.0390777	NS
c13379	5	73	1.238	BBxAB				0.09	0.0367925	NS	BBxBB							ABxBB	0	0.0480226	NS				BBxBB							BBxAB				0.475672	0.0325553	NS	ABxAB	18.2946	0.000121951	SD	18.2946	0.000140056	SD	BBxBB
c14652	5	74	0.798	BBxBB							BBxBB							BBxBB							ABxBB	0	0.0472543	NS				BBxAB				0.0526559	0.0448403	NS	BBxBB							BBxAB
c14024	5	75	0	AAxAA							AAxAA							AAxAA							AAxAA							AAxAB				0.0526559	0.0457002	NS	AAxAB				7.90506	0.00336134	NS	AAxAA
c13204	5	77	0.092	AAxAA							AAxAA							AAxAA							AAxAA							AAxAB				0.0526559	0.0452088	NS	AAxAB				7.90506	0.00322129	NS	AAxAA
c986	5	78	1.159	AAxAB				0.09	0.0412399	NS	ABxAA	5.683	0.0127321	NS				ABxAA	0	0.0473164	NS				ABxAA	0	0.049711	NS				AAxAA							ABxAB	0	0.05	NS	0	0.0498599	NS	AAxBB
c14262	5	79	0.59	AAxAB				0.01	0.0440701	NS	BBxAB				0.784843	0.0265985	NS	AAxAB				0.182069	0.0402062	NS	ABxAB	1.01069	0.0182081	NS	1.01069	0.0202439	NS	ABxAB	0.143347	0.0407178	NS	0.143347	0.0362408	NS	AAxBB							ABxAB	0.0476371	0.0419903	NS
c8294	5	80	0	ABxAA	1.712	0.0281513	NS				BBxAB				0.784843	0.0304348	NS	AAxAA							ABxAB	0.805421	0.025	NS	0.805421	0.0263415	NS	AAxAA							ABxAA	7.90506	0.00329268	NS				AAxAA
c6669	5	81	1.345	AAxAA							AAxAA							AAxAA							AAxAA							AAxAB				0.475672	0.0337838	NS	AAxAA							AAxAB
c13460	5	82	0.53	ABxAB	0.511	0.0401961	NS	0.511	0.0283019	NS	ABxBB	5.683	0.0125995	NS				ABxAB	0.0910347	0.0449153	NS	0.0910347	0.0481959	NS	AAxBB							ABxAA	1.33141	0.0210396	NS				ABxAA	7.90506	0.00292683	NS				ABxAB	0.617835	0.0294903	NS
c17417	6	1	0	AAxBB							ABxAB	1.516	0.0275862	NS	1.51603	0.0219949	NS	ABxAB	5.06203	0.00663842	NS	5.06203	0.00296392	NS	AAxAB				0.111168	0.0410976	NS	ABxAB	0.143347	0.0410891	NS	0.143347	0.0366093	NS	ABxAB	0	0.0491463	NS	0	0.0490196	NS	ABxAA	0.183788	0.0366505	NS
c13130	6	2	0.92	ABxAA	6.981	0.00728291	NS				BBxAA							AAxAA							ABxAB	1.15894	0.0179191	NS	1.15894	0.02	NS	ABxBB	0.475672	0.0320545	NS				ABxAB	0	0.0496341	NS	0	0.0481793	NS	ABxBB	0.183788	0.0365291	NS
c21606	6	3	0	BBxBB							BBxBB							BBxBB							BBxBB							BBxBB							BBxAB				3.64306	0.0127451	NS	BBxAB
c2709	6	4	1.402	ABxBB	8.62	0.00266106	NS				ABxAB	0.222	0.0425729	NS	0.222682	0.0386189	NS	ABxAB	5.06203	0.00635593	NS	5.06203	0.00270619	NS	ABxBB	2.81465	0.0117052	NS				BBxAB				0.0526559	0.0428747	NS	BBxAA							BBxAB
c15310	6	5	0.892	AAxBB							BBxAB				0.348266	0.0361893	NS	ABxAB	5.06203	0.0069209	NS	5.06203	0.00322165	NS	BBxAB				0	0.0484146	NS	ABxAB	0.143347	0.0412129	NS	0.143347	0.0367322	NS	ABxBB	3.64306	0.0113415	NS				ABxBB	0.183788	0.0370146	NS
c12437	6	6	1.085	BBxAB				2.281	0.0117251	NS	BBxBB							BBxBB							BBxBB							ABxBB	0.475672	0.0366337	NS				ABxBB	3.64306	0.0128049	NS				ABxBB	0.183788	0.0368932	NS
c17205	6	7	0	BBxAB				2.281	0.0123989	NS	BBxBB							BBxBB							BBxBB							ABxBB	0.475672	0.0371287	NS				ABxAB	0.250655	0.0360976	NS	0.250655	0.0389356	NS	ABxAB	0.475672	0.0328883	NS
c3243	6	8	0.259	AAxAB				1.712	0.0157682	NS	BBxAA							AAxAA							ABxAA	2.81465	0.0118497	NS				ABxAA	0.475672	0.0357673	NS				ABxAA	3.64306	0.012439	NS				ABxAB	0.475672	0.0330097	NS
c7127	6	9	3.086	AAxAB				4.488	0.00431267	NS	AAxAA							AAxAA							ABxAA	2.81465	0.0122832	NS				ABxAA	0.475672	0.0358911	NS				ABxAB	0.604065	0.0309756	NS	0.604065	0.0331933	NS	ABxAB	1.09568	0.0252427	NS
c6624	6	10	0.315	AAxAB				4.488	0.00404313	NS	ABxAB	0.058	0.0462865	NS	0.0588575	0.0451407	NS	ABxAB	5.06203	0.00621469	NS	5.06203	0.00257732	NS	ABxAB	1.69899	0.016763	NS	1.69899	0.0190244	NS	AAxAB				0.0526559	0.0412776	NS	AAxBB							AAxAB
c13596	6	11	0.197	AAxBB							ABxAB	0.034	0.0482759	NS	0.0344896	0.0469309	NS	ABxAB	5.06203	0.00649718	NS	5.06203	0.00283505	NS	AAxAB				0.111168	0.0395122	NS	ABxAB	0.505343	0.0295792	NS	0.505343	0.0249386	NS	ABxAA	3.64306	0.0108537	NS				ABxAB	0.360869	0.0343447	NS
c16755	6	12	0	BBxAB				4.488	0.00363881	NS	BBxBB							BBxBB							ABxBB	2.81465	0.0114162	NS				ABxBB	0.475672	0.0355198	NS				ABxBB	3.64306	0.0121951	NS				ABxBB	0.183788	0.0371359	NS
c23531	6	13	0	BBxAB				4.11	0.00444744	NS	AAxBB							BBxBB							ABxBB	2.81465	0.0115607	NS				ABxBB	0.475672	0.0356436	NS				ABxBB	3.64306	0.0123171	NS				ABxBB	0.183788	0.0372573	NS
c4951	6	14	0.599	BBxBB							ABxBB	0	0.0497347	NS				BBxBB							ABxBB	2.81465	0.0119942	NS				BBxBB							BBxAB				7.23524	0.00392157	NS	BBxAB
c8644	6	15	1.783	BBxAB				2.281	0.0126685	NS	ABxAB	0.058	0.0464191	NS	0.0588575	0.0450128	NS	ABxAB	2.91103	0.0169492	NS	2.91103	0.0117268	NS	AAxAB				0.111168	0.0434146	NS	BBxAB				0.475672	0.0299754	NS	BBxAA							BBxAA
c15641	6	16	0.9	ABxAA	8.62	0.00252101	NS				AAxAA							AAxAA							ABxAB	2.30595	0.0134393	NS	2.30595	0.0131707	NS	ABxAB	1.32829	0.0237624	NS	1.32829	0.0192875	NS	ABxAA	3.64306	0.0106098	NS				ABxAA	0.532923	0.0303398	NS
c9246	6	17	0	AAx--							AAxAB				0.0869839	0.044757	NS	ABxAB	1.92745	0.0210452	NS	1.92745	0.0154639	NS	AAxAB				0.760501	0.0264634	NS	AAxAA							AAxAA							AAxAA
c6815	6	18	0.993	ABxAA	7.457	0.00588235	NS				AAxAA							AAxAA							AAxAB				0.111168	0.042439	NS	ABxAB	1.32829	0.025	NS	1.32829	0.020516	NS	ABxAA	2.5985	0.0176829	NS				ABxAA	0.183788	0.0375	NS
c14489	6	19	0	ABxBB	7.457	0.00630252	NS				BBxBB							BBxBB							ABxAB	0.805421	0.0242775	NS	0.805421	0.0257317	NS	ABxAB	1.32829	0.0243812	NS	1.32829	0.0199017	NS	ABxBB	2.5985	0.017439	NS				ABxAB	0	0.0496359	NS
c13043	6	20	0	BBxAA							AAxAB				0.0869839	0.0409207	NS	ABxAB	1.92745	0.0214689	NS	1.92745	0.0158505	NS	AAxAB				0.111168	0.0393902	NS	ABxAB	1.32829	0.0247525	NS	1.32829	0.0202703	NS	ABxAA	2.5985	0.017561	NS				ABxAA	0.183788	0.0373786	NS
c12505	6	21	0	ABxAA	7.457	0.00448179	NS				ABxAA	0	0.048939	NS				AAxAA							AAxAB				0.111168	0.0390244	NS	ABxBB	0.475672	0.0342822	NS				ABxAB	2.65657	0.0160976	NS	2.65657	0.0156863	NS	ABxAB	0.334023	0.0345874	NS
c13036	6	22	0.668	BBxAB				4.488	0.00336927	NS	AAxAB				0	0.0478261	NS	ABxAB	1.92745	0.0213277	NS	1.92745	0.0157216	NS	ABxAB	0.805421	0.0241329	NS	0.805421	0.0256098	NS	BBxAB				0.475672	0.0288698	NS	BBxBB							ABxBB	0.183788	0.0385922	NS
c1632	6	23	0	BBxBB							ABxBB	0	0.0493369	NS				BBxBB							BBxBB							BBxAB				0.475672	0.0331695	NS	BBxBB							BBxAA
c1656	6	24	4.383	ABxBB	11.213	0.00112045	SD				ABxBB	0.086	0.0449602	NS				BBxAB				0.182069	0.0430412	NS	ABxBB	4.07758	0.00823699	NS				ABxAB	2.09299	0.0121287	NS	2.09299	0.0143735	NS	ABxBB	1.73409	0.0226829	NS				ABxAB	0.392422	0.0341019	NS
c5250	6	25	0	BBxAA							ABxAB	0	0.05	NS	0	0.0476982	NS	ABxAB	0.143347	0.0427966	NS	0.143347	0.0462629	NS	BBxAB				1.00468	0.024878	NS	ABxAB	2.09299	0.0113861	NS	2.09299	0.0136364	NS	ABxAB	1.49256	0.0254878	NS	1.49256	0.0266106	NS	ABxAB	0.392422	0.0338592	NS
c15782	6	26	0	ABxBB	11.213	0.000980392	SD				ABxAB	0.166	0.0438992	NS	0.16686	0.0397698	NS	ABxBB	0.731334	0.0312147	NS				AAxAB				1.00468	0.0247561	NS	BBxAB				1.33141	0.0169533	NS	BBxAA							BBxBB
c637	6	27	3.666	ABxAA	5.392	0.00896359	NS				AAxAA							AAxAB				0.182069	0.0456186	NS	AAxAA							ABxAB	0.505343	0.0306931	NS	0.505343	0.0260442	NS	ABxAA	3.64306	0.0112195	NS				ABxAA	0.0204096	0.0457524	NS
c17192	6	28	0	BBxAB				4.488	0.00377358	NS	BBxBB							BBxBB							BBxBB							ABxAB	0.505343	0.0305693	NS	0.505343	0.0259214	NS	ABxAA	3.64306	0.0110976	NS				BBxAA
c20809	6	29	1.337	ABxAA	5.392	0.0092437	NS				ABxAB	0.166	0.0440318	NS	0.16686	0.0400256	NS	ABxAA	0.731334	0.0319209	NS				BBxAB				0.445363	0.0319512	NS	AAxAA							AAxAB				9.72316	0.00168067	NS	AAxBB
c14505	6	30	7.107	ABxAB	1.285	0.0331933	NS	1.285	0.0190027	NS	ABxBB	1.398	0.0289125	NS				AAxAB				0.182069	0.0427835	NS	ABxAA	1.00468	0.0202312	NS				BBxBB							BBxBB							ABxBB	0.0204096	0.0479369	NS
c14438	6	31	5.754	BBxBB							ABxBB	2.191	0.0248011	NS				BBxBB							BBxBB							BBxAB				1.33141	0.0185504	NS	BBxAB				9.72316	0.00140056	NS	BBxAB
c6057	6	32	1.011	ABxAA	1.224	0.0337535	NS				AAxAA							ABxAA	6.91624	0.00466102	NS				ABxAB	0.0476371	0.0460983	NS	0.0476371	0.0460976	NS	AAxAA							ABxBB	4.87201	0.00865854	NS				AAxAB
c7562	6	33	0	AAxBB							AAxAB				0.348266	0.0349105	NS	ABxAB	3.96243	0.0108757	NS	3.96243	0.00631443	NS	ABxAB	0.0476371	0.0462428	NS	0.0476371	0.0462195	NS	ABxAB	0.111341	0.0435644	NS	0.111341	0.0390663	NS	ABxAA	4.87201	0.00756098	NS				ABxAB	0.534925	0.0302184	NS
c16873	6	34	0.182	BBxAA							ABxAB	1.828	0.0267905	NS	1.82802	0.0212276	NS	ABxAB	3.96243	0.0112994	NS	3.96243	0.00670103	NS	BBxAB				0.445363	0.0312195	NS	ABxAB	0.111341	0.0433168	NS	0.111341	0.0388206	NS	ABxBB	4.87201	0.00743902	NS				ABxAB	0.310901	0.0347087	NS
c13550	6	35	0.211	ABxAB	4.666	0.00966387	NS	4.666	0.00296496	NS	ABxAA	1.398	0.0281167	NS				BBxAB				0.182069	0.0426546	NS	AAxBB							AAxAB				1.33141	0.0184275	NS	ABxAB	0.360869	0.0352439	NS	0.360869	0.0380952	NS	ABxAA	1.00343	0.0256068	NS
c8564	6	36	1.941	AAxAA							ABxAA	2.191	0.0253316	NS				AAxAA							ABxAA	1.00468	0.0232659	NS				AAxAA							AAxAA							AAxAB
c5814	6	37	2.318	ABxAB	0.08	0.0483193	NS	0.08	0.0416442	NS	AAxAB				0.0869839	0.0446292	NS	ABxAA	6.91624	0.00338983	NS				AAxAB				0.445363	0.0337805	NS	ABxAB	2.35828	0.0107673	NS	2.35828	0.0130221	NS	BBxBB							AAxAB
c13829	6	38	1.257	AAxAB				4.488	0.00350404	NS	AAxAB				0.0869839	0.0429668	NS	AAxAA							ABxAA	0.445363	0.0290462	NS				ABxAA	1.33141	0.0196782	NS				ABxAB	0	0.0493902	NS	0	0.0484594	NS	AAxAB
c2581	6	39	2.505	ABxAA	3.669	0.0155462	NS				AAxAB				0.0869839	0.0421995	NS	AAxAB				0.182069	0.0420103	NS	AAxAA							ABxAB	3.8549	0.00705446	NS	3.8549	0.00675676	NS	AAxAA							ABxBB	0.183788	0.039199	NS
c9284	6	40	1.201	ABxAA	2.933	0.0201681	NS				ABxAA	0.784	0.0360743	NS				ABxAA	6.91624	0.00409605	NS				ABxAB	0.604065	0.0261561	NS	0.604065	0.0276829	NS	AAxAB				2.64071	0.00945946	NS	ABxAA	11.7541	0.000609756	NS				AAxAB
c5926	6	41	1.058	BBxAA							ABxAB	0	0.0498674	NS	0	0.0473146	NS	ABxAB							AAxAB				0	0.0497561	NS	ABxAB	3.8549	0.00693069	NS	3.8549	0.00663391	NS	ABxAB	1.09568	0.0267073	NS	1.09568	0.0281513	NS	ABxAA	0.183788	0.035801	NS
c7600	6	42	0	ABxAA	2.933	0.0197479	NS				AAxAA							ABxAA	9.63635	0.0019774	NS				AAxAB				0	0.049878	NS	AAxAA							ABxAA	11.7541	0.00121951	NS				AAxAA
c9204	6	43	0.973	ABxBB	2.933	0.020028	NS				ABxAB	0	0.0490716	NS	0	0.0474425	NS	BBxAB				0.731334	0.0277062	NS	BBxBB							ABxAB	3.8549	0.00717822	NS	3.8549	0.00687961	NS	BBxBB							ABxBB	0.183788	0.0396845	NS
c22651	6	44	1.3	ABxAA	2.933	0.0217087	NS				BBxAB				0.348266	0.0352941	NS	AAxAB				1.65728	0.0188144	NS	AAxAA							ABxAB	2.09299	0.0122525	NS	2.09299	0.0144963	NS	AAxAA							ABxAB	0.475672	0.0334951	NS
c16184	6	45	1.048	ABxBB	3.324	0.0166667	NS				ABxAB	1.006	0.0338196	NS	1.00678	0.0257033	NS	BBxAB				0	0.0489691	NS	BBxBB							ABxAA	1.33141	0.0216584	NS				BBxBB							ABxAB	0	0.0498786	NS
c89147	6	46	0	AAxAA							ABxAA	0.784	0.037931	NS				AAxAA							AAxAA							AAxAA							AAxAA							AAxAA
c34	7	1	0	AAxAB				3.669	0.00552561	NS	BBxAA							ABxAB	0.698587	0.0336158	NS	0.698587	0.0311856	NS	BBxAB				0.111168	0.0420732	NS	AAxAB				1.33141	0.0174447	NS	ABxBB	2.5985	0.0173171	NS				ABxAB	1.33141	0.0242718	NS
c1792	7	2	0.176	AAxBB							ABxAB	0.04	0.0480106	NS	0.0400107	0.0465473	NS	ABxAB	0.698587	0.0333333	NS	0.698587	0.0309278	NS	ABxAB	0.0588575	0.0449422	NS	0.0588575	0.045122	NS	ABxAA	0.475672	0.034901	NS				ABxAA	2.5985	0.020122	NS				ABxAA	3.49062	0.0125	NS
c16067	7	3	1.146	AAxAB				2.281	0.0121294	NS	ABxAA	3.166	0.0185676	NS				ABxAB	1.35919	0.0248588	NS	1.35919	0.0215206	NS	AAxAB				0	0.0485366	NS	AAxAB				0.475672	0.0302211	NS	ABxBB	2.5985	0.0182927	NS				ABxAA	3.49062	0.0123786	NS
c630	7	4	2.402	AAxAA							ABxAA	3.166	0.0210875	NS				AAxAA							ABxAA	0.445363	0.034104	NS				AAxAB				0.475672	0.0316953	NS	AAxBB							AAxAB
c15800	7	5	0	AAxAA							ABxAA	3.166	0.0200265	NS				AAxAA							ABxAA	0.445363	0.0302023	NS				AAxAB				0.475672	0.0313268	NS	AAxBB							AAxAB
c77447	7	6	0	BBxBB							ABxBB	3.166	0.0213528	NS				BBxBB							BBxBB							BBxBB							BBxBB							BBxBB
c1625	7	7	0	ABxAA	8.62	0.00378151	NS				AAxAA							ABxAB	1.35919	0.0247175	NS	1.35919	0.0213918	NS	BBxAA							AAxAB				0.475672	0.0330467	NS	ABxAA	2.5985	0.0186585	NS				ABxAB	1.29574	0.0246359	NS
c4254	7	8	2.213	BBxAB				3.669	0.00566038	NS	ABxBB	3.166	0.0183024	NS				BBxBB							BBxBB							BBxBB							BBxAB				0.19162	0.0404762	NS	ABxBB	3.49062	0.0121359	NS
c6750	7	9	0.462	AAxAB				4.488	0.0041779	NS	AAxAB				5.68324	0.00805627	NS	ABxAB	1.97354	0.020904	NS	1.97354	0.0153351	NS	AAxAB				0.445363	0.0346341	NS	ABxAB	0.828639	0.027599	NS	0.828639	0.0228501	NS	ABxAA	2.5985	0.0179268	NS				AAxAB
c13079	7	10	3.662	ABxBB	8.62	0.00210084	NS				BBxBB							ABxAB	3.13949	0.0131356	NS	3.13949	0.00837629	NS	ABxBB	0.445363	0.0287572	NS				BBxAB				0.475672	0.0310811	NS	ABxBB	2.5985	0.0184146	NS				ABxBB	3.49062	0.0122573	NS
c17027	7	11	0	AAxAA							AAxAA							AAxAA							BBxAA							AAxAB				0.475672	0.0332924	NS	AAxAA							AAxAA
c77472	7	12	2.207	AAxAA							AAxAA							AAxAA							AAxAA							AAxAA							AAxAB				2.5985	0.0183473	NS	AAxAA
c5996	7	13	0.333	BBxAA							BBxAB				10.9648	0.00153453	SD	ABxAB	3.13949	0.0124294	NS	3.13949	0.00773196	NS	BBxAB				0.445363	0.0340244	NS	ABxBB	0.475672	0.0334158	NS				ABxBB	2.5985	0.0196341	NS				ABxBB	3.49062	0.0126214	NS
c16562	7	14	0.679	BBxAB				2.933	0.00754717	NS	ABxBB	4.329	0.015252	NS				BBxBB							ABxBB	0.445363	0.0307803	NS				BBxAB				0.0526559	0.0438575	NS	BBxAB				3.64306	0.012465	NS	ABxAB	0.16686	0.0399272	NS
c78573	7	15	0.186	AAxAB				2.281	0.0125337	NS	ABxAB	10.633	0.0066313	SD	10.6332	0.00179028	SD	ABxAB	3.13949	0.0128531	NS	3.13949	0.00811856	NS	AAxAB				0.445363	0.034878	NS	ABxAA	0.475672	0.0336634	NS				ABxAA	2.5985	0.0197561	NS				AAxAA
c12923	7	16	0	ABxAA	8.62	0.00196078	NS				AAxAB				8.99271	0.00230179	NS	AAxAA							ABxAB	0.805421	0.0239884	NS	0.805421	0.0254878	NS	ABxAA	0.475672	0.032797	NS				AAxAB				3.64306	0.0105042	NS	AAxBB
c14939	7	17	1.629	AAxAB				0.819	0.0253369	NS	ABxAA	4.329	0.0153846	NS				ABxAA	0.731334	0.0322034	NS				ABxAA	0.257459	0.0365607	NS				AAxAB				0.0526559	0.0445946	NS	AAxAB				3.64306	0.0119048	NS	ABxAB	0.16686	0.0398058	NS
c14496	7	18	0	ABxAB	6.456	0.00798319	NS	6.456	0.00229111	NS	AAxBB							AAxAB				2.97686	0.00953608	NS	ABxBB	0.445363	0.0296243	NS				BBxAA							ABxBB	2.5985	0.0209756	NS				AAxAB
c5521	7	19	0	AAxAA							AAxAA							AAxAA							ABxAA	0.445363	0.033526	NS				AAxAA							AAxAA							AAxAB
c14750	7	20	0	BBxBB							BBxBB							BBxBB							ABxBB	0.445363	0.0297688	NS				BBxAB				0.0526559	0.0437346	NS	BBxAB				3.64306	0.0114846	NS	BBxBB
c14985	7	21	0	BBxAA							AAxAB				10.9648	0.00127877	SD	ABxAB	3.13949	0.0122881	NS	3.13949	0.00760309	NS	ABxAB	0.805421	0.024422	NS	0.805421	0.0258537	NS	ABxAB	0.40271	0.0389851	NS	0.40271	0.034398	NS	ABxAB	5.31315	0.00585366	NS	5.31315	0.00518207	NS	ABxBB	3.49062	0.0114078	NS
c4577	7	22	1.243	AAxAB				0.495	0.0296496	NS	AAxAA							ABxAB	2.35828	0.0187853	NS	2.35828	0.0134021	NS	AAxAA							AAxAA							AAxAB				3.64306	0.0134454	NS	ABxAA	3.49062	0.0116505	NS
c7191	7	23	0.337	ABxAA	8.62	0.00294118	NS				AAxAB				8.99271	0.00242967	NS	AAxAA							AAxAB				0.445363	0.0347561	NS	ABxAA	0.475672	0.0335396	NS				AAxAA							AAxAA
c18106	7	24	0.579	ABxAB	7.04	0.0070028	NS	7.04	0.00161725	NS	BBxBB							AAxAA							AAxBB							BBxAB				0.0526559	0.0465602	NS	ABxBB	2.5985	0.0191463	NS				AAxAB
c2746	7	25	0.891	ABxAA	8.62	0.00280112	NS				AAxAB				10.9648	0.00140665	SD	AAxAA							ABxAB	0.805421	0.024711	NS	0.805421	0.0260976	NS	ABxAA	0.475672	0.0329208	NS				AAxAA							AAxBB
c8857	7	26	0.011	BBxAA							BBxAB				10.9648	0.0016624	SD	ABxAB	6.19767	0.00522599	NS	6.19767	0.00154639	NS	BBxAB				0.445363	0.035122	NS	ABxBB	0.475672	0.0337871	NS				ABxBB	2.5985	0.019878	NS				ABxAA	3.49062	0.0128641	NS
c12686	7	27	2.623	AAxAB				1.712	0.0142857	NS	AAxAA							ABxAB	6.19767	0.00579096	NS	6.19767	0.00206186	NS	AAxAA							AAxAA							AAxAA							ABxAA	3.49062	0.0131068	NS
c14776	7	28	0	ABxAA	9.872	0.00140056	NS				ABxAA	4.329	0.0156499	NS				ABxAB	6.19767	0.00536723	NS	6.19767	0.00167526	NS	BBxAA							AAxAB				2.64071	0.0116708	NS	ABxAA	1.73409	0.022561	NS				ABxAA	3.49062	0.0129854	NS
c10933	7	29	0.314	ABxAB	8.257	0.00392157	NS	8.257	0.00121294	NS	ABxBB	4.329	0.0151194	NS				AAxAA							BBxBB							BBxAB				2.64071	0.010688	NS	ABxAA	2.5985	0.0168293	NS				AAxBB
c9071	7	30	0	ABxBB	9.332	0.00168067	NS				ABxAB	1.01	0.033687	NS	1.01069	0.0254476	NS	BBxBB							ABxAB	0.0588575	0.0452312	NS	0.0588575	0.0453659	NS	ABxBB	0.896353	0.027104	NS				BBxAB				1.09332	0.0284314	NS	BBxAA
c9243	7	31	1.337	BBxBB							ABxBB	4.329	0.0164456	NS				BBxBB							BBxBB							BBxBB							BBxBB							BBxBB
c14761	7	32	0	ABxBB	8.62	0.0022409	NS				ABxBB	4.329	0.0157825	NS				ABxAB	6.19767	0.00564972	NS	6.19767	0.00193299	NS	BBxBB							BBxAB				2.64071	0.0115479	NS	ABxAA	2.5985	0.0169512	NS				ABxBB	1.66248	0.0220874	NS
c14870	7	33	0.295	ABxBB	8.62	0.00238095	NS				BBxBB							ABxAB	6.19767	0.0059322	NS	6.19767	0.00219072	NS	AAxBB							BBxAB				2.64071	0.0117936	NS	ABxAA	2.5985	0.0170732	NS				ABxBB	2.49056	0.0167476	NS
c8121	7	34	0	ABxBB	8.62	0.00308123	NS				BBxBB							ABxAB	6.19767	0.00607345	NS	6.19767	0.00231959	NS	BBxBB							BBxAB				2.64071	0.0127764	NS	ABxBB	2.5985	0.0171951	NS				ABxBB	2.49056	0.0168689	NS
c10066	7	35	0	ABxBB	8.62	0.00322129	NS				BBxAB				8.99271	0.00255754	NS	BBxBB							ABxAB	0.0588575	0.0445087	NS	0.0588575	0.0447561	NS	ABxBB	0.475672	0.0347772	NS				BBxAA							BBxBB
c6070	7	36	0	BBxBB							BBxBB							BBxBB							ABxBB	0.445363	0.033815	NS				BBxBB							BBxAB				1.73409	0.0247899	NS	BBxAB
c15204	7	37	0	ABxAB	1.991	0.0270308	NS	1.991	0.0132075	NS	BBxAB				8.99271	0.00268542	NS	ABxAB	6.19767	0.00480226	NS	6.19767	0.00115979	NS	BBxAB				0	0.0482927	NS	ABxBB	0.475672	0.0351485	NS				BBxAB				1.73409	0.0219888	NS	ABxBB	2.49056	0.0162621	NS
c2893	7	38	1.233	AAxAA							ABxAA	4.329	0.0160477	NS				AAxAA							AAxAA							AAxAA							AAxAB				1.73409	0.0236695	NS	AAxAB
c1841	7	39	5.292	BBxAB				0.819	0.0261456	NS	BBxBB							ABxAB	8.54724	0.00225989	NS	8.54724	0.000128866	NS	BBxBB							BBxAB				2.64071	0.0124079	NS	BBxAB				1.73409	0.0231092	NS	ABxAB	0.805421	0.0287621	NS
c1331	7	40	2.752	--x--							BBx--							--x--							ABxAA	0.111168	0.0390173	NS				AAxAA							AAxAB				1.73409	0.0214286	NS	AAxAA
c17209	7	41	12.64	ABxBB	3.669	0.0147059	NS				BBxBB							ABxAB	7.36128	0.00310734	NS	7.36128	0.000902062	NS	BBxBB							ABxAB	1.0465	0.0263614	NS	1.0465	0.0218673	NS	ABxBB	2.5985	0.0178049	NS				ABxAB	3.05818	0.0144417	NS
c4450	7	42	6.073	AAxAA							ABxAA	0.348	0.0417772	NS				AAxAA							AAxAA							AAxAA							AAxAB				1.73409	0.0239496	NS	AAxAB
c12901	7	43	0.855	ABxAB	1.035	0.0345938	NS	1.035	0.0221024	NS	BBxAA							BBxBB							ABxAA	4.07758	0.00751445	NS				ABxAB	2.91103	0.00841584	NS	2.91103	0.00810811	NS	ABxAB	1.70646	0.0243902	NS	1.70646	0.0253501	NS	BBxAA
c1982	7	44	0.758	ABxAA	0.01	0.0497199	NS				AAxAB				5.68324	0.00677749	NS	ABxAB	5.06203	0.00677966	NS	5.06203	0.00309278	NS	AAxAA							ABxBB	0.0526559	0.047896	NS				ABxAB	1.70646	0.0246341	NS	1.70646	0.0254902	NS	ABxAA	0.0204096	0.0429612	NS
c12636	7	45	0	ABxAB	0.421	0.0417367	NS	0.421	0.0304582	NS	BBxAA							ABxAB	5.06203	0.00819209	NS	5.06203	0.00438144	NS	BBxAB				0.111168	0.0392683	NS	AAxAB				4.4389	0.00356265	NS	AAxAB				1.73409	0.0210084	NS	ABxAB	3.31389	0.0135922	NS
c35320	7	46	0	ABxBB	0.01	0.0490196	NS				AAxAB				5.68324	0.00767263	NS	ABxAB	5.06203	0.0079096	NS	5.06203	0.00412371	NS	BBxBB							ABxAB	2.91103	0.00891089	NS	2.91103	0.00859951	NS	ABxAB	1.70646	0.0245122	NS	1.70646	0.0256303	NS	ABxAA	0.0204096	0.0430825	NS
c3899	8	1	0	BBxAB				0.252	0.0332884	NS	ABxBB	2.191	0.0237401	NS				ABxBB	1.65728	0.0230226	NS				ABxAB	0.475672	0.0281792	NS	0.475672	0.0293902	NS	BBxAB				0.0526559	0.0422604	NS	ABxAB	0.731334	0.030122	NS	0.731334	0.032493	NS	BBxAA
c14697	8	2	0	BBxAB				0.163	0.0355795	NS	BBxBB							ABxBB	1.65728	0.0233051	NS				ABxAB	0.475672	0.0274566	NS	0.475672	0.0287805	NS	BBxBB							ABxAB	0.731334	0.0304878	NS	0.731334	0.0322129	NS	BBxAB
c4675	8	3	1.678	ABxBB	0.01	0.0491597	NS				ABxBB	2.191	0.0245358	NS				ABxBB	1.65728	0.0220339	NS				BBxBB							ABxBB	1.33141	0.0225248	NS				BBxBB							ABxAB	4.71656	0.00813107	NS
c20310	8	4	0	ABxAB	0.219	0.045098	NS	0.219	0.0349057	NS	AAxAB				2.19137	0.0186701	NS	AAxBB							AAxAB				0.445363	0.0318293	NS	ABxAB	1.01939	0.0268564	NS	1.01939	0.0223587	NS	ABxAA	1.73409	0.0229268	NS				ABxAA	0.511093	0.0316748	NS
c1911	8	5	0.251	BBxBB							ABxBB	2.191	0.0249337	NS				BBxBB							AAxBB							BBxBB							BBxAA							BBxBB
c15460	8	6	0.613	ABxBB	0.01	0.0495798	NS				BBxAB				3.16694	0.015601	NS	BBxAB				4.71656	0.00515464	NS	AAxAB				1.00468	0.0217073	NS	BBxAB				0.0526559	0.0416462	NS	ABxAA	3.16694	0.0154878	NS				BBxBB
c20773	8	7	2.415	BBxAB				0.09	0.0382749	NS	ABxAB	0.2	0.0428382	NS	0.200335	0.0387468	NS	ABxBB	1.65728	0.0224576	NS				BBxAB				1.00468	0.022439	NS	BBxBB							ABxAB	1.51603	0.0252439	NS	1.51603	0.0263305	NS	BBxAB
c7736	8	8	0.017	ABxAA	0.495	0.0408964	NS				AAxAA							ABxAB	0.0910347	0.0446328	NS	0.0910347	0.0479381	NS	AAxAA							ABxAA	1.33141	0.0232673	NS				AAxAA							ABxAA	0.511093	0.032767	NS
c14211	8	9	0	ABxAA	0.495	0.0410364	NS				AAxAB				4.32921	0.00933504	NS	AAxAA							AAxAB				1.00468	0.0214634	NS	AAxAB				0.0526559	0.0414005	NS	ABxAA	2.5985	0.0190244	NS				AAxAA
c3692	8	10	2.05	BBxBB							ABxBB	2.191	0.0251989	NS				BBxBB							ABxBB	0.111168	0.042341	NS				BBxBB							BBxAB				0.19162	0.0403361	NS	BBxBB
c949	8	11	1.299	BBxAB				0	0.05	NS	BBxAB				3.16694	0.0152174	NS	ABxBB	1.65728	0.0225989	NS				ABxBB	0.111168	0.0437861	NS				BBxAB				0.0526559	0.0447174	NS	ABxBB	0.50131	0.0341463	NS				BBx--
c14898	8	12	0	BBxBB							BBxBB							BBxBB							ABxBB	0.111168	0.0401734	NS				BBxBB							BBxBB							BBxBB
c18219	8	13	6.727	BBxAB				0.01	0.0455526	NS	AAxAB				4.32921	0.0102302	NS	ABxBB	0.182069	0.0416667	NS				BBxBB							BBxBB							ABxAB	0.392422	0.035122	NS	0.392422	0.0378151	NS	BBxBB
c4710	8	14	0	AAxBB							AAxAB				4.32921	0.012532	NS	ABxAB	0.828639	0.0305085	NS	0.828639	0.0266753	NS	BBxAB				1.79271	0.0169512	NS	ABxAB	0.40271	0.0387376	NS	0.40271	0.0341523	NS	ABxBB	2.5985	0.0187805	NS				ABxAB	6.05946	0.0032767	NS
c2072	8	15	0.496	ABxAA	0.252	0.0443978	NS				AAxAA							ABxAB	0.828639	0.0300847	NS	0.828639	0.0262887	NS	BBxAB				1.79271	0.0164634	NS	AAxAB				0.0526559	0.0410319	NS	AAxAB				0.532923	0.0351541	NS	ABxAA	0.0204096	0.0433252	NS
c8203	8	16	7.02	BBxAB				0.01	0.0485175	NS	AAxBB							BBxAB				2.97686	0.0100515	NS	BBxAB				1.00468	0.0242683	NS	ABxBB	0.475672	0.0325495	NS				BBxAA							ABxAB	7.70979	0.00254854	NS
c232	8	17	0	ABxBB	0.01	0.0488796	NS				BBxBB							ABxAB	2.94194	0.0166667	NS	2.94194	0.0114691	NS	ABxAB	0.896353	0.0235549	NS	0.896353	0.025122	NS	BBxBB							ABxAA	1.73409	0.0242683	NS				BBxBB
c1910	8	18	0	BBxAB				0.01	0.0458221	NS	BBxBB							BBxAB				2.97686	0.00992268	NS	BBxAB				1.00468	0.0223171	NS	ABxBB	0.475672	0.032302	NS				BBxBB							ABxBB	0.0204096	0.0480583	NS
c24806	8	19	0	BBxBB							BBxBB							BBxBB							BBxBB							BBxBB							BBxAB				0.19162	0.0401961	NS	BBxBB
c9380	8	20	0	BBxBB							BBxBB							BBxBB							BBxBB							BBxBB							BBxBB							BBxAB
c550	8	21	1.557	BBxBB							BBxBB							BBxBB							BBxBB							BBxAB				0.0526559	0.0474201	NS	BBxAB				0.19162	0.0406162	NS	BBxAB
c12537	8	23	0	ABxAA	1.224	0.0336134	NS				ABxAA	2.191	0.0244032	NS				ABxAA	0	0.0474576	NS				AAxAA							ABxAB	0.40271	0.0392327	NS	0.40271	0.0346437	NS	AAxAB				0.532923	0.0334734	NS	ABxAA	0.0204096	0.0432039	NS
c15902	8	24	2.14	AAxAA							AAxAA							AAxAA							ABxAA	0.111168	0.0406069	NS				AAxAA							AAxAB				0.532923	0.0344538	NS	AAxAA
c20974	8	25	0	AAxAB				0.01	0.0460916	NS	AAxAA							AAxAB				1.65728	0.0199742	NS	AAxAB				1.00468	0.022561	NS	ABxAA	0.475672	0.0324257	NS				ABxAA	0.0212782	0.0471951	NS				ABxAB	8.99246	0.00230583	NS
c12749	8	26	0	BBxAB				0.04	0.0419137	NS	ABxBB	2.191	0.0238727	NS				BBxAB				1.65728	0.0190722	NS	ABxAB	0.250655	0.0368497	NS	0.250655	0.0367073	NS	ABxBB	0.475672	0.0340347	NS				ABxAB	0.153998	0.0420732	NS	0.153998	0.0415966	NS	ABxAB	6.78277	0.00315534	NS
c16134	8	27	1.711	ABxBB	1.25	0.0333333	NS				ABxAB	3.617	0.0175066	NS	3.61762	0.013555	NS	BBxAB				1.65728	0.0170103	NS	ABxAB	0.250655	0.0371387	NS	0.250655	0.0369512	NS	BBxBB							ABxAB	0.360869	0.0353659	NS	0.360869	0.0382353	NS	BBxAB
c13940	8	28	1.813	ABxAA	0.367	0.0418768	NS				BBxAA							ABxAA	0	0.0484463	NS				AAxAA							ABxAB	1.32829	0.0256188	NS	1.32829	0.0211302	NS	AAxAB				0.532923	0.0340336	NS	ABxAA	0.511093	0.0308252	NS
c5801	8	29	0	ABxAA	0.495	0.0407563	NS				AAxAA							ABxAA	0	0.0497175	NS				AAxAA							ABxAB	1.32829	0.0261139	NS	1.32829	0.0216216	NS	AAxBB							ABxAA	0.511093	0.0325243	NS
c5088	8	30	1.172	BBxAB				0.495	0.0297844	NS	BBxBB							BBxAB				1.65728	0.0201031	NS	BBxAB				1.00468	0.0237805	NS	ABxAB	2.09299	0.0112624	NS	2.09299	0.0135135	NS	ABxBB	0.19162	0.0378049	NS				ABxBB	1.00343	0.0268204	NS
c4453	8	31	1.127	ABxAA	0.819	0.0382353	NS				AAxAB				5.68324	0.00690537	NS	AAxAB				1.65728	0.0185567	NS	ABxAB	0	0.0485549	NS	0	0.0467073	NS	AAxAA							ABxAB	0	0.049878	NS	0	0.0495798	NS	AAxAB
c3600	8	32	0.404	BBxBB							ABxBB	1.398	0.0319629	NS				BBxBB							BBxBB							BBxBB							BBxBB							BBxBB
c12641	8	33	0	ABxAA	0.819	0.0376751	NS				AAxAB				7.23524	0.00358056	NS	AAxAB				1.65728	0.0180412	NS	AAxAB				1.00468	0.0212195	NS	AAxAA							ABxAA	0.19162	0.0407317	NS				AAxAA
c4016	8	34	0	BBxAB				0.252	0.0334232	NS	BBxBB							BBxAB				1.20199	0.0226804	NS	ABxAB	1.82802	0.0145954	NS	1.82802	0.0141463	NS	ABxAB	2.09299	0.0110149	NS	2.09299	0.0132678	NS	ABxAB	0	0.0490244	NS	0	0.0494398	NS	ABxAB	5.88388	0.00667476	NS
c7788	8	35	0	ABxAB	1.003	0.0351541	NS	1.003	0.0229111	NS	AAxBB							ABxAB	0.698587	0.0331921	NS	0.698587	0.030799	NS	ABxAB	0	0.049422	NS	0	0.0469512	NS	AAxAB				0.475672	0.0300983	NS	ABxAB	0.334023	0.0357317	NS	0.334023	0.0386555	NS	AAxAB
c3990	8	36	1.54	ABxAB	2.299	0.02507	NS	2.299	0.0110512	NS	ABxAA	1.398	0.0287798	NS				ABxAB	0.698587	0.0334746	NS	0.698587	0.0310567	NS	BBxAB				0.445363	0.0328049	NS	BBxBB							ABxAB	0.475672	0.0343902	NS	0.475672	0.0372549	NS	BBxAB
c10895	8	37	1.676	BBxBB							BBxBB							BBxBB							ABxBB	1.00468	0.0192197	NS				BBxAB				0.0526559	0.0431204	NS	BBxBB							BBxAA
c12729	8	38	0	BBxBB							ABxBB	1.398	0.0307692	NS				BBxBB							ABxBB	1.00468	0.0193642	NS				BBxAB				0.0526559	0.0432432	NS	BBxAB				0.532923	0.0336134	NS	BBxBB
c3797	8	39	1.42	AAxAB				0.09	0.0390836	NS	ABxAB	6.526	0.0114058	SD	6.52679	0.00549872	NS	ABxAA	0	0.0461864	NS				ABxAB	0.222682	0.0377168	NS	0.222682	0.037439	NS	AAxAA							AAxAA							AAxAB
c14855	8	40	0.981	ABxBB	3.745	0.0141457	NS				AAxAB				8.2794	0.00319693	NS	BBxAB				0.182069	0.0412371	NS	BBxAB				0	0.0481707	NS	BBxBB							ABxBB	0.0212782	0.0484146	NS				BBxBB
c9813	8	41	0	BBxBB							ABxBB	1.398	0.0324934	NS				BBxBB							BBxBB							BBxBB							BBxAA							BBxBB
c15920	8	42	0	AAxBB							AAxAB				7.23524	0.00434783	NS	ABxAB	0.111341	0.0439266	NS	0.111341	0.0472938	NS	ABxAB	0.475672	0.0278902	NS	0.475672	0.0291463	NS	ABxAB	2.91103	0.00816832	NS	2.91103	0.00786241	NS	ABxAB	0	0.0489024	NS	0	0.0487395	NS	ABxAA	1.00343	0.0262136	NS
c13141	8	43	0.442	ABxBB	2.933	0.0179272	NS				ABxAB	0.805	0.0343501	NS	0.805421	0.026087	NS	BBxAB				0.182069	0.0384021	NS	ABxAB	0.532194	0.0263006	NS	0.532194	0.0278049	NS	BBxBB							ABxAA	0.0212782	0.0478049	NS				BBxAB
c2359	8	44	0	ABxAA	2.933	0.0186275	NS				AAxAA							ABxAA	0	0.0491525	NS				AAxAA							ABxAB	2.91103	0.00866337	NS	2.91103	0.00835381	NS	AAxAA							ABxAA	1.00343	0.0277913	NS
c6418	8	45	4.285	ABxBB	2.933	0.0194678	NS				BBxAB				3.16694	0.0159847	NS	BBxAB				0	0.0496134	NS	BBxAB				0.445363	0.0345122	NS	BBxBB							ABxAA	0.0212782	0.0482927	NS				BBxBB
c3778	8	46	0	ABxAA	2.933	0.0210084	NS				AAxAB				3.16694	0.0149616	NS	AAxAB				0.182069	0.042268	NS	AAxAB				0.445363	0.0326829	NS	AAxAA							ABxBB	0.0212782	0.0480488	NS				AAxAA
c2425	8	47	0	ABxAA	2.933	0.0208683	NS				ABxAB	4.296	0.0165782	NS	4.29648	0.0126598	NS	AAxAB				0.182069	0.0389175	NS	BBxAB				0.445363	0.0321951	NS	AAxAB				0.0526559	0.0423833	NS	ABxAB	0.0476371	0.0429268	NS	0.0476371	0.0427171	NS	AAxAA
c547	8	48	0	ABxBB	2.933	0.0193277	NS				ABxAB	0.182	0.0435013	NS	0.182069	0.0396419	NS	BBxAB				0.182069	0.0393041	NS	BBxAB				0.445363	0.0336585	NS	BBxBB							ABxBB	0.0212782	0.0481707	NS				BBxBB
c18832	8	49	0	ABxAB	0.556	0.040056	NS	0.556	0.0281671	NS	BBxAB				3.16694	0.014578	NS	AAxAB				0.182069	0.0396907	NS	BBxAB				0.445363	0.0315854	NS	ABxAB	1.92745	0.0126238	NS	1.92745	0.0149877	NS	BBxBB							ABxBB	1.00343	0.0274272	NS
c17142	8	50	0	ABxAA	2.933	0.0180672	NS				AAxAA							ABxAA	0	0.0490113	NS				AAxAA							ABxAB	1.92745	0.0127475	NS	1.92745	0.0151106	NS	AAxAA							ABxAA	1.00343	0.0273058	NS
c15504	8	51	0.528	BBxAA							AAxAB				3.16694	0.0140665	NS	ABxAB	0.111341	0.0435028	NS	0.111341	0.0469072	NS	AAxAB				1.00468	0.0218293	NS	ABxAB	1.92745	0.0125	NS	1.92745	0.0148649	NS	ABxAA	0.0212782	0.0452439	NS				ABxAA	1.00343	0.0269417	NS
c14633	8	52	0	BBxAB				0.819	0.0250674	NS	ABxAB	0.182	0.0433687	NS	0.182069	0.0392583	NS	ABxAB	0.111341	0.0429379	NS	0.111341	0.0463918	NS	BBxAB				1.00468	0.0215854	NS	BBxAB				0.0526559	0.0415233	NS	BBxBB							BBxBB
c13189	8	53	1.587	AAxAA							AAxAA							AAxAA							AAxAA							AAxAB				0.0526559	0.045086	NS	AAxBB							AAxAB
c3433	8	54	2.687	BBxAB				0.819	0.0264151	NS	BBxAB				1.3984	0.02289	NS	ABxAB	0.505343	0.0355932	NS	0.505343	0.0329897	NS	BBxAB				1.00468	0.0226829	NS	BBxBB							BBxAA							ABxAB	2.83976	0.0151699	NS
c16783	8	55	1.625	AAxAB				1.712	0.0153639	NS	BBxAB				0.784843	0.0297954	NS	ABxAB	0.505343	0.0362994	NS	0.505343	0.033634	NS	BBxAB				1.00468	0.0221951	NS	AAxAB				0.0526559	0.041769	NS	AAxBB							ABxBB	1.00343	0.0271845	NS
c4068	9	1	0	BBxAB				1.224	0.0212938	NS	BBxBB							BBxAB				0	0.0498711	NS	AAxAB				0.445363	0.0329268	NS	BBxBB							ABxAB	2.71838	0.0159756	NS	2.71838	0.0154062	NS	ABxAB	7.10336	0.00303398	NS
c14241	9	2	0	ABxBB	0.819	0.0378151	NS				ABxAB	0.04	0.0477454	NS	0.0400107	0.0464194	NS	BBxBB							ABxAB	0.0588575	0.0446532	NS	0.0588575	0.044878	NS	BBxBB							BBxAB				2.5985	0.0166667	NS	BBxBB
c15113	9	3	0.325	ABxBB	0.819	0.0379552	NS				AAxAB				1.3984	0.0225064	NS	BBxBB							ABxAB	0.0588575	0.0447977	NS	0.0588575	0.045	NS	BBxBB							BBxAB				1.04644	0.0291317	NS	BBxAB
c6022	9	4	0	ABxAA	0.819	0.0385154	NS				ABxAA	0.784	0.0362069	NS				ABxAB	1.64566	0.0242938	NS	1.64566	0.0210052	NS	BBxAA							ABxBB	1.33141	0.0230198	NS				ABxBB	0.532923	0.0329268	NS				ABxBB	2.49056	0.0175971	NS
c5181	9	5	0	ABxBB	0.819	0.0383754	NS				ABxAB	2.378	0.022679	NS	2.37859	0.0173913	NS	BBxBB							ABxAB	0.0588575	0.0450867	NS	0.0588575	0.0452439	NS	BBxBB							BBxAA							BBxBB
c2450	9	6	0	ABxAA	1.022	0.0347339	NS				AAxAA							ABxAB	1.64566	0.0245763	NS	1.64566	0.0212629	NS	AAxAA							ABxAB	1.97354	0.0123762	NS	1.97354	0.014742	NS	ABxAA	0.532923	0.0315854	NS				ABxAA	2.49056	0.0173544	NS
c2340	9	7	0	BBxAB				1.224	0.0204852	NS	BBxAB				1.3984	0.0237852	NS	ABxBB	2.97686	0.0148305	NS				ABxBB	0.111168	0.042052	NS				ABxBB	1.33141	0.020297	NS				BBxBB							BBxBB
c15675	9	8	0	ABxBB	0.819	0.0380952	NS				ABxAB	2.378	0.0225464	NS	2.37859	0.0172634	NS	BBxBB							BBxAB				0.445363	0.0310976	NS	BBxBB							BBxBB							BBxBB
c2514	9	9	0	BBxAB				1.224	0.0207547	NS	BBxAB				1.3984	0.023913	NS	ABxBB	3.98486	0.00974576	NS				BBxBB							ABxBB	1.33141	0.0219059	NS				BBxBB							BBxBB
c5983	9	10	0.085	ABxAA	0.819	0.037395	NS				AAxAB				1.3984	0.0244246	NS	AAxAA							BBxAB				0.445363	0.0339024	NS	AAxAA							AAxAA							AAxAA
c17743	9	11	0.02	ABxAA	0.653	0.0393557	NS				AAxAB				1.3984	0.0235294	NS	AAxAA							BBxAB				0.445363	0.0313415	NS	AAxAA							AAxAA							AAxAA
c6264	9	12	2.191	ABxAB	2.013	0.0267507	NS	2.013	0.012938	NS	ABxAB	2.378	0.0224138	NS	2.37859	0.0175192	NS	AAxAB				1.65728	0.0162371	NS	AAxBB							AAxAB				6.78277	0.0017199	NS	ABxAB	0.0400107	0.0437805	NS	0.0400107	0.0441176	NS	AAxAA
c4210	9	13	0	AAxBB							BBxAB				1.3984	0.0230179	NS	ABxAB	6.19767	0.00508475	NS	6.19767	0.00141753	NS	BBxAB				0.445363	0.0330488	NS	ABxAB	7.36128	0.00049505	NS	7.36128	0.0004914	NS	ABxBB	0.532923	0.0310976	NS				ABxBB	2.49056	0.0174757	NS
c16930	9	14	1.801	BBxBB							ABxBB	0.784	0.0370027	NS				BBxBB							BBxBB							BBxBB							BBxBB							BBxBB
c171	9	15	1.478	AAxAB				0.09	0.0376011	NS	ABxAA	0.784	0.0355438	NS				AAxAB				0.731334	0.0291237	NS	ABxAB	0	0.0475434	NS	0	0.0464634	NS	AAxAB				6.78277	0.0012285	NS	ABxBB	0.532923	0.0312195	NS				AAxAB
c10191	9	16	0	BBxAB				0.09	0.0362534	NS	ABxBB	0.784	0.0354111	NS				BBxAB				0.731334	0.0289948	NS	AAxAB				0.111168	0.0384146	NS	BBxBB							ABxAB	0.0400107	0.0442683	NS	0.0400107	0.0436975	NS	BBxBB
c7195	9	17	0.235	BBxAB				0.745	0.0273585	NS	ABxBB	0.784	0.0352785	NS				BBxAB				0.430041	0.0344072	NS	AAxAB				0.111168	0.0426829	NS	BBxBB							ABxAB	0.0400107	0.0443902	NS	0.0400107	0.0442577	NS	BBxBB
c1619	9	18	1.482	ABxBB	0.819	0.0368347	NS				BBxBB							ABxAB	5.06203	0.00734463	NS	5.06203	0.00360825	NS	BBxBB							ABxAB	6.19767	0.00334158	NS	6.19767	0.0022113	NS	ABxBB	0.532923	0.0313415	NS				ABxBB	2.49056	0.017233	NS
c13799	9	19	0	ABxBB	0.819	0.0365546	NS				BBxBB							ABxAB	5.06203	0.00720339	NS	5.06203	0.00347938	NS	BBxBB							ABxAA	1.33141	0.0212871	NS				ABxAB	0	0.0495122	NS	0	0.0483193	NS	ABxBB	2.49056	0.0166262	NS
c13796	9	20	0	ABxBB	0.819	0.0364146	NS				AAxBB							ABxAB	5.06203	0.00706215	NS	5.06203	0.00335052	NS	ABxBB	0.111168	0.0391618	NS				ABxAA	1.33141	0.019802	NS				ABxBB	0.532923	0.0328049	NS				ABxAA	2.49056	0.0171117	NS
c14181	9	21	0	AAxAA							AAxAA							AAxAA							ABxAA	0.111168	0.0394509	NS				AAxAA							AAxAB				0.532923	0.0341737	NS	AAxAA
c79615	9	22	0	AAxAA							AAxAA							AAxAA							AAxAA							AAxAA							AAxAB				0.532923	0.0364146	NS	AAxAA
c5396	9	23	3.174	ABxAA	0.819	0.0372549	NS				AAxAB				2.19137	0.0199488	NS	AAxAA							ABxAB	0.532194	0.0270231	NS	0.532194	0.0284146	NS	AAxAA							AAxAB				1.73409	0.0245098	NS	AAxAB
c10699	9	24	1.52	BBxAB				4.488	0.0032345	NS	BBxBB							BBxAB				0.731334	0.0298969	NS	BBxAB				0.445363	0.0297561	NS	ABxAB	6.19767	0.00321782	NS	6.19767	0.00208845	NS	ABxBB	0.348266	0.0356098	NS				BBxAA
c2071	9	25	0.498	BBxAB				5.392	0.00283019	NS	ABxAB	0.047	0.0469496	NS	0.0476371	0.0456522	NS	ABxBB	2.97686	0.0144068	NS				AAxBB							BBxBB							BBxBB							ABxBB	2.49056	0.0199029	NS
c8275	9	26	0.389	ABxBB	0.819	0.0386555	NS				ABxAB	1.986	0.0261273	NS	1.98645	0.0205882	NS	BBxBB							ABxAB	1.01069	0.0189306	NS	1.01069	0.0208537	NS	BBxAB				4.4389	0.0034398	NS	BBxAB				3.64306	0.0140056	NS	BBxAA
c4552	9	27	0	BBxAA							BBxAB				1.3984	0.0241688	NS	ABxAB	5.06203	0.00805085	NS	5.06203	0.00425258	NS	BBxAB				1.00468	0.0235366	NS	ABxAB	6.19767	0.00309406	NS	6.19767	0.0019656	NS	ABxAB	5.01679	0.00609756	NS	5.01679	0.00560224	NS	ABxBB	2.49056	0.0156553	NS
c4524	9	28	0	BBxBB							BBxBB							BBxBB							BBxBB							BBxAB				4.4389	0.00515971	NS	BBxBB							BBxBB
c18866	9	29	0	BBxAB				6.382	0.00256065	NS	BBxAB				1.3984	0.0236573	NS	ABxBB	2.97686	0.0146893	NS				BBxBB							BBxBB							BBxBB							ABxBB	2.49056	0.0197816	NS
c13937	9	31	0	ABxAB	1.535	0.0313725	NS	1.535	0.0175202	NS	AAxAB				0.784843	0.0292839	NS	AAxAA							ABxBB	0.111168	0.0393064	NS				ABxAA	1.33141	0.0199257	NS				AAxBB							AAxAB
c13191	9	32	0	BBxBB							BBxBB							BBxBB							ABxBB	0.111168	0.0388728	NS				BBxBB							BBxAB				3.64306	0.0106443	NS	BBxAB
c13726	9	33	1.938	AAxAA							AAxAA							AAxAA							BBxAA							AAxAB				2.64071	0.0113022	NS	AAxAA							AAxAB
c1100	9	34	0	BBxBB							ABxBB	0.784	0.0364721	NS				BBxBB							BBxBB							BBxAB				2.64071	0.0108108	NS	BBxBB							BBxBB
c15063	9	35	0	ABxAB	7.564	0.00434174	NS	7.564	0.00134771	NS	ABxAA	0.784	0.0344828	NS				ABxAB							ABxAB	0.430041	0.0355491	NS	0.430041	0.0358537	NS	BBxBB							ABxAB	5.01679	0.00621951	NS	5.01679	0.00546218	NS	ABxAB	0.669788	0.0293689	NS
c17572	9	36	0.538	BBxBB							BBxBB							BBxBB							BBxBB							BBxBB							BBxBB							BBxAB
c15844	9	37	0	BBxBB							BBxBB							BBxBB							ABxBB	0.111168	0.0404624	NS				BBxBB							BBxBB							BBxBB
c1748	9	38	0	ABxAB	2.391	0.0245098	NS	2.391	0.0106469	NS	BBxAB				2.19137	0.0196931	NS	AAxAA							ABxBB	0.111168	0.0413295	NS				ABxAA	1.33141	0.0200495	NS				AAxBB							AAxBB
c14966	9	39	1.902	BBxBB							BBxBB							BBxBB							BBxBB							BBxBB							BBxBB							BBxAB
c9354	9	40	3.779	BBxAB				9.872	0.000808625	NS	BBxBB							BBxBB							BBxAB				1.79271	0.0184146	NS	ABxBB	1.33141	0.0163366	NS				BBxAB				2.5985	0.0190476	NS	BBxAB
c6627	9	41	0.674	BBxAB				9.872	0.000673854	NS	ABxAB	1.835	0.0263926	NS	1.83571	0.0209719	NS	ABxAB	3.96243	0.0110169	NS	3.96243	0.0064433	NS	ABxBB	0.111168	0.0430636	NS				BBxBB							ABxAB	2.64071	0.0163415	NS	2.64071	0.0159664	NS	ABxAA	2.49056	0.0158981	NS
c13064	9	42	0.766	BBxAA							ABxAB	1.986	0.0262599	NS	1.98645	0.0207161	NS	ABxAB	3.96243	0.0111582	NS	3.96243	0.00657216	NS	ABxAB	1.97354	0.0141618	NS	1.97354	0.0137805	NS	ABxBB	1.33141	0.0159653	NS				ABxAA	0.0212782	0.0465854	NS				ABxAA	2.49056	0.0190534	NS
c13612	9	43	4.106	AAxAB				6.382	0.00242588	NS	BBxAA							AAxAA							ABxAB	0.731334	0.0251445	NS	0.731334	0.0265854	NS	ABxAB							AAxAB				2.5985	0.0163866	NS	AAxBB
c18127	9	44	7.873	ABxAB	2.689	0.0226891	NS	2.689	0.00889488	NS	ABxAB	0.43	0.0391247	NS	0.430041	0.0317136	NS	ABxAB	1.0465	0.0264124	NS	1.0465	0.0229381	NS	AAxBB							BBxBB							ABxAB	0.360869	0.0354878	NS	0.360869	0.0383754	NS	ABxAA	3.49062	0.0120146	NS
c11048	9	45	0	AAxAA							AAxAA							AAxAA							BBxAA							AAxAA							AAxAB				1.73409	0.0203081	NS	AAxAA
c15251	9	46	0	AAxAA							AAxAA							AAxAA							AAxAA							AAxAA							AAxAB				1.73409	0.0221289	NS	AAxAA
c15040	9	47	0	ABxAB	2.716	0.0221289	NS	2.716	0.0083558	NS	AAxBB							BBxBB							ABxAB	0.604065	0.025289	NS	0.604065	0.0269512	NS	ABxBB	0.475672	0.0330446	NS				BBxAB				1.73409	0.0218487	NS	BBxAB
c6348	9	48	5.841	ABxBB	0.819	0.037535	NS				BBxAB				0	0.0493606	NS	ABxBB	1.65728	0.0227401	NS				BBxAB				0.445363	0.0343902	NS	BBxAB				2.64071	0.00995086	NS	ABxBB	0.0212782	0.045	NS				ABxAA	2.49056	0.0191748	NS
Lustrin_A_c15856_1	9	49	0	BBxBB							BBxBB							BBxBB							BBxBB							BBxBB							BBxBB							BBxAB
Lustrin_A_c15856_2	9	50	0	BBxBB							BBxBB							BBxBB							BBxBB							BBxBB							BBxBB							BBxAB
c21063	9	51	0	ABxBB	0.17	0.0456583	NS				BBxBB							BBxAB				0	0.05	NS	BBxBB							ABxBB	0.475672	0.0375	NS				BBxBB							BBxAB
c1376	9	52	0	ABxBB	0.653	0.0392157	NS				BBxAB				0	0.0480818	NS	ABxBB	0.805421	0.0310734	NS				BBxAB				0.445363	0.0304878	NS	BBxAB				2.64071	0.00970516	NS	ABxBB	0.0222241	0.0447561	NS				ABxBB	2.49056	0.018932	NS
c15963	9	53	11.597	ABxAA	0.01	0.0487395	NS				ABxAA	0.784	0.0363395	NS				AAxAB				0.805421	0.0273196	NS	AAxAA							ABxAA	0.475672	0.0368812	NS				--xAB							AAxAA
c16794	10	1	0	ABxAA	0.09	0.0463585	NS				ABxAB	8.733	0.00954907	SD	8.73309	0.00306905	NS	AAxAB				0.430041	0.0342784	NS	AAxAB				0.111168	0.0409756	NS	AAxAB				0.0526559	0.042629	NS	ABxAB	1.29574	0.0264634	NS	1.29574	0.0277311	NS	AAxBB
c61203	10	2	1.322	AAxAB				1.712	0.0160377	NS	AAxAA							ABxAB	1.15894	0.0262712	NS	1.15894	0.0228093	NS	AAxAB				0.445363	0.0342683	NS	AAxAA							ABxAB	5.23248	0.00597561	NS	5.23248	0.00532213	NS	AAxAA
c278	10	3	1.395	ABxBB	0.09	0.0467787	NS				ABxBB	7.235	0.0103448	SD				ABxBB	0.731334	0.0324859	NS				ABxBB	1.00468	0.0215318	NS				ABxAA	1.33141	0.0191832	NS				BBxAA							ABxBB	1.66248	0.0229369	NS
c12920	10	4	0	ABxAA	0.09	0.047479	NS				ABxAA	7.235	0.0104775	SD				ABxAA	1.20199	0.0259887	NS				ABxAA	1.00468	0.0199422	NS				ABxAB	0.143347	0.0414604	NS	0.143347	0.0369779	NS	AAxBB							ABxAA	1.66248	0.0225728	NS
c12849	10	5	0	AAxBB							BBxAB				0.348266	0.035422	NS	ABxAB	0.334894	0.0388418	NS	0.334894	0.0360825	NS	AAxAB				0.445363	0.030122	NS	ABxAB	0.143347	0.0409653	NS	0.143347	0.0364865	NS	ABxAB	4.71656	0.00878049	NS	4.71656	0.00868347	NS	ABxAB	1.20813	0.0248786	NS
c45	10	6	0.468	ABxAA	0.09	0.0469188	NS				AAxAB				0.348266	0.0342711	NS	AAxAB				0	0.0494845	NS	AAxAB				1.00468	0.0234146	NS	AAxAA							ABxAA	0.0212782	0.0476829	NS				AAxAA
c15157	10	7	2.351	ABxAA	0.252	0.0442577	NS				AAxAA							ABxAA	0.731334	0.0316384	NS				AAxAA							ABxAB	0.505343	0.0304455	NS	0.505343	0.0257985	NS	AAxAA							ABxAA	1.66248	0.0228155	NS
c13341	10	8	0	BBxAA							BBxAB				0.0869839	0.0410486	NS	ABxAB	1.64566	0.0238701	NS	1.64566	0.0206186	NS	ABxAB	0.0667161	0.0440751	NS	0.0667161	0.0443902	NS	ABxAB	0.505343	0.0298267	NS	0.505343	0.0251843	NS	ABxBB	0.0212782	0.0453659	NS				ABxAA	1.66248	0.0223301	NS
c4608	10	9	0	AAxAA							AAxAA							AAxAA							ABxAA	1.00468	0.0226879	NS				AAxAB				0.0526559	0.0434889	NS	AAxAB				3.64306	0.0135854	NS	AAxAB
c4132	10	10	0	ABxBB	0.252	0.0439776	NS				ABxBB	7.235	0.0102122	SD				ABxBB	0.731334	0.0326271	NS				ABxBB	1.00468	0.0221098	NS				ABxAB	0.505343	0.0300743	NS	0.505343	0.02543	NS	BBxBB							ABxAB	0.866392	0.0285194	NS
c6453	10	11	0	AAxAA							ABxAA	7.235	0.0106101	SD				AAxAA							AAxAA							AAxAA							AAxAA							AAxAA
c16801	10	12	1.569	ABxAB	0.086	0.0481793	NS	0.086	0.0415094	NS	ABxAB	7.723	0.0096817	SD	7.72303	0.00332481	NS	ABxBB	0.731334	0.0320621	NS				ABxBB	1.00468	0.0208092	NS				AAxAA							BBxBB							AAxAA
c12757	10	13	5.8	ABxAB	0.511	0.0403361	NS	0.511	0.0284367	NS	AAxAB				0.784843	0.0287724	NS	BBxAA							ABxAA	1.00468	0.0195087	NS				BBxAB				0.0526559	0.0433661	NS	AAxAB				3.64306	0.0103641	NS	BBxAA
c4568	10	14	0.303	ABxAB	0.176	0.0455182	NS	0.176	0.03531	NS	AAxAA							ABxAB	0	0.0451977	NS	0	0.0487113	NS	ABxAB	0.805421	0.0248555	NS	0.805421	0.0262195	NS	ABxBB	2.64071	0.00940594	NS				ABxAA	0.19162	0.0403659	NS				ABxAB	1.29574	0.0247573	NS
c9432	10	15	1.711	AAxAB				0.819	0.0268194	NS	BBxAA							AAxAB				0.731334	0.0302835	NS	BBxAB				0.111168	0.0439024	NS	AAxAB				0.0526559	0.0427518	NS	ABxAA	0.532923	0.032561	NS				AAxBB
c84	10	16	4.036	BBxAB				0.819	0.0266846	NS	BBxAB				4.32921	0.0112532	NS	ABxBB	0.182069	0.0411017	NS				BBxBB							ABxBB	0.222682	0.0402228	NS				BBxAB				4.87201	0.00784314	NS	ABxBB	1.66248	0.0211165	NS
c5078	10	17	0	BBxAA							BBxAB				4.32921	0.0107417	NS	ABxAB	0.334894	0.0385593	NS	0.334894	0.0358247	NS	ABxAB	0.392422	0.0362717	NS	0.392422	0.0364634	NS	ABxBB	0.475672	0.0339109	NS				ABxAA	0.0212782	0.0473171	NS				ABxAB	3.05818	0.0146845	NS
c15584	10	18	2.158	AAxBB							ABxAB	15.186	0.00424403	SD	15.1861	0.000511509	SD	ABxAB	0.334894	0.0389831	NS	0.334894	0.0362113	NS	ABxAB	0.0667161	0.0443642	NS	0.0667161	0.0446341	NS	ABxAB	0.111341	0.0434406	NS	0.111341	0.0389435	NS	ABxBB	0.19162	0.0390244	NS				ABxBB	1.00343	0.026699	NS
c15500	10	19	8.575	AAxAB				1.224	0.0198113	NS	ABxAA	0.348	0.0399204	NS				AAxAB				0.0476371	0.0484536	NS	BBxAB				1.79271	0.0156098	NS	AAxAA							ABxAB	3.61762	0.0147561	NS	3.61762	0.0141457	NS	AAxAA
c13456	10	20	1.389	AAxAB				1.224	0.0196765	NS	ABxAB	6.059	0.0119363	NS	6.05946	0.00601023	NS	ABxAA	1.65728	0.0223164	NS				AAxAA							ABxAA	0.0526559	0.0471535	NS				AAxAA							ABxAA	1.66248	0.0226942	NS
c79597	10	21	1.321	BBxAA							AAxAB				7.23524	0.00409207	NS	ABxAB	1.32829	0.025565	NS	1.32829	0.0222938	NS	AAxAB				1.79271	0.0178049	NS	ABxAB	0	0.0487624	NS	0	0.0487715	NS	ABxAA	0.532923	0.0326829	NS				ABxAA	1.00343	0.0265777	NS
c16224	10	22	0.762	BBxAA							AAxAB				7.23524	0.00370844	NS	ABxAB	1.32829	0.0254237	NS	1.32829	0.0221649	NS	AAxAB				1.79271	0.0159756	NS	ABxAB	0	0.0486386	NS	0	0.0486486	NS	ABxAA	1.04644	0.0276829	NS				ABxAA	0.511093	0.0317961	NS
c9574	10	23	16.099	AAxAA							AAxAA							AAxAA							AAxAA							AAxAB				0.0526559	0.0482801	NS	AAxAB				2.5985	0.0186275	NS	AAxAB
c13352	10	24	3.049	AAxBB							ABxAB	12.476	0.00557029	SD		0.0470588	NS	ABxAB	3.96243	0.0114407	NS	3.96243	0.0068299	NS	BBxAB				1.79271	0.0146341	NS	ABxAB	3.8549	0.00668317	NS	3.8549	0.00638821	NS	ABxBB	0.209472	0.0363415	NS				ABxBB	0.0833575	0.0407767	NS
c14361	10	25	3.785	AAxAB				0.01	0.0442049	NS	ABxAB	7.103	0.011008	SD	7.10336	0.00485934	NS	ABxAB	6.19767	0.00550847	NS	6.19767	0.00180412	NS	ABxAA	0.111168	0.0400289	NS				ABxAA	6.78277	0.00247525	NS				ABxBB	0.0212782	0.0458537	NS				ABxAA	0.0204096	0.0472087	NS
c90160	10	26	0	BBxAB				0.01	0.0487871	NS	BBxAB				4.32921	0.0113811	NS	ABxAB	6.19767	0.0049435	NS	6.19767	0.00128866	NS	BBxBB							ABxBB	6.78277	0.00284653	NS				ABxBB	0.0212782	0.0459756	NS				ABxBB	0.0204096	0.0475728	NS
c4637	10	27	0.341	BBxAB				0.01	0.0479784	NS	AAxBB							BBxBB							BBxAB				1.79271	0.0168293	NS	BBxAB				0.475672	0.0277641	NS	BBxAB				1.73409	0.0242297	NS	BBxBB
c5530	10	28	1.97	AAxAA							ABxAA	3.166	0.0209549	NS				AAxAA							AAxAA							AAxAB				0.475672	0.0336609	NS	AAxAB				0.200148	0.0397759	NS	AAxAA
c4392	10	29	0.694	AAxAB				0.01	0.0475741	NS	AAxAB				5.68324	0.00792839	NS	ABxAB	5.06203	0.00776836	NS	5.06203	0.00399485	NS	ABxAA	0.111168	0.0426301	NS				ABxAB	7.36128	0.000990099	NS	7.36128	0.000982801	NS	ABxAA	0.0212782	0.044878	NS				AAxBB
c38560	10	30	0.359	BBxBB							ABxBB	3.166	0.020557	NS				BBxBB							BBxBB							BBxBB							BBxBB							BBxBB
c2489	10	31	0.656	BBxAB				0.163	0.0357143	NS	BBxBB							ABxAB	2.94194	0.0158192	NS	2.94194	0.0106959	NS	BBxBB							ABxBB	6.78277	0.00272277	NS				ABxAB	0.475672	0.0342683	NS	0.475672	0.0371148	NS	BBxBB
c17649	10	32	4.227	BBxBB							BBxBB							BBxBB							ABxBB	0.111168	0.041474	NS				BBxBB							BBxAB				1.73409	0.0228291	NS	BBxAB
c5224	10	33	0.796	AAxAA							ABxAA	3.166	0.0208223	NS				AAxAA							AAxAA							AAxAA							AAxAA							AAxAA
c8315	10	34	0.492	AAxAB				0.252	0.0343666	NS	ABxAA	3.166	0.0188329	NS				AAxAA							AAxAB				1.00468	0.0245122	NS	AAxAA							AAxAB				2.5985	0.0184874	NS	AAxAA
c15131	10	35	3.297	AAxAB				0.04	0.0423181	NS	BBxAB				7.23524	0.00421995	NS	ABxAB	2.91103	0.0170904	NS	2.91103	0.0118557	NS	AAxAA							ABxAA	6.78277	0.00259901	NS				ABxAB	1.33141	0.0263415	NS	1.33141	0.027451	NS	ABxAB	3.65151	0.0109223	NS
c2226	10	36	0.481	BBxAA							BBxAB				7.23524	0.00383632	NS	ABxAB	2.91103	0.0168079	NS	2.91103	0.0115979	NS	AAxAB				0.445363	0.0320732	NS	ABxAB	2.09299	0.0116337	NS	2.09299	0.0138821	NS	ABxAA	0.0212782	0.045122	NS				ABxBB	0.0204096	0.0473301	NS
c461	10	37	0	AAxAB				0.01	0.0478437	NS	AAxAB				7.23524	0.0044757	NS	ABxAB	2.91103	0.0172316	NS	2.91103	0.0119845	NS	BBxAA							ABxAA	2.64071	0.0105198	NS				ABxBB	0.0212782	0.0460976	NS				ABxAA	0.0204096	0.0474515	NS
c13676	10	38	4.573	AAxBB							ABxAB	8.825	0.00941645	SD	8.82581	0.00294118	NS	ABxAB	3.96243	0.0115819	NS	3.96243	0.00695876	NS	ABxAB	1.20199	0.0174855	NS	1.20199	0.0196341	NS	ABxAA	1.33141	0.0167079	NS				ABxAB	1.00678	0.0291463	NS	1.00678	0.0309524	NS	ABxAB	1.83571	0.0203883	NS
c4719	10	39	0	BBxAB				0.819	0.0265499	NS	BBxAB				7.23524	0.00396419	NS	ABxBB	2.97686	0.0135593	NS				BBxBB							ABxBB	1.33141	0.0226485	NS				BBxBB							ABxBB	0.0204096	0.0485437	NS
c10487	10	40	1.581	AAxAA							AAxAA							AAxAA							AAxAA							AAxAA							AAxAA							AAxAB
c1908	11	1	0	AAxAA							AAxAA							AAxAA							AAxAA							AAxAA							AAxAA							AAxAB
c13784	11	2	3.903	BBxAA							BBxAB				3.16694	0.0136829	NS	ABxAB	1.01939	0.0299435	NS	1.01939	0.0261598	NS	AAxAB				0.111168	0.0396341	NS	ABxAB	5.06203	0.00383663	NS	5.06203	0.00282555	NS	ABxAB	3.05818	0.0156098	NS	3.05818	0.0151261	NS	ABxAA	0.0204096	0.0428398	NS
c12531	11	3	0.027	ABxAA	1.224	0.0334734	NS				AAxAA							AAxAA							AAxAB				0.111168	0.0391463	NS	ABxAA	0.475672	0.0344059	NS				ABxAA	2.5985	0.02	NS				ABxAA	0.0204096	0.0458738	NS
c7027	11	4	0.694	ABxAB	1.285	0.0330532	NS	1.285	0.0188679	NS	ABxAA	0.784	0.0350133	NS				ABxAA	0.182069	0.0419492	NS				AAxBB							ABxAB	0.828639	0.0280941	NS	0.828639	0.0233415	NS	ABxAA	2.5985	0.0181707	NS				BBxAA
c2176	11	5	0	ABxAB	1.003	0.035014	NS	1.003	0.0227763	NS	BBxBB							ABxBB	0.182069	0.0415254	NS				BBxAA							ABxAB	0.828639	0.0278465	NS	0.828639	0.0230958	NS	ABxBB	2.5985	0.0180488	NS				AAxBB
c2618	11	6	3.621	BBxAB				0.252	0.0328841	NS	BBxAB				4.32921	0.0104859	NS	BBxAB				1.65728	0.0176546	NS	ABxBB	0.445363	0.0320809	NS				BBxBB							BBxBB							BBxBB
c14206	11	7	0	AAxAB				0.252	0.0319407	NS	ABxAB	3.651	0.0171088	NS	3.65151	0.0130435	NS	AAxAB				1.65728	0.0164948	NS	AAxAA							AAxAA							AAxAA							AAxAA
c16097	11	8	1.643	AAxAA							AAxAA							AAxAA							ABxAA	0.445363	0.0304913	NS				AAxAA							AAxAB				3.64306	0.0123249	NS	AAxAB
c13644	11	9	1.292	BBxAB				0.819	0.0246631	NS	ABxBB	0.784	0.0351459	NS				ABxBB	0.182069	0.0413842	NS				BBxAB				1.79271	0.014878	NS	ABxBB	0.475672	0.0311881	NS				ABxBB	0.532923	0.0330488	NS				ABxAB	0	0.0497573	NS
c14886	11	10	0.493	ABxAB	2.5	0.0235294	NS	2.5	0.0097035	NS	ABxBB	0.784	0.0348806	NS				ABxBB	0.182069	0.0412429	NS				BBxAA							AAxAB				1.33141	0.0187961	NS	AAxAB				3.64306	0.0117647	NS	AAxAB
c6197	11	11	0	BBxBB							ABxBB	0.784	0.0375332	NS				BBxBB							--xBB							BBxAB				1.33141	0.0189189	NS	BBxBB							BBxBB
c13593	11	12	0.224	AAxAB				0.819	0.0245283	NS	AAxAB				3.16694	0.0154731	NS	AAxAB				1.65728	0.017268	NS	BBxAA							AAxAA							AAxAB				3.64306	0.0107843	NS	AAxAA
c819	11	14	1.535	AAxAB				0.495	0.0299191	NS	ABxAB	2.317	0.0229443	NS	2.31787	0.0180307	NS	AAxAB				1.65728	0.0167526	NS	ABxAA	0.445363	0.0346821	NS				AAxAA							AAxBB							AAxAA
c4388	11	15	0	BBxBB							BBxBB							BBxBB							ABxBB	0.445363	0.0333815	NS				BBxBB							BBxAB				3.64306	0.0131653	NS	BBxAB
c16170	11	16	0	BBxBB							BBxBB							BBxBB							ABxBB	0.445363	0.0306358	NS				BBxBB							BBxBB							BBxBB
c7223	11	17	0	BBx--							AAxAB				2.19137	0.018798	NS	BBxAB				1.65728	0.0189433	NS	ABxBB	0.445363	0.0343931	NS				BBxAB				1.33141	0.0178133	NS	BBxAB				3.64306	0.0138655	NS	BBxAB
c16047	11	18	4.717	BBxAB				0.495	0.0292453	NS	ABxBB	1.398	0.0291777	NS				ABxBB	0.182069	0.0420904	NS				BBxAB				1.79271	0.0158537	NS	ABxAB	3.13949	0.00730198	NS	3.13949	0.00700246	NS	ABxAB	6.27898	0.0054878	NS	6.27898	0.00462185	NS	ABxAB	0.392422	0.0337379	NS
c6214	11	19	0.479	ABxAA	5.392	0.00882353	NS				AAxAA							AAxAA							AAxAB				1.79271	0.017439	NS	ABxAA	0.475672	0.0316832	NS				ABxAB	0.043492	0.0435366	NS	0.043492	0.0434174	NS	ABxAA	0.0204096	0.0436893	NS
c13753	11	20	0.275	AAxAA							AAxAA							AAxAA							ABxAA	0	0.0471098	NS				AAxAA							AAxAA							AAxAA
c21474	11	21	0	ABxAB	1.61	0.0309524	NS	1.61	0.0171159	NS	AAxAB				3.16694	0.0148338	NS	BBxAB				4.71656	0.00489691	NS	ABxAB	1.01069	0.0186416	NS	1.01069	0.0206098	NS	ABxBB	0.475672	0.0321782	NS				ABxAB	0	0.0497561	NS	0	0.0492997	NS	ABxAA	0.0204096	0.0441748	NS
c2030	11	22	0	ABxAB	1.61	0.0308123	NS	1.61	0.0169811	NS	ABxAB	0.052	0.0466844	NS	0.0526559	0.0452685	NS	BBxAB				4.71656	0.00451031	NS	ABxAB	0.805421	0.0245665	NS	0.805421	0.0259756	NS	ABxAB	0.505343	0.0294554	NS	0.505343	0.0248157	NS	ABxAA	3.64306	0.0107317	NS				ABxAB	0.153998	0.0402913	NS
c12712	11	23	1.352	ABxAA	3.669	0.0145658	NS				ABxAA	2.191	0.0242706	NS				AAxAA							ABxAB	1.49256	0.0171965	NS	1.49256	0.0193902	NS	ABxAA	0.475672	0.0319307	NS				ABxAA	3.64306	0.0120732	NS				ABxAB	0.153998	0.0401699	NS
c23745	11	24	6.716	BBxBB							ABxBB	0.784	0.0372679	NS				BBxBB							BBxBB							BBxBB							BBxBB							BBxBB
c14472	11	25	1.802	ABxBB	17.501	0.000280112	SD				BBxBB							BBxAB				2.97686	0.0101804	NS	ABxAB	0.475672	0.0273121	NS	0.475672	0.0286585	NS	ABxAB	0.143347	0.0408416	NS	0.143347	0.0363636	NS	ABxAB	3.94708	0.00939024	NS	3.94708	0.00966387	NS	ABxAA	0.511093	0.0307039	NS
c15939	11	26	0	AAxAA							AAxAA							AAxAA							ABxAA	0.111168	0.0407514	NS				AAxAA							AAxAA							AAxAA
c13892	11	27	9.828	AAxAA							AAxAA							AAxAA							AAxAA							AAxAA							AAxAA							AAxAB
c13757	11	28	2.743	AAxBB							ABxAB	0.043	0.0474801	NS	0.043492	0.0460358	NS	ABxAB	0.679596	0.0337571	NS	0.679596	0.0313144	NS	AAxAB				1.79271	0.015122	NS	ABxAB	2.94194	0.00767327	NS	2.94194	0.00737101	NS	ABxAA	2.5985	0.0167073	NS				ABxAB	1.29574	0.0245146	NS
c16044	11	29	2.888	ABxAA	17.501	0.000140056	SD				ABxAA	2.191	0.0241379	NS				AAxAB				2.97686	0.00940722	NS	ABxAA	0.445363	0.0303468	NS				AAxAA							ABxAB	0.0476371	0.0431707	NS	0.0476371	0.042577	NS	ABxAA	0.183788	0.036165	NS
c16733	11	30	0	ABxAB	9.607	0.00154062	NS	9.607	0.000943396	NS	BBxAA							AAxAB				2.97686	0.00979381	NS	BBxAB				1.79271	0.0182927	NS	ABxAA	0.475672	0.0318069	NS				BBxAB				1.73409	0.0252101	NS	BBxAB
c8903	11	31	0	ABxAA	17.501	0.000420168	SD				AAxAB				2.19137	0.0189258	NS	ABxAA	1.65728	0.0217514	NS				AAxAB				1.79271	0.0180488	NS	ABxAB	2.09299	0.0111386	NS	2.09299	0.0133907	NS	AAxAA							AAxAA
c15168	11	32	0.899	AAxAB				0.01	0.0443396	NS	ABxAA	2.191	0.0240053	NS				AAxAA							ABxAB	0.0476371	0.0456647	NS	0.0476371	0.0457317	NS	ABxAB	2.09299	0.0117574	NS	2.09299	0.0140049	NS	ABxAA	3.64306	0.0103659	NS				ABxAB	0.200335	0.0353155	NS
c6375	11	33	2.303	BBxBB							ABxBB	3.166	0.0212202	NS				BBxBB							BBxBB							BBxBB							BBxBB							BBxBB
c3365	11	34	0	ABxAA	14.169	0.000560224	SD				ABxAA	3.166	0.0190981	NS				AAxAB				4.71656	0.00528351	NS	ABxAA	0.445363	0.0328035	NS				AAxAB				0.475672	0.0315725	NS	ABxAA	2.5985	0.0185366	NS				ABxAB	0.0476371	0.0417476	NS
c13876	12	1	0	ABxBB	2.933	0.0203081	NS				BBxAB				0	0.0482097	NS	ABxAB	0.0910347	0.0444915	NS	0.0910347	0.0478093	NS	BBxBB							ABxAB	0.0769991	0.0444307	NS	0.0769991	0.0399263	NS	ABxBB	0.532923	0.0321951	NS				BBxBB
c14269	12	2	0	BBxAB				1.712	0.0149596	NS	BBxBB							ABxBB	0	0.0481638	NS				ABxAB	3.39696	0.0104046	NS	3.39696	0.0109756	NS	BBxBB							ABxBB	0.532923	0.0334146	NS				BBxAB
c5675	12	3	1.678	BBxAA							ABxAB	0.669	0.0381963	NS	0.669788	0.0306905	NS	ABxAB	0	0.0450565	NS	0	0.0485825	NS	ABxAB	4.18599	0.00722543	NS	4.18599	0.00939024	NS	ABxBB	1.33141	0.0157178	NS				ABxAB	0.182069	0.0412195	NS	0.182069	0.0408964	NS	ABxBB	0.183788	0.0360437	NS
c23861	12	5	1.236	AAxAA							AAxAA							AAxAA							AAxAA							AAxAA							AAxAB				1.04644	0.0295518	NS	AAxAA
c12795	12	6	0	ABxAB	3.412	0.0165266	NS	3.412	0.006469	NS	ABxAB	1.516	0.0271883	NS	1.51603	0.0216113	NS	AAxAB				0.182069	0.0378866	NS	ABxAB	7.72303	0.00433526	NS	7.72303	0.00121951	NS	ABxAA	1.33141	0.0148515	NS				AAxAB				1.04644	0.0287115	NS	BBxAB
c43116	12	7	0.853	ABxAA	2.933	0.0211485	NS				AAxAA							AAxAA							AAxAB				4.07758	0.0103659	NS	AAxAA							AAxAB				1.73409	0.0238095	NS	ABxAA	0.183788	0.0356796	NS
c1530	12	8	4.137	ABxBB	4.488	0.0120448	NS				AAxAB				0.0869839	0.0434783	NS	ABxAB	0.505343	0.0364407	NS	0.505343	0.0337629	NS	ABxBB	2.81465	0.0111272	NS				ABxAB	1.15894	0.0262376	NS	1.15894	0.0217445	NS	ABxAB	1.51603	0.025	NS	1.51603	0.0261905	NS	BBxAA
c6208	12	9	0	AAxAA							AAxAA							AAxAA							ABxAA	2.81465	0.0121387	NS				AAxAA							AAxAA							AAxAA
c3475	12	10	2.998	ABxBB	4.488	0.0109244	NS				BBxBB							BBxBB							BBxAB				4.07758	0.0102439	NS	BBxBB							BBxAB				2.19137	0.0196078	NS	ABxAB	0.573388	0.029733	NS
c15599	12	11	3.973	AAxAB				1.712	0.0152291	NS	AAxAA							AAxAB				0.182069	0.0443299	NS	AAxAB				5.59072	0.00560976	NS	AAxAA							ABxAB	0.16686	0.0418293	NS	0.16686	0.0411765	NS	AAxAA
c17526	12	12	11.846	BBxAB				0.01	0.0450135	NS	ABxBB	0.086	0.0448276	NS				ABxBB	0.182069	0.0422316	NS				ABxAB	0	0.0476879	NS	0	0.0465854	NS	BBxBB							ABxBB	6.29056	0.0052439	NS				ABxAA	0.0204096	0.0450243	NS
c12463	12	13	2.722	ABxAA	5.392	0.00868347	NS				ABxAB	0.392	0.0395225	NS	0.392422	0.0318414	NS	ABxAB	0.111341	0.0437853	NS	0.111341	0.0471649	NS	AAxAA							ABxAB	0	0.0493812	NS	0	0.0493857	NS	ABxAA	6.29056	0.005	NS				ABxAB	3.65151	0.0110437	NS
c14575	12	14	2.79	ABxBB	4.488	0.0119048	NS				BBxAB				0.348266	0.0358056	NS	ABxAB	1.01939	0.0295198	NS	1.01939	0.0257732	NS	ABxBB	2.81465	0.0109827	NS				ABxAB	0	0.0491337	NS	0	0.04914	NS	ABxBB	11.7541	0.000853659	NS				ABxBB	0.511093	0.0311893	NS
c16800	12	15	0.235	ABxBB	4.488	0.0127451	NS				ABxAB	0.043	0.0473475	NS	0.043492	0.0461637	NS	ABxAB	0.505343	0.035452	NS	0.505343	0.0328608	NS	BBxBB							ABxAB	0	0.0497525	NS	0	0.0497543	NS	ABxBB	11.7541	0.00097561	NS				ABxBB	0.511093	0.0313107	NS
c4529	12	16	0.868	ABxAA	4.488	0.0113445	NS				AAxAB				0.348266	0.034399	NS	ABxAB	0.505343	0.0365819	NS	0.505343	0.0338918	NS	ABxAA	4.07758	0.00910405	NS				ABxAB	0	0.0488861	NS	0	0.0488943	NS	ABxAA	11.7541	0.000731707	NS				ABxAA	0.511093	0.031432	NS
c17564	12	17	1.678	AAxAB				0.01	0.0451482	NS	ABxAA	0.348	0.0404509	NS				ABxAA	2.37859	0.0175141	NS				ABxAB	5.23248	0.00606936	NS	5.23248	0.00829268	NS	AAxAB				0.475672	0.0267813	NS	ABxAB	0.805421	0.0296341	NS	0.805421	0.0316527	NS	ABxAB	4.27871	0.0100728	NS
c15661	12	18	0	AAxAB				0.01	0.0444744	NS	ABxAB	0.617	0.0383289	NS	0.617835	0.0308184	NS	AAxAB				0.182069	0.0380155	NS	ABxAA	4.07758	0.00809249	NS				ABxAA	0.0526559	0.0455446	NS				AAxAA							AAxAA
c7786	12	19	0	BBxBB							ABxBB	0.348	0.0419098	NS				BBxBB							ABxBB	4.07758	0.00968208	NS				BBxBB							BBxBB							BBxBB
c16120	12	20	3.736	ABxBB	3.324	0.0168067	NS				AAxAB				0.348266	0.036445	NS	ABxAB	1.64566	0.0237288	NS	1.64566	0.0204897	NS	BBxAB				0.716735	0.0267073	NS	ABxAB	0.111341	0.0431931	NS	0.111341	0.0386978	NS	ABxBB	9.72316	0.00134146	NS				ABx--
c12740	12	21	0.398	BBxAB				0.09	0.0366577	NS	ABxBB	3.166	0.0189655	NS				ABxBB	4.71656	0.00889831	NS				BBxAB				1.00468	0.0213415	NS	BBxAB				0.475672	0.0282555	NS	ABxBB	7.90506	0.00256098	NS				ABxAB	2.83976	0.0149272	NS
c13002	12	22	0	ABxBB	3.669	0.0151261	NS				AAxAB				0.348266	0.0356777	NS	ABxAB	1.64566	0.0235876	NS	1.64566	0.0203608	NS	ABxAB	4.4389	0.00693642	NS	4.4389	0.00914634	NS	ABxAB	0.111341	0.0429455	NS	0.111341	0.0384521	NS	ABxBB	7.90506	0.00280488	NS				ABxAB	2.83976	0.0150485	NS
c6598	12	23	0.647	ABxAB	1.398	0.0327731	NS	1.398	0.0185984	NS	BBxAA							ABxAA	4.71656	0.00833333	NS				AAxAB				1.00468	0.0240244	NS	AAxAB				0.475672	0.0286241	NS	ABxAB	12.6739	0.000365854	NS	12.6739	0.000420168	SD	ABxAB	3.29132	0.0137136	NS
c7081	12	24	0.227	ABxAB	1.398	0.032493	NS	1.398	0.0183288	NS	ABxBB	2.191	0.0236074	NS				ABxBB	4.71656	0.00875706	NS				BBxAB				1.00468	0.0241463	NS	BBxBB							ABxAB	0.182069	0.0414634	NS	0.182069	0.0410364	NS	ABxAB	3.29132	0.013835	NS
c3768	12	25	0	ABxAB	2.299	0.02493	NS	2.299	0.0109164	NS	AAxAB				0.348266	0.0338875	NS	BBxAB				0.182069	0.0398196	NS	AAxBB							ABxBB	1.33141	0.0222772	NS				BBxAB				4.87201	0.00714286	NS	BBxAA
c5423	12	26	0	ABxAB	2.299	0.0252101	NS	2.299	0.011186	NS	AAxAB				0.348266	0.0345269	NS	BBxAB				0.182069	0.0399485	NS	AAxBB							ABxBB	1.33141	0.022896	NS				BBxAB				4.87201	0.00742297	NS	BBxAA
c9609	12	27	0	BBxAB				0.09	0.0411051	NS	AAxBB							ABxBB	4.71656	0.00960452	NS				AAxAB				1.00468	0.0246341	NS	BBxAB				0.475672	0.0287469	NS	ABxBB	7.90506	0.00268293	NS				ABxAB	3.29132	0.0139563	NS
c4378	12	28	0.184	BBxBB							BBxBB							BBxBB							BBxBB							BBxBB							BBxBB							BBxAB
c15934	12	29	0.28	BBxBB							ABxBB	3.166	0.0201592	NS				BBxBB							BBxBB							BBxAB				0.475672	0.0329238	NS	BBxBB							BBxBB
c80550	12	30	1.587	ABxAA	2.378	0.0247899	NS				ABxAB	1.201	0.0334218	NS	1.20199	0.0251918	NS	ABxAB	1.64566	0.0241525	NS	1.64566	0.0208763	NS	ABxAB	3.29132	0.0106936	NS	3.29132	0.0112195	NS	ABxAB	0.679596	0.0287129	NS	0.679596	0.0240786	NS	ABxAA	5.68324	0.00560976	NS				ABxAB	3.29132	0.0140777	NS
c24833	12	31	1.131	BBxAB				0.09	0.0385445	NS	BBxAB				0.348266	0.033376	NS	BBxAB				0.182069	0.0404639	NS	BBxBB							ABxBB	0.0526559	0.0480198	NS				BBxBB							BBxBB
c2632	12	32	0	BBxAB				0.09	0.0386792	NS	AAxAB				0.348266	0.0336317	NS	BBxAB				0.182069	0.0405928	NS	BBxBB							ABxAB	0.111341	0.0439356	NS	0.111341	0.0394349	NS	BBxBB							BBxAA
c6687	12	33	1.415	BBxAB				0	0.0497305	NS	BBxAB				0.348266	0.0346547	NS	BBxAB				0	0.0492268	NS	BBxBB							ABxAB	0	0.05	NS	0	0.05	NS	BBxBB							BBxBB
c12876	12	34	8.133	ABxBB	1.712	0.0287115	NS				AAxAB				0.348266	0.0355499	NS	ABxBB	2.97686	0.0138418	NS				BBxAB				0.445363	0.0302439	NS	ABxAB	2.65657	0.00915842	NS	2.65657	0.00884521	NS	ABxAB	4.27871	0.00914634	NS	4.27871	0.0092437	NS	ABxBB	0.183788	0.0355583	NS
c2207	13	1	0	AAxAB				1.224	0.0203504	NS	BBxAA							ABxAA	1.65728	0.0221751	NS				BBxAB				4.07758	0.010122	NS	ABxAA	0.475672	0.0309406	NS				ABxAB	0.532194	0.0340244	NS	0.532194	0.0368347	NS	AAxAB
c16952	13	2	4.833	ABxAB	0.333	0.0422969	NS	0.333	0.0309973	NS	AAxAB				0.0869839	0.0438619	NS	AAxAB				2.97686	0.00863402	NS	AAxAA							AAxBB							ABxAA	1.04644	0.0286585	NS				ABxAA	11.2321	0.000606796	NS
c3879	13	3	1.427	AAxAA							ABxAA	0	0.0496021	NS				AAxAA							ABxAA	0.111168	0.0424855	NS				AAxAB				0.475672	0.031941	NS	AAxAA							AAxAA
c389	13	4	5.471	ABxAB	2.794	0.0219888	NS	2.794	0.00822102	NS	ABxBB	0	0.0485411	NS				ABxBB	1.65728	0.0228814	NS				ABxAA	0.445363	0.0330925	NS				ABxAB	0.505343	0.030198	NS	0.505343	0.0255528	NS	AAxAB				1.04644	0.0298319	NS	BBxAB
c1135	13	5	0	BBxAB				1.712	0.0141509	NS	BBxBB							ABxBB	1.65728	0.0231638	NS				ABxAB	0.182069	0.0384393	NS	0.182069	0.0380488	NS	ABxBB	0.475672	0.0341584	NS				ABxBB	0.532923	0.0331707	NS				BBxAA
c15948	13	6	3.336	BBxBB							ABxBB	0.784	0.03687	NS				BBxBB							ABxBB	0.111168	0.040896	NS				BBxBB							BBxBB							BBxBB
c14782	13	7	3.146	ABxBB	0.09	0.0462185	NS				BBxBB							BBxBB							BBxAB				0	0.0480488	NS	ABxAB	0.0910347	0.0441832	NS	0.0910347	0.0396806	NS	ABxBB	0.19162	0.0391463	NS				BBxBB
c9984	13	8	12.277	ABxBB	0.653	0.0394958	NS				ABxAB	0.04	0.047878	NS	0.0400107	0.0466752	NS	ABxAB	0.828639	0.030226	NS	0.828639	0.0264175	NS	AAxBB							BBxAB				0.0526559	0.0484029	NS	BBxAA							BBxBB
c3211	13	9	6.278	BBxBB							ABxBB	0	0.0494695	NS				BBxBB							BBxBB							BBxBB							BBxAB				1.04644	0.0296919	NS	BBxBB
c3759	13	10	7.4	ABxAB	0.163	0.0457983	NS	0.163	0.0354447	NS	AAxBB							AAxBB							BBxAA							ABxAB	2.91103	0.00903465	NS	2.91103	0.00872236	NS	ABxAB	0.392422	0.034878	NS	0.392422	0.0379552	NS	ABxAB	0.125082	0.0406553	NS
c16435	13	11	0	BBxAB				2.281	0.0122642	NS	BBxBB							ABxBB	0.182069	0.0423729	NS				BBxAB				0.111168	0.0408537	NS	BBxBB							BBxBB							BBxAB
c535	13	12	0	AAxAA							AAxAA							AAxAA							AAxAA							AAxAB				0.0526559	0.0471744	NS	AAxAA							AAxAB
c12925	13	13	2.503	ABxAA	1.712	0.0288515	NS				AAxAB				0.0869839	0.0407928	NS	AAxAB				4.71656	0.00502577	NS	ABxAA	1.79271	0.0150289	NS				AAxAB				0.0526559	0.0429975	NS	AAxAA							AAxAA
c3182	13	14	0.067	AAxAA							ABxAA	1.398	0.0316976	NS				AAxAA							AAxAA							AAxAA							AAxAA							AAxAA
c2614	13	15	0.513	ABxAA	1.712	0.0285714	NS				BBxAA							ABxAA	0	0.05	NS				BBxAB				0.445363	0.0353659	NS	ABxAB	2.91103	0.00829208	NS	2.91103	0.00798526	NS	ABxBB	0.19162	0.037439	NS				ABxAA	0.0204096	0.0470874	NS
c18295	13	16	0.682	AAxAB				3.669	0.00579515	NS	ABxAB	2.718	0.0218833	NS	2.71838	0.0167519	NS	AAxAB				4.71656	0.00476804	NS	ABxAA	1.79271	0.0160405	NS				ABxAA	4.4389	0.0049505	NS				ABxAA	0.19162	0.0402439	NS				ABxAA	0.0204096	0.046966	NS
c14060	13	17	1.012	BBxAB				3.669	0.00525606	NS	BBxAB				0.348266	0.0327366	NS	BBxAB				6.05946	0.00244845	NS	BBxBB							ABxAB	2.91103	0.0085396	NS	2.91103	0.00823096	NS	ABxBB	0.19162	0.037561	NS				ABxBB	0.0204096	0.0467233	NS
c8225	13	18	0	ABxAB	6.584	0.00784314	NS	6.584	0.00215633	NS	BBxAB				0.348266	0.0351662	NS	ABxAB	2.94194	0.0155367	NS	2.94194	0.0104381	NS	BBxAB				1.00468	0.0243902	NS	AAxAA							AAxBB							AAxBB
c12929	13	19	1.867	AAxAB				2.281	0.0118598	NS	ABxAA	2.191	0.0234748	NS				ABxAA	0	0.0471751	NS				ABxAB	1.97354	0.0140173	NS	1.97354	0.0136585	NS	AAxAA							AAxAA							AAxAA
c14047	13	20	0	BBxAA							AAxAB				0.0869839	0.0411765	NS	ABxAB	1.97354	0.0207627	NS	1.97354	0.0152062	NS	ABxAB	0.392422	0.0359827	NS	0.392422	0.0362195	NS	ABxBB	4.4389	0.00457921	NS				ABxAB	0	0.0492683	NS	0	0.0485994	NS	ABxAA	0.0204096	0.0440534	NS
c2958	13	21	0	AAxAA							ABxAA	2.191	0.0250663	NS				AAxAA							AAxAA							AAxAA							AAxAA							AAxAB
c10552	13	22	0	AAxAB				2.281	0.0115903	NS	ABxAA	2.191	0.0233422	NS				ABxAA	0	0.0470339	NS				AAxAB				0.111168	0.0385366	NS	AAxAA							AAxAA							AAxAB
c12542	13	23	0	AAxAA							AAxAA							AAxAA							ABxAA	1.79271	0.0147399	NS				AAxAA							AAxAA							AAxAB
c2743	13	24	0	ABxAB	0	0.0498599	NS	0	0.0493261	NS	BBxAA							BBxAA							BBxBB							ABxAB	2.91103	0.00878713	NS	2.91103	0.00847666	NS	ABxAB	0.0400107	0.0439024	NS	0.0400107	0.0439776	NS	ABxAA	0.0204096	0.0438107	NS
c13363	13	25	2.617	BBxBB							BBxBB							BBxBB							ABxBB	1.79271	0.0154624	NS				BBxBB							BBxBB							BBxAB
c7465	13	26	0	ABxAA	2.933	0.0214286	NS				AAxAB				0	0.0497442	NS	AAxAB				2.97686	0.00914948	NS	AAxAA							ABxAA	4.4389	0.00569307	NS				AAxAA							AAxAB
c15682	13	27	1.933	ABxAA	2.933	0.0205882	NS				BBxAB				0.348266	0.0329923	NS	AAxAB				2.97686	0.00902062	NS	AAxAA							ABxAA	4.4389	0.00507426	NS				AAxAA							AAxAA
c18396	14	1	0	AAxAB				0.01	0.0491914	NS	ABxAB	0.052	0.046817	NS	0.0526559	0.0453964	NS	ABxAA	2.97686	0.014548	NS				ABxAA	0.111168	0.0436416	NS				AAxAA							AAxAA							AAxAB
c24535	14	2	2.909	AAxAA							AAxAA							AAxAA							AAxAA							AAxAA							AAxAA							AAxAB
c14543	14	3	1.488	ABxAA	0.495	0.0406162	NS				AAxAB				0.0869839	0.0413043	NS	AAxAB				0.182069	0.0411082	NS	AAxAA							ABxAB	1.01939	0.0269802	NS	1.01939	0.0224816	NS	ABxAA	0.532923	0.0318293	NS				AAxAA
c11442	14	4	10.595	AAxAA							ABxAA	1.398	0.0299735	NS				AAxAA							AAxAA							AAxAB				0.222682	0.0357494	NS	AAxAB				0	0.05	NS	AAxAA
c7165	14	5	3.749	BBxAB				0.01	0.048248	NS	ABxAB	1.01	0.0335544	NS	1.01069	0.0253197	NS	ABxBB	0.182069	0.0409605	NS				BBxBB							ABxBB	0.475672	0.0382426	NS				BBxBB							BBxBB
c2848	14	6	0.754	BBxAB				0.163	0.0358491	NS	AAxBB							BBxAB				0.182069	0.0444588	NS	AAxAB				0.111168	0.0415854	NS	BBxAB				0.475672	0.0297297	NS	ABxAB	0.0476371	0.0428049	NS	0.0476371	0.0428571	NS	ABxAB	4.6145	0.0098301	NS
c12453	14	7	12.721	ABxAB	0.019	0.0485994	NS	0.019	0.0429919	NS	AAxAB				0.0869839	0.0402813	NS	AAxBB							ABxAB	1.98645	0.0138728	NS	1.98645	0.0135366	NS	ABxAA	0.0526559	0.0451733	NS				ABxAA	6.29056	0.00512195	NS				ABxAA	1.66248	0.021966	NS
c13061	14	8	1.185	ABxBB	0.01	0.0492997	NS				ABxAB	0	0.0492042	NS	0	0.0475703	NS	BBxAB				0.731334	0.0275773	NS	ABxBB	1.79271	0.0151734	NS				ABxAB	0.143347	0.0413366	NS	0.143347	0.036855	NS	BBxAB				0.0212782	0.0452381	NS	BBxAA
c12436	14	9	0	BBxBB							BBxBB							BBxBB							AAxBB							BBxAB				0.475672	0.0323096	NS	BBxAB				0.0212782	0.044958	NS	BBxAA
c3122	14	10	2.784	BBxAB				0.01	0.0467655	NS	BBxAB				0	0.0485934	NS	ABxBB	1.65728	0.0216102	NS				ABxBB	1.79271	0.015896	NS				ABxBB	0.0526559	0.0459158	NS				BBxBB							BBxBB
c4107	14	11	0.725	AAxAA							AAxAA							AAxAA							AAxAA							AAxAA							AAxAA							AAxAB
c17815	14	12	0	ABxAA	0.252	0.0438375	NS				AAxAB				0	0.0483376	NS	AAxAB				0.731334	0.0287371	NS	AAxAA							ABxAA	0.0526559	0.0476485	NS				AAxAA							AAxAA
c4275	14	13	3.028	ABxAA	0.252	0.0448179	NS				ABxAA	0.086	0.0450928	NS				ABxAA	1.65728	0.0218927	NS				ABxAB	0.604065	0.0260116	NS	0.604065	0.027561	NS	AAxBB							ABxAB	1.51603	0.0253659	NS	1.51603	0.0264706	NS	ABxBB	1.00343	0.0254854	NS
c330	14	14	0.959	ABxBB	0.252	0.0445378	NS				BBxAB				0.784843	0.0277494	NS	BBxAB				0.182069	0.0421392	NS	BBxBB							ABxBB	0.0526559	0.0481436	NS				BBxBB							BBxBB
c13001	14	15	0	ABxAA	0.252	0.0432773	NS				ABxAB	0.166	0.0441645	NS	0.16686	0.0398977	NS	AAxAB				0.182069	0.0382732	NS	AAxAA							ABxAA	0.0526559	0.0467822	NS				AAxAB				1.73409	0.0211485	NS	AAxAA
c13161	14	16	0	AAxAB				1.712	0.01469	NS	AAxAB				0.784843	0.0264706	NS	ABxAB	0.334894	0.0387006	NS	0.334894	0.0359536	NS	AAxAA							ABxAA	0.0526559	0.0469059	NS				AAxAA							AAxAA
c15380	14	17	3.478	ABxAA	0.252	0.0435574	NS				ABxAB	0.43	0.0392573	NS	0.430041	0.0315857	NS	AAxAB				0.182069	0.0386598	NS	ABxAA	1.79271	0.0156069	NS				ABxAA	0.0526559	0.0457921	NS				AAxAB				1.73409	0.0222689	NS	AAxAA
c344	14	18	0	ABxAB	0.285	0.0427171	NS	0.285	0.0314016	NS	AAxBB							ABxBB	0.475672	0.0370056	NS				AAxAA							BBxAA							AAxAB				2.29271	0.0194678	NS	AAxAB
c15944	14	19	1.852	ABxAA	0.252	0.0436975	NS				AAxAB				1.3984	0.0234015	NS	AAxAB				0.182069	0.041366	NS	AAxAA							ABxAB	0	0.0496287	NS	0	0.0496314	NS	AAxAA							AAxAB
c3526	14	20	0.97	BBxBB							BBxBB							BBxBB							BBxBB							BBxBB							BBxAB				11.7541	0.00070028	SD	BBxAB
c2098	14	21	0.374	BBxAB				0.495	0.0293801	NS	ABxBB	0.086	0.0444297	NS				BBxBB							ABxAB	0.532194	0.0265896	NS	0.532194	0.0280488	NS	BBxAB				0.0526559	0.0421376	NS	ABxAB	12.5128	0.000487805	NS	12.5128	0.000560224	SD	ABxAA	1.00343	0.0253641	NS
c13618	14	22	0	ABxAA	0.252	0.0434174	NS				ABxAB	1.006	0.0339523	NS	1.00678	0.0255754	NS	AAxAB				0.182069	0.0385309	NS	AAxAA							ABxAA	0.0526559	0.0472772	NS				AAxAB				9.72316	0.00112045	NS	AAxAA
c40058	14	23	0	AAxAA							ABxAA	0.086	0.045756	NS				AAxAA							AAxAA							AAxAA							AAxAA							AAxAA
c2044	14	24	0	BBxBB							ABxBB	0.086	0.0454907	NS				BBxBB							BBxBB							BBxBB							BBxBB							BBxBB
c7032	14	25	4.141	ABxBB	0.252	0.044958	NS				BBxAB				0	0.0494885	NS	BBxAB				0.182069	0.0425258	NS	BBxBB							ABxBB	0.0526559	0.0482673	NS				BBxBB							BBxBB
c12917	14	26	0.416	ABxBB	0.252	0.0441176	NS				BBxAB				0.0869839	0.0428389	NS	BBxAB				0.182069	0.0409794	NS	ABxBB	1.79271	0.0148844	NS				ABxBB	0.0526559	0.0456683	NS				BBxBB							BBxBB
Aspein_c906_1	Not Mapped			AAxAA							AAxAA							AAxAA							AAxAA							AAxAA							AAxAA							AAxAA
c10423	Not Mapped			AAxAA							AAxAA							AAxAA							AAxAA							AAxAA							AAxAA							AAxAA
c10487_Rep	Not Mapped			AAxAA							AAxAA							AAxAA							AAxAA							AAxAA							AAxAA							AAxAB
c1052_Rep	Not Mapped			ABxBB	8.62	0.0035014	NS				AAxAB				0.348266	0.0324808	NS	BBxAB				0.182069	0.0408505	NS	BBxBB							BBxAB				0.475672	0.0321867	NS	BBxAB				0.0212782	0.0448179	NS	ABxAA	1.66248	0.0216019	NS
c10580	Not Mapped			BBxBB							BBxBB							BBxBB							BBxBB							BBxBB							BBxBB							BBxBB
c1064	Not Mapped			AAxAA							AAxAA							AAxAA							AAxAA							AAxAA							AAxAA							AAxAA
c1120_Rep	Not Mapped			BBxAA							ABxAB	7.103	0.0112732	SD	7.10336	0.00473146	NS	ABxAB	2.35828	0.0177966	NS	2.35828	0.0125	NS	ABxAB	5.4824	0.00592486	NS	5.4824	0.00817073	NS	ABxBB	1.33141	0.0154703	NS				ABxBB	0.0212782	0.0463415	NS				ABxBB	6.02237	0.00631068	NS
c1128	Not Mapped			AAxAA							AAxAA							AAxAA							AAxAA							AAxAA							AAxAB				6.29056	0.00406162	NS	AAxAA
c1137	Not Mapped			BBxBB							AAxBB							BBxBB							BBxBB							BBxBB							BBxBB							BBxBB
c1144	Not Mapped			AAxAA							AAxAA							AAxAA							AAxAA							AAxAA							AAxAA							AAxAA
c11707	Not Mapped			ABxAB	2.391	0.0243697	NS	2.391	0.0105121	NS	ABxAB	0.182	0.0432361	NS	0.182069	0.0391304	NS	ABxBB	0	0.045339	NS				AAxAB				1.79271	0.0142683	NS	AAxAB				0.475672	0.0275184	NS	ABxBB	1.73409	0.0230488	NS				BBxAA
c11849	Not Mapped			AAxAA							AAxAA							AAxAA							AAxAA							AAxAA							--xAA							AAxAA
c11919	Not Mapped			AAxAA							AAxAA							AAxAA							AAxAA							AAxAB				1.33141	0.018059	NS	AAxAA							AAxAA
c12226_Rep	Not Mapped			BBxBB							ABxBB	1.398	0.0303714	NS				BBxBB							ABxBB	14.4391	0.000433526	SD				BBxBB							BBxAB				1.73409	0.0208683	NS	BBxBB
c12231	Not Mapped			BBxBB							BBxBB							BBxBB							BBxBB							BBxBB							BBxBB							BBxBB
c12384	Not Mapped			ABxAB	1.897	0.027451	NS	1.897	0.0136119	NS	BBxAA							BBxAB				0.182069	0.0431701	NS	AAxBB							ABxAB	1.64566	0.0137376	NS	1.64566	0.0160934	NS	BBxAB				0.19162	0.039916	NS	ABxBB	1.00343	0.0257282	NS
c12403	Not Mapped			BBxBB							BBxBB							BBxBB							BBxBB							BBxBB							BBxBB							BBxBB
c12442	Not Mapped			BBxBB							AAxBB							BBxBB							ABxBB	0.111168	0.0387283	NS				BBxBB							BBxBB							BBxBB
c12470	Not Mapped			BBxBB							BBxBB							BBxBB							BBxBB							BBxBB							BBxBB							BBxBB
c12547	Not Mapped			AAxAA							ABxAA	11.284	0.00583554	SD				AAxAA							AAxAA							AAxAB				0.698587	0.0237101	NS	AAxAA							AAxAB
c12587	Not Mapped			AAxAA							AAxAA							AAxAA							AAxAA							AAxAA							AAxAA							AAxAA
c12616	Not Mapped			BBxBB							BBxBB							BBxBB							BBxBB							BBxBB							BBxBB							BBxBB
c12663	Not Mapped			ABxAB	1.189	0.0343137	NS	1.189	0.0218329	NS	BBxAB				2.19137	0.0181586	NS	ABxAA	0	0.0463277	NS				BBxAB				0.445363	0.029878	NS	BBxAB				1.33141	0.0170762	NS	ABxBB	3.64306	0.0104878	NS				ABxBB	1.00343	0.0264563	NS
c12743	Not Mapped			BBxBB							BBxBB							BBxBB							BBxBB							BBxBB							BBxAB				0.532923	0.0337535	NS	BBxBB
c12788	Not Mapped			ABxAB	0.903	0.0359944	NS	0.903	0.0237197	NS	BBxAB				0.0869839	0.040665	NS	BBxAB				0.182069	0.039433	NS	BBxAA							ABxAB	0.698587	0.0283416	NS	0.698587	0.0235872	NS	BBxAB				4.87201	0.0057423	NS	ABxAB	0.133432	0.040534	NS
c12790	Not Mapped			AAxAA							AAxAA							AAxAA							AAxAA							AAxAA							AAxAA							AAxAA
c12807	Not Mapped			BBxBB							BBxBB							BBxBB							BBxBB							BBxBB							BBxAB				0.532923	0.0338936	NS	BBxBB
c12842	Not Mapped			AAxAA							AAxAA							AAxAA							AAxAA							AAxAA							AAxAA							AAxAA
c12865	Not Mapped			AAxAA							AAxAA							AAxAA							AAxAA							AAxAA							AAxAA							AAxAA
c12885	Not Mapped			BBxBB							BBxBB							BBxBB							BBxBB							BBxBB							BBxBB							BBxBB
c1298_Rep	Not Mapped			BBxAB				1.224	0.0192722	NS	BBxBB							ABxAB	1.0465	0.0279661	NS	1.0465	0.0243557	NS	BBxAB				0	0.0471951	NS	ABxBB	6.78277	0.00210396	NS				ABxAB	0.731334	0.0303659	NS	0.731334	0.0320728	NS	BBxBB
c12987	Not Mapped			AAxAA							AAxAA							AAxAA							AAxAA							AAxAB				2.64071	0.0110565	NS	AAxAA							AAxAA
c13116	Not Mapped			BBxBB							BBxBB							BBxBB							AAxBB							BBxBB							BBxBB							BBxBB
c13151	Not Mapped			AAxAA							AAxAA							AAxAA							AAxAA							AAxAA							AAxAB				9.72316	0.000980392	NS	AAxAA
c13245	Not Mapped			ABxAB	1.535	0.0312325	NS	1.535	0.0173854	NS	ABxAB	0.475	0.0388594	NS	0.475672	0.0313299	NS	ABxAB	0.40271	0.0375706	NS	0.40271	0.0349227	NS	ABxAA	4.07758	0.00765896	NS				BBxAB				0.475672	0.0304668	NS	ABxBB	0.532923	0.0319512	NS				BBxAB
c13251	Not Mapped			AAxAA							AAxAA							AAxAA							AAxAA							AAxAA							AAxBB							AAxAA
c13262	Not Mapped			BBxBB							BBxBB							BBxBB							BBxBB							BBxBB							BBxBB							BBxBB
c13274	Not Mapped			ABxAA	8.62	0.00364146	NS				ABxAB	0.142	0.0442971	NS	0.142979	0.0401535	NS	ABxAB	5.06203	0.00762712	NS	5.06203	0.00386598	NS	BBxAA							AAxAB				0.0526559	0.0453317	NS	AAxAA							AAxBB
c13293	Not Mapped			AAxAA							AAxAA							AAxAA							AAxAA							AAxAA							AAxAA							AAxAA
c13374	Not Mapped			BBxBB							BBxBB							BBxBB							BBxBB							BBxBB							BBxAA							BBxBB
c13434	Not Mapped			BBxBB							BBxBB							BBxBB							BBxBB							BBxBB							BBxBB							BBxBB
c13484	Not Mapped			BBxBB							ABxBB	0.348	0.0408488	NS				BBxBB							BBxBB							BBxAB				2.64071	0.0111794	NS	BBxAB				1.73409	0.0215686	NS	BBxAB
c13495	Not Mapped			ABxAB	6.627	0.00756303	NS	6.627	0.00188679	NS	BBxAA							ABxAB							BBxAB				0	0.047561	NS	AAxAB				4.4389	0.0036855	NS	BBxBB							BBxBB
c135	Not Mapped			AAxAA							AAxAA							AAxAA							AAxAA							AAxAA							AAxAA							AAxAA
c13509	Not Mapped			AAxAA							BBxAA							AAxAA							BBxAA							AAxAB				4.4389	0.0044226	NS	AAxBB							AAxBB
c13615	Not Mapped			BBxBB							BBxBB							BBxBB							BBxBB							BBxBB							BBxBB							BBxBB
c13658	Not Mapped			BBxBB							BBxBB							BBxBB							BBxBB							BBxBB							BBxAB				9.72316	0.0012605	NS	BBxAB
c13664	Not Mapped			ABxAB	9.208	0.00182073	NS	9.208	0.00107817	NS	ABxBB	3.166	0.0176393	NS				ABxAB	3.13949	0.0129944	NS	3.13949	0.00824742	NS	AAxBB							BBxAB				0.475672	0.0326781	NS	ABxAB	4.6145	0.00890244	NS	4.6145	0.00882353	NS	AAxAB
c13667	Not Mapped			BBxBB							BBxBB							BBxBB							BBxBB							BBxBB							BBxBB							BBxBB
c13713	Not Mapped			BBxBB							BBxBB							BBxBB							BBxBB							BBxBB							BBxBB							BBxBB
c13731	Not Mapped			AAxAA							AAxAA							AAxAA							AAxAA							AAxAA							AAxAA							AAxAA
c13785	Not Mapped			BBxBB							BBxBB							BBxBB							BBxBB							BBxBB							BBxBB							BBxBB
c13838	Not Mapped			BBxBB							BBxBB							BBxBB							BBxBB							BBxBB							BBxBB							BBxBB
c13873	Not Mapped			BBxBB							BBxBB							BBxBB							BBxBB							BBxBB							BBxBB							BBxBB
c13898	Not Mapped			BBxBB							ABxBB	1.398	0.0309019	NS				BBxBB							BBxBB							BBxBB							BBxBB							BBxBB
c1394	Not Mapped			AAxAA							AAxAA							AAxAA							AAxAA							AAxAA							AAxAA							AAxAA
c13942	Not Mapped			ABxAB	2.598	0.0229692	NS	2.598	0.00916442	NS	BBxAB				2.19137	0.0195652	NS	BBxBB							ABxBB	14.4391	0.00115607	SD				ABxBB	1.33141	0.0190594	NS				ABxAA	2.5985	0.0192683	NS				ABxBB	6.02237	0.00533981	NS
c14005	Not Mapped			BBxBB							BBxBB							BBxBB							BBxBB							BBxAB				0.475672	0.032801	NS	BBxAB				3.64306	0.0109244	NS	BBxBB
c1402	Not Mapped			ABxAB	1.2	0.0341737	NS	1.2	0.0216981	NS	ABxAB	0.532	0.0384615	NS	0.532194	0.031202	NS	AAxAA							AAxAB				0.445363	0.0306098	NS	ABxAA	0.475672	0.0331683	NS				AAxBB							ABxAB	0.16686	0.0400485	NS
c14021	Not Mapped			AAxAA							AAxAA							AAxAA							AAxAA							AAxAA							AAxAA							AAxBB
c14068	Not Mapped			BBxBB							BBxBB							BBxBB							BBxBB							BBxBB							BBxBB							BBxBB
c14183	Not Mapped			ABxAB	0.903	0.0357143	NS	0.903	0.0234501	NS	ABxAB	11.555	0.00570292	SD	11.555	0.0011509	SD	AAxAA							AAxAB				0.445363	0.0307317	NS	ABxAA	0.475672	0.0332921	NS				AAxBB							ABxAA	3.49062	0.0132282	NS
c14204	Not Mapped			BBxBB							BBxBB							BBxBB							BBxBB							BBxBB							BBxAB				4.87201	0.00616246	NS	BBxBB
c14265	Not Mapped			BBxBB							BBxBB							BBxBB							BBxBB							BBxBB							BBxBB							BBxBB
c14314	Not Mapped			BBxBB							BBxBB							BBxBB							BBxBB							BBxBB							BBxBB							BBxBB
c14343	Not Mapped			BBxBB							BBxBB							BBxBB							BBxBB							BBxBB							BBxBB							BBxBB
c14403	Not Mapped			ABxAB	1.61	0.0306723	NS	1.61	0.0168464	NS	ABxAB	2.317	0.0228117	NS	2.31787	0.0176471	NS	BBxAB				1.65728	0.0161082	NS	ABxAB	2.03879	0.0137283	NS	2.03879	0.0134146	NS	ABxAB	0	0.0485149	NS	0	0.0485258	NS	ABxAA	1.04644	0.027561	NS				ABxAA	0.0204096	0.0462379	NS
c14536	Not Mapped			BBxAA							ABxAB	2.64	0.0221485	NS	2.64071	0.0168798	NS	ABxAB	1.0465	0.0266949	NS	1.0465	0.0231959	NS	ABxAB	0.0526559	0.0453757	NS	0.0526559	0.0454878	NS	ABxBB	6.78277	0.00185644	NS				ABxAB	2.03879	0.0221951	NS	2.03879	0.019888	NS	ABxAB	0.222682	0.0349515	NS
c14539	Not Mapped			AAxAA							AAxAA							AAxAA							BBxAA							AAxAA							AAxAA							AAxAA
c14581	Not Mapped			AAxAA							AAxAA							AAxAA							AAxAA							AAxAA							AAxAA							AAxAA
c14591	Not Mapped			ABxAB	1.662	0.0302521	NS	1.662	0.016442	NS	ABxAB	5.313	0.0144562	NS	5.31315	0.0084399	NS	BBxBB							AAxBB							ABxAB	7.36128	0.00111386	NS	7.36128	0.00110565	NS	ABxAB	7.32547	0.00402439	NS	7.32547	0.00378151	NS	ABxAA	4.66639	0.00837379	NS
c14631	Not Mapped			BBxBB							BBxBB							BBxBB							BBxBB							BBxBB							BBxBB							BBxBB
c14668	Not Mapped			AAxAA							ABxAA	15.599	0.00291777	SD				AAxAA							AAxAA							AAxAA							AAxAA							AAxAA
c14671	Not Mapped			AAxAA							AAxAA							AAxAA							AAxAA							AAxAA							AAxAA							AAxAA
c14684	Not Mapped			BBxBB							BBxBB							BBxBB							BBxBB							BBxBB							BBxBB							BBxAA
c14749	Not Mapped			AAxAA							AAxAA							AAxAA							AAxAA							AAxAA							AAxAA							AAxAA
c14784	Not Mapped			AAxAB				0.252	0.0322102	NS	BBxAA							ABxAB							ABxAB	5.88388	0.00534682	NS	5.88388	0.00426829	NS	AAxAB				2.64071	0.00921376	NS	ABxBB	3.64306	0.0102439	NS				ABxBB	6.02237	0.00436893	NS
c14786	Not Mapped			ABxBB	0.653	0.0396359	NS				ABxAB	5.482	0.0140584	NS	5.4824	0.00831202	NS	BBxAB				1.65728	0.0168814	NS	AAxBB							BBxAB				0.0526559	0.0460688	NS	BBxAB				3.64306	0.0116246	NS	BBxAA
c14798	Not Mapped			BBxBB							BBxBB							BBxBB							BBxBB							BBxBB							BBxBB							BBxBB
c1490	Not Mapped			ABxAB	1.285	0.0329132	NS	1.285	0.0187332	NS	BBxBB							AAxAB				0.182069	0.0434278	NS	BBxAA							ABxBB	0.475672	0.0367574	NS				AAxBB							ABxBB	3.49062	0.0133495	NS
c1497	Not Mapped			AAxAA							AAxAA							AAxAA							AAxAA							AAxAA							AAxAA							AAxAA
c14979	Not Mapped			AAxAB				0.252	0.032345	NS	AAxAA							ABxAB							AAxAB				0.111168	0.040122	NS	ABxAA	2.64071	0.00990099	NS				ABxAA	3.64306	0.0115854	NS				ABxAB	4.27871	0.0101942	NS
c15017	Not Mapped			ABxBB	7.457	0.00490196	NS				BBxBB							BBxBB							BBxBB							BBxAB				6.78277	0.0014742	NS	ABxAB	8.82581	0.00146341	NS	8.82581	0.00252101	NS	ABxBB	4.66639	0.00825243	NS
c15109	Not Mapped			AAxAA							AAxAA							AAxAA							ABxAA	0.111168	0.0403179	NS				AAxAB				1.33141	0.0179361	NS	AAxAA							AAxBB
c15118	Not Mapped			BBxAB				2.281	0.0119946	NS	AAxBB							BBxBB							BBxBB							ABxAB	1.32829	0.0257426	NS	1.32829	0.0212531	NS	ABxAB	0.604065	0.0308537	NS	0.604065	0.0330532	NS	ABxAB	1.39717	0.0237864	NS
c15127	Not Mapped			AAxAA							AAxAA							AAxAA							ABxAA	1.00468	0.0205202	NS				AAxAA							AAxAB				9.72316	0.00154062	NS	AAxAA
c15182	Not Mapped			ABxAB	3.49	0.0161064	NS	3.49	0.00606469	NS	AAxAB				6.58443	0.00537084	NS	BBxAB				0.805421	0.0271907	NS	AAxBB							BBxAB				5.88388	0.00233415	NS	ABxAA	3.16694	0.0153659	NS				ABx--
c15186	Not Mapped			ABxAA	6.657	0.00742297	NS				--xAB							AAxAA							--xAB							ABxAA	0.896353	0.0272277	NS				AAx--							AAxAA
c15206	Not Mapped			BBxAA							ABxAB	13.718	0.00437666	SD	13.7189	0.000639386	SD	ABxAB	1.0465	0.0272599	NS	1.0465	0.0237113	NS	ABxAB	0.896353	0.0234104	NS	0.896353	0.025	NS	ABxBB	6.78277	0.00123762	NS				ABxAB	0.310901	0.0359756	NS	0.310901	0.0387955	NS	ABxAB	5.62383	0.00691748	NS
c15247	Not Mapped			AAxAA							AAxAA							AAxAA							AAxAA							AAxAA							AAxAA							AAxAA
c15293	Not Mapped			AAxAA							AAxAA							AAxAA							AAxAA							AAxAA							AAxAA							AAxAA
c15346	Not Mapped			ABxAB	0.32	0.042437	NS	0.32	0.0311321	NS	AAxAB				0.784843	0.0268542	NS	BBxAB				0.0476371	0.0483247	NS	ABxAB	2.30595	0.0131503	NS	2.30595	0.0129268	NS	AAxBB							ABxAA	0.0212782	0.047561	NS				BBxAA
c15477	Not Mapped			AAxAA							AAxAA							AAxAA							AAxAA							AAxAA							AAxAA							AAxAA
c1552	Not Mapped			ABx--							AAxAA							BBxAA							AAxAA							BBxAB				0.0526559	0.0464373	NS	ABxAB	0.334023	0.0358537	NS	0.334023	0.0385154	NS	ABxAB	1.29574	0.0243932	NS
c15553	Not Mapped			ABxAB	12.274	0.000840336	SD	12.274	0.000404313	NS	ABxAB	0.034	0.0481432	NS	0.0344896	0.0468031	NS	ABxAB	5.06203	0.00748588	NS	5.06203	0.00373711	NS	ABxAA	2.81465	0.0112717	NS				ABxAB	0.505343	0.0299505	NS	0.505343	0.0253071	NS	ABxBB	3.64306	0.0109756	NS				ABxAB	1.51603	0.0234223	NS
c15602	Not Mapped			AAxAA							AAxAA							AAxAA							AAxAA							AAxAA							AAxAA							AAxAA
c1562	Not Mapped			BBxBB							BBxBB							BBxBB							BBxBB							BBxBB							BBxBB							BBxBB
c15850	Not Mapped			ABxAB	2.49	0.0239496	NS	2.49	0.0101078	NS	ABxAB	2.164	0.0257294	NS	2.16461	0.0203325	NS	ABxAA	0	0.0456215	NS				BBxAB				1.00468	0.0219512	NS	BBxAB				0.475672	0.0283784	NS	ABxAB	1.39717	0.0258537	NS	1.39717	0.0270308	NS	AAxAA
c15901	Not Mapped			BBxBB							BBxBB							BBxBB							BBxBB							BBxBB							BBxBB							BBxBB
c15957	Not Mapped			AAxAA							AAxAA							AAxAA							AAxAA							AAxAB				2.64071	0.0120393	NS	AAxAA							AAxAA
c16009	Not Mapped			AAxAA							AAxAA							AAxAA							AAxAA							AAxAA							AAxAA							AAxAA
c16117	Not Mapped			BBxBB							BBxBB							BBxBB							BBxBB							BBxBB							BBxBB							BBxBB
c16262	Not Mapped			AAxAA							AAxAA							AAxAA							AAxAA							AAxAA							AAxAB				7.90506	0.0035014	NS	AAxAA
c16266	Not Mapped			AAxAA							AAxAA							AAxAA							AAxAA							AAxAA							AAxAA							AAxAA
c16694	Not Mapped			AAxAA							AAxAA							AAxAA							AAxAA							AAxAA							AAxAA							AAxAA
c16715	Not Mapped			BBxBB							BBxBB							BBxBB							BBxBB							BBxBB							BBxBB							BBxAA
c16879	Not Mapped			AAxAA							AAxAA							AAxAA							AAxAA							AAxAA							AAxAA							AAxAA
c16966	Not Mapped			BBxAA							ABxAB	0.043	0.0476127	NS	0.043492	0.0462916	NS	ABxAB	2.65657	0.0173729	NS	2.65657	0.0121134	NS	ABxAB	1.65728	0.017052	NS	1.65728	0.0192683	NS	ABxAB	0.40271	0.0388614	NS	0.40271	0.0342752	NS	ABxAA	0.532923	0.0320732	NS				ABxAB	0.430041	0.0336165	NS
c17014	Not Mapped			BBxBB							BBxBB							BBxBB							BBxBB							BBxAB				2.64071	0.012285	NS	BBxBB							BBxBB
c1708	Not Mapped			ABxAB	2.49	0.0240896	NS	2.49	0.0102426	NS	BBxAA							BBxAB				0.182069	0.0435567	NS	AAxBB							ABxAB	1.64566	0.0139851	NS	1.64566	0.0163391	NS	BBxAB				0.19162	0.040056	NS	ABxBB	1.00343	0.0258495	NS
c17376	Not Mapped			AAxAA							AAxAA							AAxAA							AAxAA							AAxAA							AAxAA							AAxAA
c17410	Not Mapped			BBxBB							BBxBB							BBxBB							BBxBB							BBxBB							BBxBB							BBxBB
c17528	Not Mapped			BBxBB							ABxBB	8.992	0.00901857	SD				BBxBB							BBxBB							BBxBB							BBxBB							BBxBB
c17562	Not Mapped			AAxAA							AAxAA							AAxAA							AAxAA							AAxAA							AAxAA							AAxAA
c17618	Not Mapped			BBxBB							BBxBB							BBxBB							BBxBB							BBxBB							BBxBB							BBxBB
c1797	Not Mapped			BBxBB							BBxBB							BBxBB							BBxBB							BBxBB							BBxBB							BBxBB
c17974	Not Mapped			BBxBB							BBxBB							BBxBB							BBxBB							BBxBB							BBxBB							BBxBB
c17991	Not Mapped			BBxBB							BBxBB							BBxBB							BBxBB							BBxBB							BBxAA							BBxBB
c1806	Not Mapped			BBxBB							BBxBB							BBxBB							BBxBB							BBxBB							BBxBB							BBxBB
c18132	Not Mapped			BBxBB							BBxBB							BBxBB							BBxBB							BBxAB				4.4389	0.00479115	NS	BBxBB							BBxBB
c18157	Not Mapped			ABxAB	0.095	0.0459384	NS	0.095	0.0361186	NS	BBx--							BBxAB				0.182069	0.0438144	NS	ABxBB	0	0.0478324	NS				AAxBB							ABxAB	0.731334	0.0306098	NS	0.731334	0.0323529	NS	ABxBB	1.33958	0.0241505	NS
c18286	Not Mapped			AAxAA							AAxAA							AAxAA							AAxAA							AAxAA							AAxAA							AAxAA
c18356	Not Mapped			AAxAA							AAxAA							AAxAA							AAxAA							AAxAA							AAxAA							AAxAA
c1843	Not Mapped			ABxAB	1.862	0.027591	NS	1.862	0.0137466	NS	AAxAA							AAxBB							AAxAB				2.81465	0.0120732	NS	BBxAA							AAxAA							AAxBB
c188	Not Mapped			ABxAB	1.462	0.0322129	NS	1.462	0.0180593	NS	ABxAB	4.614	0.0147215	NS	4.6145	0.00895141	NS	ABxAA	0	0.0457627	NS				BBxAB				1.79271	0.0162195	NS	AAxAB				0.475672	0.0276413	NS	BBxBB							AAxAB
c1882	Not Mapped			AAxAA							AAxAA							AAxAA							AAxAA							AAxAA							AAxAA							AAxAA
c18843	Not Mapped			AAxAA							AAxAA							AAxAA							AAxAA							AAxAA							AAxAA							AAxAA
c189	Not Mapped			AAxAA							AAxAA							AAxAA							AAxAA							AAxAA							AAxAA							AAxAA
c18951	Not Mapped			AAxAA							AAxAA							AAxAA							AAxAA							AAxAA							AAxAA							AAxAA
c19082	Not Mapped			ABxAA	1.473	0.0320728	NS				ABxAA	15.599	0.00225464	SD				AAxAA							ABxAB	5.88388	0.00549133	NS	5.88388	0.00439024	NS	ABxAB	1.35919	0.0143564	NS	1.35919	0.0167076	NS	AAxBB							AAxBB
c19089	Not Mapped			ABxBB	1.712	0.0296919	NS				ABxBB	8.992	0.00822281	SD				ABxAB	1.64566	0.024435	NS	1.64566	0.021134	NS	ABxAB	1.49256	0.017341	NS	1.49256	0.0195122	NS	BBxAA							BBxBB							BBxBB
c19317	Not Mapped			ABxAB	3.972	0.0138655	NS	3.972	0.00471698	NS	BBxAA							BBxAB				0.182069	0.0439433	NS	AAxBB							ABxAB	0.40271	0.0394802	NS	0.40271	0.0348894	NS	BBxAB				0.0212782	0.0462185	NS	ABxAA	1.66248	0.0217233	NS
c19536	Not Mapped			BBxBB							BBxBB							BBxBB							BBxBB							BBxBB							BBxBB							BBxBB
c19604	Not Mapped			AAxAA							AAxAA							AAxAA							AAxAA							AAxAB				6.78277	0.00159705	NS	AAxAA							AAxAA
c19638	Not Mapped			BBxBB							BBxBB							BBxBB							BBxBB							BBxBB							BBxBB							BBxBB
c19666	Not Mapped			ABxAB	11.048	0.0012605	SD	11.048	0.000539084	NS	ABxAB	0	0.0484085	NS	0	0.0471867	NS	ABxAB	1.92745	0.0211864	NS	1.92745	0.0155928	NS	BBxAA							ABxAB	1.32829	0.0259901	NS	1.32829	0.0214988	NS	ABxAB	1.01069	0.0287805	NS	1.01069	0.0308123	NS	AAxBB
c20239	Not Mapped			ABxAB	0.721	0.0389356	NS	0.721	0.0274933	NS	BBxAA							BBxBB							AAxBB							AAxBB							ABxAA	2.5985	0.0213415	NS				ABxAB	0.475672	0.0332524	NS
c2067	Not Mapped			AAxAA							--xAA							AAxAA							AAxAA							AAxAA							AAxAA							AAxBB
c20778	Not Mapped			ABxAB	0.642	0.0397759	NS	0.642	0.0278976	NS	AAxBB							AAxAA							BBxAB				0	0.0490244	NS	ABxAA	0.475672	0.0352723	NS				AAxAA							AAxAA
c2122	Not Mapped			ABxAB	1.535	0.0317927	NS	1.535	0.0179245	NS	ABxAB	3.651	0.0169761	NS	3.65151	0.0132992	NS	ABxAB	2.09299	0.0204802	NS	2.09299	0.0149485	NS	BBxAB				5.59072	0.00646341	NS	BBxAB				0.0526559	0.0406634	NS	BBxAA							BBxAB
c2127	Not Mapped			BBxBB							BBxBB							BBxBB							BBxBB							BBxBB							BBxBB							BBxBB
c2149	Not Mapped			AAxAA							AAxAA							AAxAA							AAxAA							AAxAA							AAxAA							AAxAA
c2170	Not Mapped			BBxBB							BBxBB							BBxBB							BBxBB							BBxBB							BBxBB							BBxBB
c22110	Not Mapped			ABxAB	1.897	0.0273109	NS	1.897	0.0134771	NS	AAxBB							AAxAB				0.182069	0.0440722	NS	BBxAA							ABxAB	1.64566	0.0141089	NS	1.64566	0.0164619	NS	AAxAA							ABxAA	1.00343	0.0275485	NS
c2293	Not Mapped			ABxAB	2.716	0.022409	NS	2.716	0.00862534	NS	AAxAA							BBxAB				1.65728	0.0197165	NS	AAxBB							ABxAB	0.40271	0.0397277	NS	0.40271	0.0351351	NS	BBxAA							AAxAA
c2328	Not Mapped			AAxAA							AAxAA							AAxAA							AAxAA							AAxAA							AAxAA							AAxAA
c235	Not Mapped			ABxAA	2.933	0.0184874	NS				AAxAA							ABxAA	6.91624	0.00451977	NS				ABxAB	0.0476371	0.0458092	NS	0.0476371	0.0458537	NS	AAxAA							ABxAB	15.1861	0.000243902	SD	15.1861	0.000280112	SD	AAxAB
c2393	Not Mapped			BBxBB							BBxBB							BBxBB							BBxBB							BBxBB							BBx--							BBxBB
c242_Rep	Not Mapped			ABxAA	4.488	0.0106443	NS				AAxAB				0.348266	0.0369565	NS	AAxAB				1.65728	0.0184278	NS	AAxAA							AAxAB				0.0526559	0.0468059	NS	AAxAA							ABxAA	1.00343	0.028034	NS
c2439	Not Mapped			BBxBB							BBxBB							BBxBB							BBxBB							BBxBB							BBxBB							BBxAB
c2532	Not Mapped			ABxAB	0.2	0.0452381	NS	0.2	0.0350404	NS	ABxBB	0	0.0486737	NS				BBxBB							BBxAB				0.111168	0.0413415	NS	AAxAB				0.475672	0.0296069	NS	AAxBB							ABxBB	0.0204096	0.048301	NS
c2573	Not Mapped			BBxBB							BBxBB							BBxBB							BBxBB							BBxBB							BBxBB							BBxBB
c26	Not Mapped			BBxBB							ABxBB	15.599	0.00344828	SD				BBxBB							ABxBB	0.445363	0.0319364	NS				BBxAB				0.0526559	0.0441032	NS	BBxAA							BBxBB
c2790	Not Mapped			ABxAB	0.02	0.0484594	NS	0.02	0.0428571	NS	ABxAB	0.047	0.0470822	NS	0.0476371	0.0457801	NS	AAxAB				4.71656	0.00463918	NS	ABxAB	0.392422	0.0361272	NS	0.392422	0.0363415	NS	BBxAA							BBxAB				0.0212782	0.0464986	NS	ABxAA	0.0204096	0.043932	NS
c28696	Not Mapped			BBxBB							BBxBB							BBxBB							BBxBB							BBxBB							BBxBB							BBxBB
c3048	Not Mapped			BBxBB							BBxBB							BBxBB							BBxBB							BBxBB							BBxBB							BBxBB
c3058	Not Mapped			ABxAB	2.292	0.0254902	NS	2.292	0.0114555	NS	BBxAA							BBxAB				1.65728	0.0198454	NS	BBxBB							ABxAA	1.33141	0.0221535	NS				BBxAB				0.0212782	0.0467787	NS	AAxAB
c3059	Not Mapped			BBxBB							BBxBB							BBxBB							BBxBB							BBxBB							BBxBB							BBxBB
c3105	Not Mapped			ABxAB	0.903	0.0358543	NS	0.903	0.0235849	NS	AAxAB				0.0869839	0.0442455	NS	AAxAB				0	0.0490979	NS	ABxBB	1.00468	0.0218208	NS				ABxAA	1.33141	0.0193069	NS				AAxAA							ABxBB	0.0204096	0.0484223	NS
c3111	Not Mapped			ABxAB	0.832	0.0362745	NS	0.832	0.0239892	NS	AAxBB							ABxBB	0.731334	0.0329096	NS				AAxAB				9.41847	0.000853659	NS	AAxAB				0.475672	0.0262899	NS	ABxAA	4.87201	0.00707317	NS				BBxAA
c3131	Not Mapped			AAxAB				0.09	0.038814	NS	ABxAB	0.2	0.0429708	NS	0.200335	0.0390026	NS	AAxAA							BBxAB				0.445363	0.032561	NS	AAxAB				0.475672	0.0292383	NS	AAxAA							ABxAB	6.05946	0.00339806	NS
c3217	Not Mapped			BBxBB							BBxBB							BBxBB							BBxBB							BBxBB							BBxBB							BBxBB
c32207	Not Mapped			BBxBB							BBxBB							BBxBB							BBxBB							BBxBB							BBxBB							BBxBB
c3329	Not Mapped			BBxBB							BBxBB							BBxBB							BBxBB							BBxBB							BBxBB							BBxBB
c3370	Not Mapped			BBxBB							ABxBB	1.398	0.0318302	NS				BBxBB							BBxBB							BBxBB							BBxBB							BBxBB
c3535	Not Mapped			AAxAA							AAxAA							AAxAA							BBxAA							AAxAA							AAxAA							AAxAA
c3583	Not Mapped			AAxAB				1.224	0.0208895	NS	AAxAA							ABxAB	7.36128	0.0029661	NS	7.36128	0.000773196	NS	AAxAA							AAxAA							AAxAA							ABxAB	6.04039	0.00351942	NS
c3596	Not Mapped			AAxAA							AAxAA							AAxAA							AAxAA							AAxAA							AAxAA							AAxAA
c3619	Not Mapped			ABxAB	1.144	0.0344538	NS	1.144	0.0219677	NS	BBxAB				6.58443	0.00524297	NS	AAxAB				1.65728	0.0171392	NS	BBx--							--xAB							ABxBB	3.64306	0.0145122	NS				ABx--
c3649	Not Mapped			AAxAA							AAxAA							AAxAA							AAxAA							AAxAA							AAxAA							AAxAA
c3682	Not Mapped			BBxBB							BBxBB							BBxBB							BBxBB							BBxBB							BBxBB							BBxBB
c3754	Not Mapped			AAxAA							AAxAA							AAxAA							AAxAA							AAxAA							AAxAA							AAxAA
c3781	Not Mapped			AAxAA							AAxAA							AAxAA							AAxAA							AAxAA							AAxAB				9.72316	0.00182073	NS	AAxAA
c3799	Not Mapped			BBxBB							BBxBB							BBxBB							BBxBB							BBxBB							BBxBB							BBxBB
c3843	Not Mapped			BBxBB							BBxBB							BBxBB							BBxBB							BBxBB							BBxAA							BBxBB
c3890	Not Mapped			AAxAA							AAxAA							AAxAA							AAxAA							AAxAB				4.4389	0.00503686	NS	AAxAA							AAxAA
c3941	Not Mapped			AAxAA							AAxAA							AAxAA							AAxAA							AAxAA							AAxAA							AAxAA
c3943	Not Mapped			BBxBB							ABxBB	10.964	0.00636605	SD				BBxBB							ABxBB							BBxBB							BBxAB							BBxBB
c3951	Not Mapped			BBxBB							BBxBB							BBxBB							BBxBB							BBxBB							BBxBB							BBxBB
c4094	Not Mapped			BBxBB							BBxBB							BBxBB							BBxBB							BBxBB							BBxBB							BBxBB
c4129	Not Mapped			AAxAA							AAxAA							AAxAA							AAxAA							AAxAA							AAxAA							AAxAA
c4207	Not Mapped			AAxAA							AAxAA							AAxAA							AAxAA							AAxAB				2.64071	0.0125307	NS	AAxAA							AAxAA
c4214	Not Mapped			BBxAA							ABxAB	16.933	0.00066313	SD	16.9335	0.000255754	SD	ABxAB	1.0465	0.0274011	NS	1.0465	0.0238402	NS	AAxAB				0	0.0492683	NS	ABxAB	3.96243	0.00655941	NS	3.96243	0.00626536	NS	ABxAB	0.731334	0.029878	NS	0.731334	0.0326331	NS	ABxAB	5.26265	0.00764563	NS
c4243	Not Mapped			ABxAB	3.101	0.0173669	NS	3.101	0.00700809	NS	ABxBB	18.292	0.000132626	SD				BBxBB							AAxAB				7.36596	0.00317073	NS	AAxAB				2.03879	0.0146192	NS	BBxAB				5.68324	0.0047619	NS	BBxBB
c4263	Not Mapped			ABxAB	0.621	0.039916	NS	0.621	0.0280323	NS	BBxAA							ABxAA	0.731334	0.0314972	NS				BBxAB				5.59072	0.00695122	NS	BBxAB				0.475672	0.0264128	NS	ABxBB	4.87201	0.00719512	NS				AAxBB
c4292	Not Mapped			ABxBB	2.933	0.0189076	NS				BBxAB				0	0.048977	NS	BBxAB				0.182069	0.0423969	NS	ABxBB	1.00468	0.0222543	NS				ABxAB	2.35828	0.0108911	NS	2.35828	0.013145	NS	BBxAB				9.72316	0.00196078	NS	ABxBB	0.0204096	0.042233	NS
c4301	Not Mapped			AAxAA							AAxAA							AAxAA							BBxAA							AAxAA							AAxAA							AAxAA
c4441	Not Mapped			ABxAB	0.424	0.0415966	NS	0.424	0.0303235	NS	BBxAA							AAxAA							BBxAB				5.59072	0.00719512	NS	BBxAB				0.475672	0.0265356	NS	ABxBB	6.29056	0.00487805	NS				AAxBB
c4544	Not Mapped			ABxAB	1.596	0.0310924	NS	1.596	0.0172507	NS	AAxAB				0	0.0491049	NS	ABxAB	3.8549	0.0120056	NS	3.8549	0.00734536	NS	AAxAB				7.36596	0.00329268	NS	ABxAB	0.111341	0.0425743	NS	0.111341	0.0380835	NS	AAxAA							AAxAA
c4571	Not Mapped			AAxAA							AAxAA							AAxAA							AAxAA							AAxAA							AAxAA							AAxAA
c465	Not Mapped			BBxBB							BBxBB							BBxBB							BBxBB							BBxBB							BBxBB							BBxBB
c4703	Not Mapped			AAxBB							BBxAB				0.0869839	0.0445013	NS	ABxAB	3.96243	0.0107345	NS	3.96243	0.00618557	NS	BBxAB				0.445363	0.0331707	NS	ABxAB	3.8549	0.00680693	NS	3.8549	0.00651106	NS	ABxAB	0	0.0487805	NS	0	0.0497199	NS	ABxAB	0	0.0493932	NS
c4731	Not Mapped			BBxAB				0.01	0.0481132	NS	BBxBB							ABxAB	2.09299	0.0199153	NS	2.09299	0.014433	NS	ABxAB	4.85989	0.0066474	NS	4.85989	0.00890244	NS	BBxAB				0.475672	0.0269042	NS	ABxAB	0.731334	0.03	NS	0.731334	0.0327731	NS	ABxAB	3.05818	0.014199	NS
c4824	Not Mapped			ABxAB	2.716	0.0222689	NS	2.716	0.00849057	NS	BBxBB							AAxAB				2.97686	0.00966495	NS	BBxAA							ABxBB	1.33141	0.0227723	NS				AAxBB							BBxBB
c4855	Not Mapped			ABxAB	2.598	0.0232493	NS	2.598	0.00943396	NS	ABxBB	1.398	0.0286472	NS				ABxBB	0.182069	0.0418079	NS				BBxAA							AAx--							AAxAB				4.32921	0.00910364	NS	--xAA
c497	Not Mapped			BBxBB							BBxBB							BBxBB							BBxBB							BBxBB							BBxBB							BBxBB
c4974	Not Mapped			AAxAA							AAxAA							AAxAA							AAxAA							AAxAA							AAxAA							AAxAA
c521	Not Mapped			BBxAB				4.11	0.00458221	NS	ABxBB	3.166	0.0179045	NS				ABxAB	3.96243	0.0117232	NS	3.96243	0.00708763	NS	AAxAB				0.445363	0.0334146	NS	BBxAB				1.33141	0.017199	NS	BBxAB				9.72316	0.00210084	NS	ABxAB	0	0.0490291	NS
c521_Rep	Not Mapped			BBxAB				4.488	0.00390836	NS	ABxBB	3.166	0.0177719	NS				ABxAB	3.96243	0.0118644	NS	3.96243	0.00721649	NS	AAxAB				0.445363	0.0335366	NS	BBxAB				1.33141	0.0173219	NS	BBxAB				9.72316	0.0022409	NS	ABxAB	0	0.0491505	NS
c5243	Not Mapped			BBxBB							BBxBB							BBxBB							BBxBB							BBxBB							BBxBB							BBxBB
c5314	Not Mapped			AAxAA							AAxAA							AAxAA							AAxAA							AAxAA							AAxAB				1.73409	0.0243697	NS	AAxAA
c5324	Not Mapped			AAxAA							AAxAA							AAxAA							AAxAA							AAxAA							AAxAA							AAxAA
c5382	Not Mapped			AAxAA							AAxAA							AAxAA							AAxAA							AAxAB				0.0526559	0.0472973	NS	AAxAA							AAxAA
c5436	Not Mapped			AAxAA							AAxAA							AAxAA							AAxAA							AAxAA							AAxAA							AAxAA
c5485	Not Mapped			BBxBB							BBxBB							BBxBB							BBxBB							BBxBB							BBxBB							BBxBB
c5584	Not Mapped			AAxAA							AAxAA							AAxAA							AAxAA							AAxAA							AAxAA							AAxAA
c5598	Not Mapped			BBxBB							BBxBB							BBxBB							BBxBB							BBxBB							BBxBB							BBxBB
c5776	Not Mapped			AAxAA							AAxAA							AAxAA							AAxAA							AAxAA							AAxAA							AAxAA
c581	Not Mapped			AAxAA							AAxAA							AAxAA							AAxAA							AAxAA							AAxAA							AAxAA
c5938	Not Mapped			ABxAB	7.04	0.00714286	NS	7.04	0.00175202	NS	AAxBB							AAxAA							AAxBB							BBxAA							ABxAB	3.65151	0.01	NS	3.65151	0.0102241	NS	AAxAA
c5960	Not Mapped			BBxBB							BBxBB							BBxBB							BBxBB							BBxBB							BBxAB				0.0212782	0.047619	NS	BBxBB
c6061	Not Mapped			BBxBB							BBxBB							BBxBB							BBxBB							BBxBB							BBxBB							BBxBB
c6156	Not Mapped			AAx--							AAxAA							AAxAA							AAxAA							AAxAA							AAxAA							AAxAA
c6190	Not Mapped			BBxBB							BBxBB							BBxBB							BBxBB							BBxBB							BBxBB							BBxBB
c6213	Not Mapped			AAxAA							AAxAA							AAxAA							AAxAA							AAxAA							AAxAA							AAxAA
c63510	Not Mapped			AAxAA							AAxAA							AAxAA							AAxAA							AAxAA							AAxAA							AAxAA
c6445	Not Mapped			AAxAA							AAxAA							AAxAA							AAxAA							AAxAA							AAxAA							AAxAA
c6456	Not Mapped			AAxAA							AAxAA							AAxAA							AAxAA							AAxAA							AAxAA							AAxAA
c6472	Not Mapped			AAxAA							ABxAA	0.784	0.0376658	NS				AAxAA							ABxAA	4.07758	0.00939306	NS				AAxAA							AAxAB				1.04644	0.0303922	NS	AAxAA
c6685	Not Mapped			AAxAA							AAxAA							AAxAA							AAxAA							AAxAA							AAxAA							AAxAA
c6688	Not Mapped			AAxAB				137.243	0.000134771	SD	AAxAA							AAxAA							AAxAA							AAxAB				1.33141	0.0190418	NS	AAxAA							AAxAA
c6694	Not Mapped			BBxBB							BBxBB							BBxBB							BBxBB							BBxBB							BBxBB							BBxBB
c6712	Not Mapped			BBxBB							BBxBB							BBxBB							BBxBB							BBxBB							BBxBB							BBxBB
c6821	Not Mapped			BBxBB							BBxBB							BBxBB							BBxBB							BBxBB							BBxBB							BBxBB
c6916	Not Mapped			BBxBB							BBxBB							BBxBB							BBxBB							BBxBB							BBxBB							BBxBB
c6918	Not Mapped			BBxBB							BBxBB							BBxBB							BBxBB							BBxBB							BBxBB							BBxBB
c7046	Not Mapped			ABxAB	13.846	0.00070028	SD	13.846	0.000269542	SD	ABxAB	0.052	0.0465517	NS	0.0526559	0.0455243	NS	ABxAA	1.20199	0.0261299	NS				BBxAA							ABxAA	0.475672	0.0381188	NS				ABxAB	8.14799	0.00182927	NS	8.14799	0.00280112	NS	AAxBB
c7071	Not Mapped			AAxAA							AAxAA							AAxAA							AAxAA							AAxAA							AAxAA							AAxAA
c713	Not Mapped			ABxAB	0.2	0.0453782	NS	0.2	0.0351752	NS	ABxBB	0	0.0488064	NS				BBxBB							BBxAB				0.111168	0.042561	NS	AAxAB				0.475672	0.0298526	NS	AAxBB							ABxAB	0.043492	0.0421117	NS
c7132	Not Mapped			ABxAB	2.908	0.0218487	NS	2.908	0.00808625	NS	ABxAB	5.313	0.0143236	NS	5.31315	0.00856777	NS	BBxBB							AAxBB							ABxAB							ABxAA	3.80962	0.00963415	NS				ABxBB	5.43677	0.00728155	NS
c7142	Not Mapped			BBxBB							BBxBB							BBxBB							BBxBB							BBxBB							BBxAB				0.0869839	0.0421569	NS	BBxBB
c7252	Not Mapped			AAxAA							AAxAA							AAxAA							AAxAA							AAxAA							AAxAA							AAxAA
c7290	Not Mapped			BBxBB							BBxBB							BBxBB							BBxBB							BBxBB							BBxBB							BBxBB
c7332	Not Mapped			AAxAA							AAxAA							AAxAA							AAxAA							AAxAA							AAxAA							AAxAA
c7450	Not Mapped			BBxBB							BBxBB							BBxBB							BBxBB							BBxBB							BBxBB							BBxBB
c75989	Not Mapped			BBxBB							BBxBB							BBxBB							BBxBB							BBxBB							BBxBB							BBxBB
c7646	Not Mapped			AAxAA							AAxAA							AAxAA							AAxAA							AAxAA							AAxAA							AAxAA
c77711	Not Mapped			BBxBB							BBxBB							BBxBB							AAxBB							BBxBB							BBxBB							BBxBB
c77780	Not Mapped			BBxBB							BBxBB							BBxBB							BBxBB							BBxBB							BBxBB							BBxBB
c7852	Not Mapped			ABxAB	1.462	0.0323529	NS	1.462	0.0181941	NS	ABxAB	4.614	0.0148541	NS	4.6145	0.00907928	NS	ABxAB	1.32829	0.025	NS	1.32829	0.0217784	NS	BBxAB				0.111168	0.0430488	NS	BBxBB							BBxAA							ABxBB	1.00343	0.0282767	NS
c7881	Not Mapped			BBxBB							BBxBB							BBxBB							BBxBB							BBxBB							BBxBB							BBxBB
c79473	Not Mapped			AAxAA							AAxAA							AAxAA							AAxAA							AAxAA							AAxAA							AAxAA
c80320	Not Mapped			AAxAA							AAxAA							AAxAA							AAxAA							AAxAA							AAxAA							AAxAA
c80588	Not Mapped			BBxBB							BBxBB							BBxBB							BBxBB							BBxBB							BBxBB							BBxAB
c807	Not Mapped			BBxBB							BBxBB							BBxBB							BBxBB							BBxBB							BBxBB							BBxBB
c8083	Not Mapped			BBxBB							BBxBB							BBxBB							BBxBB							BBxAB				0.0526559	0.0481572	NS	BBxBB							BBxBB
c81136	Not Mapped			AAxAA							AAxAA							AAxAA							AAxAA							AAxAA							AAxAA							AAxAA
c82072	Not Mapped			AAxAA							AAxAA							AAxAA							AAxAA							AAxAA							AAxAA							AAxAA
c8208	Not Mapped			AAxAA							AAxAA							AAxAA							AAxAA							AAxAA							AAxAA							AAxAA
c8252	Not Mapped			BBxBB							BBxBB							BBxBB							BBxBB							BBxBB							BBxBB							BBxBB
c863	Not Mapped			ABxAB	1.398	0.0326331	NS	1.398	0.0184636	NS	AAxAB				0.784843	0.0285166	NS	ABxAB	2.09299	0.019774	NS	2.09299	0.0143041	NS	AAxBB							ABxAB	2.94194	0.00804455	NS	2.94194	0.00773956	NS	ABxBB	7.90506	0.00219512	NS				ABxAA	0.0204096	0.0446602	NS
c866_Rep	Not Mapped			AAxAB				1.022	0.0225067	NS	BBxAA							ABxAA	9.63635	0.00141243	NS				AAxAB				0.111168	0.0436585	NS	ABxAA	1.33141	0.0185644	NS				ABxAB	1.83571	0.022439	NS	1.83571	0.0201681	NS	ABxAA	1.66248	0.0213592	NS
c87263	Not Mapped			BBxBB							BBxBB							BBxBB							BBxBB							BBxBB							BBxBB							BBxBB
c8735	Not Mapped			BBxBB							BBxBB							BBxBB							BBxBB							BBxBB							BBxBB							BBxBB
c8773	Not Mapped			BBxBB							BBxBB							BBxBB							BBxBB							BBxBB							BBxBB							BBxBB
c88492	Not Mapped			BBxBB							BBxBB							BBxBB							BBxBB							BBxBB							BBxBB							BBxBB
c88504	Not Mapped			AAxAA							AAxAA							AAxAA							AAxAA							AAxAA							AAxAA							AAxAA
c8888	Not Mapped			AAxAA							AAxAA							AAxAA							AAxAA							AAxAA							AAxAA							AAxAB
c8913	Not Mapped			BBxBB							BBxBB							BBxBB							BBxBB							BBxBB							BBxAB				4.87201	0.00798319	NS	BBxBB
c9150	Not Mapped			BBxBB							BBxBB							BBxBB							BBxBB							BBxBB							BBxBB							BBxBB
c919	Not Mapped			AAxAA							AAxAA							AAxAA							AAxAA							AAxAA							AAxAA							AAxAA
c9226	Not Mapped			AAxAA							AAxAA							AAxAA							AAxAA							AAxAA							AAxAA							AAxAA
c9478	Not Mapped			AAxAA							AAxAA							AAxAA							AAxAA							AAxAA							AAxAA							AAxAA
c9929	Not Mapped			AAxAA							AAxAA							AAxAA							AAxAA							AAxAA							AAxAA							AAxAA
Ferritin_c6022_2	Not Mapped			AAxAA							AAxAA							AAxAA							AAxAA							AAxAA							AAxAA							AAxAA
Ferritin_c850_1	Not Mapped			AAxAA							AAxAA							AAxAA							AAxAA							AAxAA							AAxAA							AAxAA
KRMPfamily_c60246_1	Not Mapped			AAxAA							AAxAA							AAxAA							AAxAA							AAxAA							AAx--							AAx--
PFMG_c1107_3	Not Mapped			AAxAA							AAxAA							AAxAA							AAxAA							AAxAA							AAxAA							AAxAA
c12303	Not Mapped			AAxAA							AAxAA							AAxAA							AAxAA							AAxAA							AAxAA							AAxAA
c13347	Not Mapped			AAxAA							AAxAA							AAxAA							AAxAA							AAxAA							AAxAA							AAxAA
c1564	Not Mapped			AAxAA							AAxAA							AAxAA							AAxAA							AAxAA							AAxAA							AAxAA
c1870	Not Mapped			ABxAB	0.927	0.0352941	NS	0.927	0.0230458	NS	AAxAB				0.348266	0.0381074	NS	ABxBB	0	0.0466102	NS				AAxAB				0.445363	0.0352439	NS	AAxBB							ABxAA	3.64306	0.0139024	NS				ABxAB	3.05818	0.0143204	NS
c19242	Not Mapped			ABxAB	0.927	0.0355742	NS	0.927	0.0233154	NS	ABxBB	15.599	0.00106101	SD				BBxBB							ABxAB	4.18599	0.00736994	NS	4.18599	0.0095122	NS	AAxAA							BBxAB				4.87201	0.00854342	NS	BBxBB
c2236	Not Mapped			BBxBB							BBxBB							BBxBB							BBxBB							BBxBB							BBxBB							BBxBB
c23141	Not Mapped			AAxAA							BBxAA							AAxAA							AAxAA							AAxAA							AAxAA							AAxAA
c2371	Not Mapped			AAxAA							ABxAA	3.166	0.0214854	NS				AAxAA							AAxAA							AAxAA							AAxAB				10.9648	0.000840336	NS	AAxAA
c9455	Not Mapped			AAxAA							AAxAA							AAxAA							AAxAA							AAxAA							AAxAA							AAxAA
c1464	1	56	0	BBxAB				0.163	0.0359838	NS	ABxAB	7.103	0.0107427	SD	7.10336	0.00511509	NS	BBxAB				0.731334	0.0279639	NS	ABxBB	14.4391	0.00346821	SD				BBxBB							BBxBB							BBxBB
c8557	2	18	0.314	BBxAB				0.252	0.0345013	NS	BBxBB							BBxAB				0.182069	0.0445876	NS	BBxAB				0.111168	0.0441463	NS	BBxBB							BBxAA							BBxBB
c9736	2	115	0	BBxAB				0.819	0.0269542	NS	BBxAB				4.32921	0.011509	NS	BBxBB							BBxBB							BBxBB							BBxAB				1.73409	0.02507	NS	ABxBB	2.49056	0.0163835	NS
c318	3	55	0	AAxAA							AAxAA							AAxAA							AAxAA							AAxAA							AAxAA							AAxAB
c2602	5	21	1.401	BBxAB				1.712	0.0163073	NS	BBxAB				0.348266	0.0379795	NS	BBxAB				1.65728	0.0179124	NS	ABxAB	0.250655	0.0374277	NS	0.250655	0.0371951	NS	BBxBB							BBxAB				2.5985	0.0189076	NS	ABxAB	1.83571	0.020267	NS
c1141	5	72	1.132	ABxBB	1.712	0.0284314	NS				BBxBB							ABxAB	0.40271	0.0384181	NS	0.40271	0.0356959	NS	BBxBB							ABxAB	0.111341	0.0440594	NS	0.111341	0.0395577	NS	BBxBB							ABxAB	0.200335	0.0354369	NS
c215	5	76	0.784	BBxBB							ABxBB	5.683	0.0136605	NS				BBxBB							ABxBB	0	0.0498555	NS				BBxBB							BBxBB							BBxBB
c1633	8	22	10.721	BBxBB							ABxBB	2.191	0.0255968	NS				BBxBB							BBxBB							BBxBB							BBxBB							BBxBB
c5228	9	30	1.964	BBxAB				7.457	0.00148248	NS	BBxAB				0.784843	0.0305627	NS	ABxAB							ABxBB	0.111168	0.0434971	NS				BBxAB				2.64071	0.0104423	NS	ABxAA	0.532923	0.0314634	NS				ABxAA	2.49056	0.0177184	NS
c751	11	13	0.851	BBxBB							ABxBB	0.784	0.0380637	NS				BBxBB							BBxBB							BBxBB							BBxBB							BBxBB
c77231	12	4	2.925	BBxAB				1.224	0.0215633	NS	BBxBB							ABxBB	0	0.0483051	NS				BBxAB				4.07758	0.0104878	NS	BBxBB							ABxAB	2.50193	0.0217073	NS	2.50193	0.0193277	NS	BBxBB
c1461	Not Mapped			BBxBB							AAxBB							BBxBB							AAxBB							BBxAB				0.475672	0.0339066	NS	BBxBB							BBxAA
c3707	Not Mapped			BBxBB							BBxBB							BBxBB							BBxBB							BBxBB							BBxBB							BBxBB
c5796	Not Mapped			BBxBB							BBxBB							BBxBB							BBxBB							BBxBB							BBxBB							BBxBB
Total:					1107.09			696.519				1561.16			979.554				844.523			657.342				811.136			797.59				651.12			608.444				991.847			863.147				932.659
Pooled (∑):					4.11164			0.941587				7.1503			0.550799				7.77499			0.197002				0.0363435			1.08394				1.12284			0.0250609				0.426057			5.13758				0.0693711
Heterogeneity:					1102.98			695.577				1554.01			979.003				836.748			657.145				811.1			796.507				649.997			608.419				991.42			858.01				932.589
Number of comparisons:							357			371				377			391				395			428				347			410				414			417				410			358				412
Uncorrected Alpha Level:							0.05			0.05				0.05			0.05				0.05			0.05				0.05			0.05				0.05			0.05				0.05			0.05				0.05
Corrected Alpha Level:							0.00126			0.000269542				0.0114058			0.00230179				0.000141243			0.000128866				0.00419075			0.000121951				0.05			0.05				0.000243902			0.00070028				0.000121359
[truncated: 22 more columns]
