# Supplementary material for: A high-density SNP genetic linkage map for the silver-lipped pearl oyster, Pinctada maxima: a valuable resource for gene localisation and marker-assisted selection
Source: BMC Genomics. 2013 Nov 20;14(1):810. doi: 10.1186/1471-2164-14-810 (PMC4046678; doi:10.1186/1471-2164-14-810)
Supplement: Supplementary file 21 — Additional file 21: Estimates of the decline in linkage disequilibrium for individual linkage groups and the entire genome. (XLSX 33 KB) [file 12864_2013_5511_MOESM21_ESM.xlsx]

## Sheet: LG1
	Distance	n	Dprime	SD_Dprime	Dprime_median	r2	SD_r2	r2_median
1	0 cM	106	0.47983	0.315971	0.42	0.0744906	0.123053	0.0315
2	0-1 cM	180	0.414083	0.295069	0.3625	0.0542944	0.0730601	0.025
3	1-2 cM	260	0.450104	0.305888	0.4055	0.0562308	0.0896051	0.0225
4	2-5 cM	676	0.419547	0.304246	0.3655	0.0471672	0.0817329	0.017
5	5-10 cM	1028	0.405126	0.285521	0.3465	0.047037	0.067514	0.021
6	10-20 cM	1789	0.388563	0.287186	0.333	0.0396333	0.0563626	0.017
7	20-50 cM	3451	0.314878	0.258308	0.245	0.0238722	0.0358086	0.011
8	> 50 cM	766	0.311824	0.263011	0.234	0.0218642	0.0349055	0.008

## Sheet: LG2
	Distance	n	Dprime	SD_Dprime	Dprime_median	r2	SD_r2	r2_median
1	0 cM	156	0.525526	0.324509	0.506	0.0777628	0.135971	0.0235
2	0-1 cM	241	0.519216	0.318825	0.554	0.0777012	0.124507	0.027
3	1-2 cM	331	0.524178	0.308251	0.527	0.0587885	0.0866441	0.025
4	2-5 cM	799	0.510056	0.313966	0.507	0.066816	0.0969566	0.028
5	5-10 cM	1164	0.461717	0.29082	0.434	0.0557311	0.0800288	0.0255
6	10-20 cM	1409	0.431055	0.295413	0.393	0.0480646	0.0775711	0.02
7	20-50 cM	2771	0.319576	0.25904	0.254	0.0227607	0.0327309	0.011
8	> 50 cM	1385	0.327779	0.27301	0.248	0.0208513	0.030101	0.009

## Sheet: LG3
	Distance	n	Dprime	SD_Dprime	Dprime_median	r2	SD_r2	r2_median
1	0 cM	105	0.512486	0.312066	0.497	0.0655429	0.0854594	0.029
2	0-1 cM	136	0.459765	0.315137	0.4265	0.0515441	0.0804877	0.024
3	1-2 cM	103	0.558058	0.33036	0.609	0.083534	0.120038	0.039
4	2-5 cM	395	0.447843	0.301033	0.411	0.0526532	0.0775381	0.025
5	5-10 cM	644	0.429394	0.283069	0.382	0.0510186	0.0848502	0.021
6	10-20 cM	927	0.398924	0.285595	0.35	0.0370431	0.0574707	0.016
7	20-50 cM	2005	0.300396	0.254933	0.224	0.0195167	0.0279056	0.01
8	> 50 cM	341	0.276252	0.261312	0.191	0.0187537	0.0250027	0.009

## Sheet: LG4
	Distance	n	Dprime	SD_Dprime	Dprime_median	r2	SD_r2	r2_median
1	0 cM	72	0.503278	0.345083	0.438	0.087875	0.182684	0.0205
2	0-1 cM	109	0.561468	0.341962	0.613	0.0856239	0.165328	0.036
3	1-2 cM	177	0.500977	0.312356	0.462	0.0558814	0.0835528	0.021
4	2-5 cM	371	0.531075	0.315986	0.512	0.0648652	0.104483	0.025
5	5-10 cM	450	0.530731	0.332896	0.5365	0.0626489	0.0963389	0.025
6	10-20 cM	665	0.440275	0.304967	0.39	0.0394827	0.0618273	0.018
7	20-50 cM	1698	0.361991	0.289092	0.294	0.0218539	0.0336626	0.011
8	> 50 cM	374	0.287465	0.272722	0.186	0.0123128	0.0172843	0.005

## Sheet: LG5
	Distance	n	Dprime	SD_Dprime	Dprime_median	r2	SD_r2	r2_median
1	0 cM	60	0.53145	0.283022	0.5065	0.0756333	0.0778013	0.053
2	0-1 cM	74	0.581595	0.355158	0.5935	0.110081	0.16657	0.046
3	1-2 cM	103	0.42099	0.277217	0.4	0.0700971	0.121235	0.021
4	2-5 cM	329	0.481991	0.3076	0.441	0.0550061	0.0836796	0.024
5	5-10 cM	456	0.447204	0.31293	0.393	0.046886	0.0862807	0.019
6	10-20 cM	692	0.447955	0.305864	0.4165	0.0410072	0.0649696	0.017
7	20-50 cM	1501	0.326817	0.271399	0.249	0.0231805	0.0372081	0.01
8	> 50 cM	106	0.217698	0.186734	0.182	0.0123491	0.0135324	0.008

## Sheet: LG6
	Distance	n	Dprime	SD_Dprime	Dprime_median	r2	SD_r2	r2_median
1	0 cM	20	0.613	0.314218	0.6945	0.1497	0.144607	0.079
2	0-1 cM	41	0.522024	0.304425	0.572	0.0976341	0.101342	0.06
3	1-2 cM	31	0.44871	0.3492	0.418	0.0802903	0.104182	0.036
4	2-5 cM	132	0.435742	0.323283	0.3495	0.0623182	0.0779841	0.029
5	5-10 cM	171	0.372772	0.28306	0.304	0.0578421	0.0868625	0.03
6	10-20 cM	187	0.355567	0.280038	0.283	0.0453957	0.0514332	0.025
7	20-50 cM	451	0.221765	0.210138	0.154	0.0194102	0.0273051	0.008
8	> 50 cM	2	0.2485	0.123744	0.2485	0.007	0.00565685	0.007

## Sheet: LG7
	Distance	n	Dprime	SD_Dprime	Dprime_median	r2	SD_r2	r2_median
1	0 cM	28	0.465964	0.315531	0.4525	0.096	0.195689	0.0475
2	0-1 cM	39	0.448538	0.29025	0.404	0.0620513	0.088575	0.034
3	1-2 cM	71	0.509873	0.324899	0.495	0.0726056	0.0937488	0.035
4	2-5 cM	128	0.416312	0.316797	0.342	0.0511953	0.0672546	0.0285
5	5-10 cM	228	0.417535	0.286523	0.368	0.0448289	0.058339	0.022
6	10-20 cM	249	0.364153	0.269644	0.309	0.0422731	0.0606444	0.021
7	20-50 cM	278	0.267629	0.229829	0.197	0.0224964	0.0313882	0.011
8	> 50 cM	14	0.204286	0.194502	0.1225	0.0202857	0.0245308	0.0105

## Sheet: LG8
	Distance	n	Dprime	SD_Dprime	Dprime_median	r2	SD_r2	r2_median
1	0 cM	47	0.603447	0.306583	0.605	0.110787	0.173778	0.067
2	0-1 cM	34	0.498	0.302455	0.4025	0.0621765	0.0706543	0.0465
3	1-2 cM	39	0.427282	0.27935	0.456	0.0503846	0.057232	0.035
4	2-5 cM	148	0.503899	0.331246	0.4785	0.0656014	0.0849741	0.031
5	5-10 cM	197	0.408228	0.289421	0.379	0.0444416	0.0631143	0.02
6	10-20 cM	322	0.396658	0.284834	0.36	0.0401553	0.0638554	0.016
7	20-50 cM	617	0.320938	0.266798	0.247	0.0213031	0.0286949	0.01
8	> 50 cM	81	0.343605	0.237901	0.274	0.0329259	0.0290731	0.026

## Sheet: LG9
	Distance	n	Dprime	SD_Dprime	Dprime_median	r2	SD_r2	r2_median
1	0 cM	65	0.556985	0.327116	0.554	0.0865846	0.147802	0.036
2	0-1 cM	55	0.464455	0.353266	0.432	0.107509	0.189055	0.043
3	1-2 cM	46	0.472609	0.328799	0.489	0.047	0.0534079	0.028
4	2-5 cM	133	0.421571	0.345347	0.296	0.0482782	0.0772199	0.013
5	5-10 cM	251	0.421259	0.327283	0.363	0.03749	0.0623918	0.016
6	10-20 cM	400	0.420795	0.305738	0.3615	0.036985	0.0505025	0.016
7	20-50 cM	415	0.334689	0.274599	0.263	0.0248506	0.0348287	0.012
8	> 50 cM	13	0.171154	0.0609438	0.163	0.0106154	0.0157826	0.005

## Sheet: LG10
	Distance	n	Dprime	SD_Dprime	Dprime_median	r2	SD_r2	r2_median
1	0 cM	17	0.567882	0.371353	0.693	0.112824	0.131116	0.058
2	0-1 cM	14	0.598214	0.391994	0.686	0.0947857	0.211658	0.0095
3	1-2 cM	20	0.44175	0.294317	0.486	0.0475	0.0505491	0.0225
4	2-5 cM	69	0.543087	0.311545	0.563	0.0701159	0.0778606	0.038
5	5-10 cM	84	0.40594	0.295906	0.3805	0.0387262	0.0523467	0.0175
6	10-20 cM	128	0.475789	0.277053	0.4305	0.0730625	0.100983	0.039
7	20-50 cM	218	0.350697	0.293796	0.2665	0.0363211	0.0555475	0.015
8	> 50 cM	230	0.302909	0.267416	0.2145	0.0190391	0.0298506	0.008

[truncated: 5 more sheets: LG11, LG12, LG13, LG14, GENOME]
